# Supplementary material for: Nonobese mice with nonalcoholic steatohepatitis fed on a choline‐deficient, l‐amino acid‐defined, high‐fat diet exhibit alterations in signaling pathways
Source: FEBS Open Bio. 2021 Sep 21;11(11):2950–65. doi: 10.1002/2211-5463.13272 (PMC8564345; doi:10.1002/2211-5463.13272)
Supplement: Supplementary file 6 — Table S3. CDAHFD‐0.6 versus CDAHFD‐0.1: Canonical pathway analysis of differentially expressed genes by IPA; and CDAHFD‐0.6 versus CDAHFD‐0.1: Canonical pathway analysis of differentially expressed genes by IPA. [file FEB4-11-2950-s002.xlsx]

## Sheet: Canonical pathway analysis
Supplemental Table S3
CDAHFD-0.6 versus CDAHFD-0.1 : Canonical pathway analysis of differentially expressed genes by IPA
Ingenuity Canonical Pathways	-log(p-value)	z-score	Molecules
Oxidative Phosphorylation	8.75	-6.782	Atp5e,ATP5F1A,ATP5F1C,ATP5MC1,ATP5MC3,ATP5MG,ATP5PD,ATP5PF,ATP5PO,COX11,COX4I1,Cox6c,COX7B,CYC1,NDUFA10,NDUFA13,NDUFA3,NDUFA4,NDUFA5,NDUFA6,NDUFA9,NDUFB10,NDUFB11,NDUFB2,NDUFB4,NDUFB6,NDUFB8,NDUFB9,NDUFS1,NDUFS2,NDUFS3,NDUFS8,NDUFV1,NDUFV2,NDUFV3,SDHA,SDHB,SDHC,SDHD,SURF1,UQCR11,UQCRB,UQCRC1,UQCRC2,UQCRFS1,UQCRQ
LXR/RXR Activation	11.3	-5.466	ABCG1,ABCG5,ABCG8,ACACA,AGT,ALB,APOA1,APOA2,APOC4,APOE,APOH,C4A/C4B,CD14,CD36,CYP51A1,ECHS1,FASN,FDFT1,FGA,GC,HMGCR,IL18,IL18RAP,IL1RAP,IL1RL2,IL1RN,IL33,IL36G,ITIH4,KNG1,LCAT,LDLR,LPL,LYZ,MLXIPL,MMP9,MSR1,NFKB1,NFKB2,PON1,RBP4,S100A8,SCD,SERPINA1,SERPINF1,SERPINF2,SREBF1,TLR3,TLR4,TNF,TNFRSF1B,TTR,UGT1A3,VTN
RhoGDI Signaling	4.49	-5.217	ACTG1,ACTR3,ARHGAP4,ARHGAP5,ARHGAP8/PRR5-ARHGAP8,ARHGAP9,ARHGDIA,ARHGDIB,ARHGEF10,ARHGEF16,ARHGEF17,ARHGEF19,ARHGEF2,ARHGEF6,ARHGEF9,ARPC1B,CD44,CDH1,CDH11,CDH3,CDH6,DGKZ,EZR,FNBP1,GNA15,GNAI1,GNAT1,GNB4,GNB5,GNG10,GNG2,ITGA2,ITGA3,ITGA4,ITGA5,LIMK1,LIMK2,MSN,MYL12A,MYL12B,PAK1,PAK3,PAK6,PIP5K1C,RAC2,RHOB,RHOBTB1,RHOC,RHOG,RHOH,RHOJ,RHOQ,RHOU,SRC
Superpathway of Cholesterol Biosynthesis	8.2	-4.359	ACAT1,ACAT2,CYP51A1,DHCR7,EBP,FDFT1,FDPS,HMGCR,HMGCS1,HSD17B7,IDI1,LSS,MSMO1,MVD,NSDHL,PMVK,SC5D,SQLE,TM7SF2
PPAR Signaling	2.2	-4.271	FOS,IKBKE,IL18,IL18RAP,IL1RAP,IL1RL2,IL1RN,IL33,IL36G,JUN,MAP3K14,MAP4K4,MAPK3,NFKB1,NFKB2,NFKBID,NFKBIE,PDGFA,PDGFB,PDGFC,PDGFD,PDGFRA,PDGFRB,PPARD,RAP2B,SOS1,TAB1,TNF,TNFRSF1B
Antioxidant Action of Vitamin C	4.72	-3.78	ABHD3,CSF2RA,CSF2RB,GLRX,HMOX1,IKBKE,LCAT,MAPK13,MAPK3,NFKB1,NFKB2,NFKBID,NFKBIE,NXN,PLA2G4A,PLA2G7,PLA2R1,PLCB1,PLCB2,PLCB4,PLCD1,PLCD3,PLCG2,PLCH1,PLD1,PLD2,PLD3,PLD4,PNPLA3,SLC23A1,SLC23A2,SLC2A1,SLC2A4,SLC2A5,TNF,TXNRD2,TXNRD3
Tryptophan Degradation III (Eukaryotic)	4	-3.464	ACAT1,ACAT2,AFMID,CA1,GCDH,HAAO,HSD17B10,HSD17B8,KMO,KYNU,L3HYPDH,TDO2
Cholesterol Biosynthesis I	6.55	-3.317	CYP51A1,DHCR7,EBP,FDFT1,HSD17B7,LSS,MSMO1,NSDHL,SC5D,SQLE,TM7SF2
Cholesterol Biosynthesis II (via 24,25-dihydrolanosterol)	6.55	-3.317	CYP51A1,DHCR7,EBP,FDFT1,HSD17B7,LSS,MSMO1,NSDHL,SC5D,SQLE,TM7SF2
Cholesterol Biosynthesis III (via Desmosterol)	6.55	-3.317	CYP51A1,DHCR7,EBP,FDFT1,HSD17B7,LSS,MSMO1,NSDHL,SC5D,SQLE,TM7SF2
Valine Degradation I	3.5	-3.162	ABAT,ACAD8,ACADSB,ALDH6A1,BCKDHA,DBT,ECHS1,HIBADH,HIBCH,SDS
TCA Cycle II (Eukaryotic)	1.77	-3	ACO1,FH,IDH3B,MDH1,SDHA,SDHB,SDHC,SDHD,SUCLA2
PTEN Signaling	5.21	-2.967	AKT3,BCL2,BCL2L11,CASP3,CBL,CCND1,CDKN1A,FASLG,FGFR1,FGFR2,FGFR3,FOXO1,GHR,IGF1R,IKBKE,INPP5D,INPP5J,ITGA2,ITGA3,ITGA4,ITGA5,MAGI2,MAGIX,MAPK3,MAST2,NFKB1,NFKB2,NTRK1,NTRK2,NTRK3,OCRL,PDGFRA,PDGFRB,PIK3CD,PIK3CG,PIK3R5,RAC2,RAP2B,SIRT6,SOS1,TGFBR1,TGFBR2,TNFRSF11A
Thyroid Hormone Metabolism II (via Conjugation and/or Degradation)	1.58	-2.887	DIO1,LARGE2,Sult1a1,SULT1B1,UGT1A3,UGT1A6,UGT2A1,UGT2A3,UGT2B17,UGT2B28,UGT2B7,UGT3A1
Inhibition of Matrix Metalloproteases	8.05	-2.837	ADAM10,ADAM12,ADAM17,HSPG2,MMP11,MMP12,MMP13,MMP14,MMP15,MMP2,MMP23B,MMP24,MMP25,MMP27,MMP7,MMP8,MMP9,SDC2,TFPI2,THBS2,TIMP1,TIMP2,TIMP3
Glycine Betaine Degradation	4.52	-2.828	BHMT2,DMGDH,PIPOX,SARDH,SDS,SHMT1,SHMT2,SRR
Superpathway of Geranylgeranyldiphosphate Biosynthesis I (via Mevalonate)	2.3	-2.828	ACAT1,ACAT2,FDPS,HMGCR,HMGCS1,IDI1,MVD,PMVK
Fatty Acid β-oxidation I	3.27	-2.673	ACAA2,ACSL1,ACSL3,ACSL5,ECHS1,ECI1,HSD17B10,HSD17B8,IVD,SCP2,SDS,SLC27A1,SLC27A5,SLC27A6
Superpathway of Methionine Degradation	2.54	-2.673	AHCY,BHMT2,CBS/CBSL,CDO1,EEF1AKMT3,GOT1,GOT2,MAT2A,MCEE,MGMT,MMUT,PCCA,PCCB,SUOX
PD-1, PD-L1 cancer immunotherapy pathway	2.97	-2.646	AKT3,CBLB,CD274,CD28,HLA-A,HLA-DMA,HLA-DMB,HLA-DOA,HLA-DOB,HLA-DQA1,HLA-DQB1,HLA-DRB5,HLA-E,HLA-G,IFNGR1,IFNGR2,IL12B,IL2RB,IL2RG,LCK,LCP2,PDCD4,PIK3CD,PIK3CG,PIK3R5,RASGRP1,TGFB1,TGFB2,TGFB3,TNF,TNFRSF1B,ZAP70
Mevalonate Pathway I	2.47	-2.646	ACAT1,ACAT2,HMGCR,HMGCS1,IDI1,MVD,PMVK
NAD biosynthesis II (from tryptophan)	2.24	-2.646	AFMID,HAAO,KMO,KYNU,NMNAT1,QPRT,TDO2
Glutaryl-CoA Degradation	2.24	-2.646	ACAT1,ACAT2,CA1,GCDH,HSD17B10,HSD17B8,L3HYPDH
Isoleucine Degradation I	2.24	-2.646	ACAD8,ACADSB,ACAT1,ACAT2,ECHS1,HSD17B10,SDS
Triacylglycerol Degradation	1.83	-2.5	AADAC,ABHD12,ABHD2,CES1,Ces1b/Ces1c,Ces1e,Ces2a,Ces2e,CES3,DTD2,FAAH,LIPC,LPL,MGLL,PNPLA3,PRDX6
Glucocorticoid Biosynthesis	2.21	-2.449	CYP17A1,CYP21A2,EBP,HSD3B1,Hsd3b4 (includes others),HSD3B7
Bile Acid Biosynthesis, Neutral Pathway	1.78	-2.449	AKR1D1,CYP27A1,CYP8B1,HSD3B7,SCP2,SLC27A5
Androgen Biosynthesis	1.61	-2.449	CYP17A1,EBP,HSD3B1,Hsd3b4 (includes others),HSD3B7,SRD5A1
Melatonin Degradation I	3.02	-2.4	CYP1B1,CYP2A6 (includes others),CYP2B6,CYP2C18,CYP2C8,CYP2F1,CYP2J2,CYP2U1,CYP3A5,CYP51A1,LARGE2,Sult1a1,SULT1B1,UGT1A3,UGT1A6,UGT2A1,UGT2A3,UGT2B17,UGT2B28,UGT2B7,UGT3A1
Superpathway of Melatonin Degradation	3.33	-2.294	CYP1B1,CYP2A6 (includes others),CYP2B6,CYP2C18,CYP2C8,CYP2F1,CYP2J2,CYP2U1,CYP3A5,CYP51A1,LARGE2,MAOB,SMOX,Sult1a1,SULT1B1,UGT1A3,UGT1A6,UGT2A1,UGT2A3,UGT2B17,UGT2B28,UGT2B7,UGT3A1
Tyrosine Degradation I	3.77	-2.236	FAH,GSTZ1,HGD,HPD,TAT
Arginine Biosynthesis IV	3.06	-2.236	ASL,ASS1,GLUD1,OAT,OTC
Zymosterol Biosynthesis	3.06	-2.236	CYP51A1,HSD17B7,MSMO1,NSDHL,TM7SF2
Nicotine Degradation III	3.03	-2.236	Aox3,CYP1B1,CYP2A6 (includes others),CYP2B6,CYP2C18,CYP2C8,CYP2F1,CYP2J2,CYP2U1,CYP3A5,CYP51A1,LARGE2,UGT1A3,UGT1A6,UGT2A1,UGT2A3,UGT2B17,UGT2B28,UGT2B7,UGT3A1
Tryptophan Degradation to 2-amino-3-carboxymuconate Semialdehyde	2.58	-2.236	AFMID,HAAO,KMO,KYNU,TDO2
Histidine Degradation III	2.23	-2.236	AMDHD1,FTCD,HAL,MTHFD1,UROC1
Sucrose Degradation V (Mammalian)	1.94	-2.236	ALDOB,GALM,KHK,TKFC,TPI1
Mineralocorticoid Biosynthesis	1.71	-2.236	CYP21A2,EBP,HSD3B1,Hsd3b4 (includes others),HSD3B7
tRNA Charging	0	-2.236	FARS2,MARS,NARS2,SARS2,TARS
Nicotine Degradation II	2.91	-2.132	Aox3,CYP1B1,CYP2A6 (includes others),CYP2B6,CYP2C18,CYP2C8,CYP2F1,CYP2J2,CYP2U1,CYP3A5,CYP51A1,FMO2,INMT,LARGE2,UGT1A3,UGT1A6,UGT2A1,UGT2A3,UGT2B17,UGT2B28,UGT2B7,UGT3A1
Serotonin Degradation	2.72	-2.132	ADH5,ALDH1A2,ALDH1B1,ALDH2,ALDH3B1,ALDH7A1,ALDH9A1,DHRS4,DHRS9,LARGE2,MAOB,SMOX,Sult1a1,SULT1B1,UGT1A3,UGT1A6,UGT2A1,UGT2A3,UGT2B17,UGT2B28,UGT2B7,UGT3A1
Methylmalonyl Pathway	3.01	-2	MCEE,MMUT,PCCA,PCCB
Phenylalanine Degradation I (Aerobic)	3.01	-2	PAH,PCBD1,PCBD2,QDPR
2-oxobutanoate Degradation I	2.38	-2	MCEE,MMUT,PCCA,PCCB
Urea Cycle	1.97	-2	ARG1,ASL,ASS1,OTC
Acetyl-CoA Biosynthesis I (Pyruvate Dehydrogenase Complex)	1.67	-2	DBT,DLAT,PDHA1,PDHB
Superpathway of Citrulline Metabolism	4.44	-1.897	ALDH18A1,ARG1,ASL,ASS1,GLS,GLS2,LOC102724788/PRODH,OAT,OTC,PRODH2
Phenylalanine Degradation IV (Mammalian, via Side Chain)	2.24	-1.89	ACSF3,ALDH2,GOT1,GOT2,HPD,MAOB,SMOX
PPARα/RXRα Activation	4.71	-1.769	ACOX1,ACVR1B,ADCY2,ADCY3,ADCY4,ADCY7,ADIPOR2,APOA1,APOA2,CD36,CYP2C18,Cyp2c54 (includes others),Cyp2c70,CYP2C8,FASN,GHR,GNA15,GOT2,GPD1,GPD2,HELZ2,IKBKE,IL18RAP,IL1RAP,IL1RL2,ITGB5,JUN,LPL,MAP2K6,MAP3K14,MAP4K4,MAPK3,MEF2C,NFKB1,NFKB2,NFKBID,NFKBIE,PLCB1,PLCB2,PLCB4,PLCD1,PLCD3,PLCG2,PLCH1,PRKAA2,PRKAB2,PRKAR1B,PRKAR2B,PRKCB,RAP2B,SLC27A1,SOS1,TGFB1,TGFB2,TGFB3,TGFBR1,TGFBR2
Stearate Biosynthesis I (Animals)	5.81	-1.706	ACOT2,ACOT7,ACOT9,ACSL1,ACSL3,ACSL5,BDH2,Ces1e,CYP4A11,CYP4A22,DBT,DHRS11,ELOVL2,ELOVL6,FASN,HNF4A,LPCAT4,SLC27A1,SLC27A5,SLC27A6,TBXAS1,ZADH2
Estrogen Biosynthesis	3.52	-1.698	Akr1b7,CYP1B1,CYP2A6 (includes others),CYP2B6,CYP2C18,CYP2C8,CYP2F1,CYP2J2,CYP2U1,CYP3A5,CYP51A1,DHRS11,HSD17B10,HSD17B12,HSD17B2,HSD17B7,HSD17B8
Gluconeogenesis I	1.54	-1.667	ALDOB,ENO1,ENO2,FBP1,GAPDH,GPI,MDH1,ME1,ME2
Cell Cycle: G2/M DNA Damage Checkpoint Regulation	0.297	-1.667	CCNB1,CCNB2,CDC25B,CDC25C,CDK1,CDKN1A,PKMYT1,PLK1,TOP2A
Ketogenesis	2.48	-1.633	ACAT1,ACAT2,BDH2,HMGCL,HMGCLL1,HMGCS1
Glycolysis I	2.54	-1.508	ALDOB,ENO1,ENO2,FBP1,GAPDH,GPI,PFKM,PFKP,PKLR,PKM,TPI1
Citrulline Biosynthesis	5.15	-1.414	ALDH18A1,ARG1,GLS,GLS2,LOC102724788/PRODH,OAT,OTC,PRODH2
Histidine Degradation VI	2.74	-1.414	AMDHD1,CYP46A1,CYP4A11,CYP4A22,CYP7B1,HAL,MICAL1,UROC1
Ubiquinol-10 Biosynthesis (Eukaryotic)	2.3	-1.414	BCKDHA,CYP46A1,CYP4A11,CYP4A22,CYP7B1,ECHDC1,MICAL1,URAD
γ-linolenate Biosynthesis II (Animals)	2.3	-1.414	ACSL1,ACSL3,ACSL5,FADS1,FADS2,SLC27A1,SLC27A5,SLC27A6
Apelin Cardiac Fibroblast Signaling Pathway	1.43	-1.414	AKT3,PRKAA2,PRKAB2,SERPINE1,SPHK1,TGFB1,TGFB2,TGFB3
Retinol Biosynthesis	1.98	-1.387	AADAC,Akr1b10,AKR1B10,CES1,Ces1e,CES3,CES4A,DHRS9,LIPC,LPL,PNPLA3,RBP1,RDH11,RDH14
Leucine Degradation I	1.94	-1.342	HMGCL,HMGCLL1,IVD,MCCC1,MCCC2
Oleate Biosynthesis II (Animals)	1.2	-1.342	ALDH6A1,FADS1,FADS2,SCD,Scd2
Intrinsic Prothrombin Activation Pathway	1.98	-1.155	COL1A1,COL1A2,COL3A1,COL5A3,F10,F11,F2,FGA,FGB,FGG,KLKB1,KNG1,PROC,SERPINC1
Apelin Adipocyte Signaling Pathway	4.59	-1.095	ADCY2,ADCY3,ADCY4,ADCY7,CAT,CYBB,GNAI1,GPX3,GPX7,GPX8,GSTK1,GSTM1,GSTM2,GSTP1,Gstt1,GSTZ1,MAPK13,MAPK15,MAPK3,MAPK4,MAPK7,MGST1,NCF2,NOX4,PRDX6,PRKAA2,PRKAB2,PRKAR1B,PRKAR2B,SOD1
Acetone Degradation I (to Methylglyoxal)	3.63	-1.069	CYP1B1,CYP2A6 (includes others),CYP2B6,CYP2C18,CYP2C8,CYP2F1,CYP2J2,CYP2U1,CYP3A5,CYP4A11,CYP4A22,CYP51A1,DHRS11,ZADH2
Uracil Degradation II (Reductive)	3.01	-1	DPYD,DPYS,DPYSL2,UPB1
Thymine Degradation	3.01	-1	DPYD,DPYS,DPYSL2,UPB1
Acetate Conversion to Acetyl-CoA	3.01	-1	ACSL1,ACSS1,ACSS2,ACSS3
Superpathway of Serine and Glycine Biosynthesis I	1.67	-1	PHGDH,PSPH,SHMT1,SHMT2
Ketolysis	1.24	-1	ACAT1,ACAT2,BDH2,OXCT1
Folate Transformations I	1.24	-1	MTHFD1,MTHFR,SHMT1,SHMT2
BAG2 Signaling Pathway	0.463	-1	ANXA2,CASP3,CDKN1A,CTSB,MAPK3,NFKB1,NFKB2,PINK1,SIRT3
Cell Cycle: G1/S Checkpoint Regulation	0.278	-1	CCND1,CCND2,CDC25A,CDKN1A,CDKN2C,FOXO1,HDAC7,HDAC9,RBL1,TGFB1,TGFB2,TGFB3
Heparan Sulfate Biosynthesis (Late Stages)	1.42	-0.894	AADAC,Ces1b/Ces1c,Ces1e,Ces2a,Ces2e,CES3,CHST11,CHST12,DTD2,EXTL1,GAL3ST2,HS3ST1,HS3ST3A1,HS6ST1,HS6ST2,PRDX6,SULT1B1,SULT1C2,SULT1E1,UST
Sumoylation Pathway	0.879	-0.894	AR,ARHGDIA,ARHGDIB,CDH1,CEBPA,CTBP2,DNMT3A,FASLG,FNBP1,FOS,JUN,NFKB1,NFKB2,PML,RAC2,RHOB,RHOBTB1,RHOC,RHOG,RHOH,RHOJ,RHOQ,RHOU
Ethanol Degradation II	2.72	-0.832	ACSL1,ACSS1,ACSS2,ACSS3,ADH5,ALDH1A2,ALDH1B1,ALDH2,ALDH3B1,ALDH7A1,ALDH9A1,DHRS4,DHRS9
Fatty Acid Activation	1.78	-0.816	ACSL1,ACSL3,ACSL5,SLC27A1,SLC27A5,SLC27A6
VDR/RXR Activation	1.85	-0.775	CCL5,CD14,CDKN1A,CEBPA,CXCL10,FOXO1,HES1,HR,HSD17B2,IGFBP1,PDGFA,PPARD,PRKCB,PRKCD,PRKCE,PRKCG,PRKCH,RUNX2,SEMA3B,SPP1,TGFB2,WT1
Neuroprotective Role of THOP1 in Alzheimer's Disease	0.408	-0.775	ACE,AGT,APP,CFD,F11,F7,HGFAC,HLA-A,HLA-E,HLA-G,HTRA1,HTRA3,KNG1,MMP9,NFYA,PLG,PRKAR1B,PRKAR2B,PRSS8,SERPINA3,ST14,TMPRSS2
p53 Signaling	0.876	-0.728	AKT3,APAF1,BCL2,BIRC5,CCND1,CCND2,CDKN1A,COQ8A,DRAM1,GADD45B,HDAC9,JUN,PERP,PIK3CD,PIK3CG,PIK3R5,PLAGL1,PML,THBS1,TNFRSF10A,TRIM29,WT1
GPCR-Mediated Integration of Enteroendocrine Signaling Exemplified by an L Cell	0.873	-0.728	ADCY2,ADCY3,ADCY4,ADCY7,ADRB3,GNA15,GNAI1,ITPR3,PLCB1,PLCB2,PLCB4,PLCD1,PLCD3,PLCG2,PLCH1,PRKAR1B,PRKAR2B
Role of CHK Proteins in Cell Cycle Checkpoint Control	0	-0.707	CDC25A,CDC25C,CDK1,CDKN1A,PLK1,PPM1L,PPP2R2B,PPP2R5A,RAD9A
Heparan Sulfate Biosynthesis	1.3	-0.655	AADAC,Ces1b/Ces1c,Ces1e,Ces2a,Ces2e,CES3,CHST11,CHST12,DTD2,EXTL1,GAL3ST2,HS3ST1,HS3ST3A1,HS6ST1,HS6ST2,PRDX6,SULT1B1,SULT1C2,SULT1E1,UST,XYLT1
Oxidative Ethanol Degradation III	3.25	-0.632	ACSL1,ACSS1,ACSS2,ACSS3,ALDH1A2,ALDH1B1,ALDH2,ALDH3B1,ALDH7A1,ALDH9A1
Bupropion Degradation	2.15	-0.632	CYP1B1,CYP2A6 (includes others),CYP2B6,CYP2C18,CYP2C8,CYP2F1,CYP2J2,CYP2U1,CYP3A5,CYP51A1
Dopamine Degradation	1.55	-0.632	ALDH1A2,ALDH1B1,ALDH2,ALDH3B1,ALDH7A1,ALDH9A1,MAOB,SMOX,Sult1a1,SULT1B1
Apelin Pancreas Signaling Pathway	0.622	-0.632	NFKB1,NFKB2,PDE3B,PIK3CD,PIK3CG,PIK3R5,PRKAA2,PRKAB2,PRKAR1B,PRKAR2B
Retinoate Biosynthesis I	2.44	-0.577	AKR1B1,Akr1b10,AKR1B10,ALDH1A2,ALDH8A1,DHRS4,DHRS9,RBP1,RDH11,RDH14,RDH16,Rdh7,SDR9C7
Glutathione-mediated Detoxification	2.21	-0.577	GSTA3,GSTA5,GSTK1,GSTM1,GSTM2,Gstm3,GSTP1,Gstt1,Gstt3,GSTZ1,HPGDS,MGST1
SPINK1 Pancreatic Cancer Pathway	0.793	-0.535	CELA1,CPB2,CPD,CPM,CPN1,CPZ,CTSB,F2RL1,KLKB1,MMP12,SPINK1,TGFB1,TGFBR1,TGFBR2
Triacylglycerol Biosynthesis	3.52	-0.5	AGPAT2,AGPAT4,DBT,DGAT2,ELOVL2,ELOVL6,GPAM,GPAT3,GPAT4,LPCAT4,LPIN1,MBOAT2,MOGAT1,PLPP2,PLPP5,PLPPR3,PNPLA3
Endocannabinoid Cancer Inhibition Pathway	2.06	-0.493	ADCY2,ADCY3,ADCY4,ADCY7,AKT3,ATF3,CASP1,CASP2,CASP3,CASP4,CCND1,CCND2,CDH1,CDKN1A,CNR1,CREB5,GNAI1,HNF1A,MAP2K6,MAPK3,MMP2,NUPR1,PDGFC,PIK3CD,PIK3CG,PIK3R5,PRKAA2,PRKAB2,PRKAR1B,PRKAR2B,SMPD3,SPTLC2,SRC,TRIB3,VEGFB,VEGFC,VIM
Glucose and Glucose-1-phosphate Degradation	2.23	-0.447	GCK,HK1,PGM1,PGM2,RGN
Pregnenolone Biosynthesis	1.78	-0.447	CYP27A1,CYP46A1,CYP4A11,CYP4A22,CYP7B1,MICAL1
Acyl-CoA Hydrolysis	1.2	-0.447	ACOT2,ACOT7,ACOT9,Ces1e,HNF4A
Cysteine Biosynthesis III (mammalia)	0.376	-0.447	AHCY,CBS/CBSL,EEF1AKMT3,MAT2A,MGMT
Mitochondrial L-carnitine Shuttle Pathway	1.7	-0.378	ACSL1,ACSL3,ACSL5,CPT1C,SLC27A1,SLC27A5,SLC27A6
Fatty Acid α-oxidation	1.31	-0.378	ALDH1A2,ALDH1B1,ALDH2,ALDH3B1,ALDH7A1,ALDH9A1,BCO2
Tryptophan Degradation X (Mammalian, via Tryptamine)	2.7	-0.333	Akr1b10,AKR1B10,ALDH1A2,ALDH1B1,ALDH2,ALDH3B1,ALDH7A1,ALDH9A1,MAOB,RDH14,SMOX
Glutathione Redox Reactions I	2.88	-0.302	GPX3,GPX7,GPX8,GSTK1,GSTM1,GSTM2,GSTP1,Gstt1,GSTZ1,MGST1,PRDX6
Noradrenaline and Adrenaline Degradation	1.47	-0.302	ADH5,ALDH1A2,ALDH1B1,ALDH2,ALDH3B1,ALDH7A1,ALDH9A1,DHRS4,DHRS9,MAOB,SMOX
Ethanol Degradation IV	4.51	-0.277	ACSL1,ACSS1,ACSS2,ACSS3,ALDH1A2,ALDH1B1,ALDH2,ALDH3B1,ALDH7A1,ALDH9A1,CAT,CYGB,GPX7
Coagulation System	7.59	-0.218	BDKRB2,F10,F11,F2,F2R,F3,F7,FGA,FGB,FGG,KLKB1,KNG1,PLAT,PLAU,PLAUR,PLG,PROC,SERPINA1,SERPINC1,SERPINE1,SERPINF2
Apoptosis Signaling	3.92	-0.18	AIFM1,APAF1,BAK1,BCL2,BCL2A1,BCL2L11,BIRC2,CAPN5,CAPN6,CAPN8,CASP2,CASP3,CDK1,ENDOG,FASLG,GAS2,IKBKE,LMNA,MAP3K14,MAP4K4,MAPK3,NAIP,Naip1 (includes others),NFKB1,NFKB2,NFKBID,NFKBIE,PLCG2,PRKCE,RAP2B,SPTAN1,TNF,TNFRSF1B
Complement System	4.19	0	C1QA,C1QB,C1QC,C3AR1,C4A/C4B,C5AR1,C6,C7,C8A,C8B,C8G,CD59,CFD,ITGAX,ITGB2,MASP2,MBL2
Extrinsic Prothrombin Activation Pathway	3.25	0	F10,F2,F3,F7,FGA,FGB,FGG,PROC,SERPINC1
Superoxide Radicals Degradation	3.22	0	CAT,CYGB,GPX7,NQO1,SOD1,SOD2
Spermine and Spermidine Degradation I	3.01	0	PAOX,SAT1,SAT2,SMOX
α-tocopherol Degradation	3.01	0	CYP4A11,CYP4F12,CYP4F2,CYP4F3
Putrescine Degradation III	2.82	0	ALDH1A2,ALDH1B1,ALDH2,ALDH3B1,ALDH7A1,ALDH9A1,MAOB,SAT1,SAT2,SMOX
TWEAK Signaling	2.81	0	APAF1,BAG4,BIRC2,CASP3,IKBKE,MAP3K14,NAIP,Naip1 (includes others),NFKB1,NFKB2,NFKBID,NFKBIE,TNFRSF12A,TRAF1
GDP-glucose Biosynthesis	1.67	0	GCK,HK1,PGM1,PGM2
Glycogen Degradation III	1.61	0	MGAM,PGM1,PGM2,PYGB,PYGL,PYGM
Tumoricidal Function of Hepatic Natural Killer Cells	1.32	0	AIFM1,APAF1,CASP3,ENDOG,FASLG,ICAM1,ITGAL,SERPINB9
Sonic Hedgehog Signaling	1.16	0	ARRB2,CCNB1,CDK1,GLI3,GLIS2,HHIP,PRKAR1B,PRKAR2B,SMO
Apelin Muscle Signaling Pathway	0.359	0	AKT3,PRKAA2,PRKAB2,SLC2A4
Methionine Degradation I (to Homocysteine)	0.252	0	AHCY,EEF1AKMT3,MAT2A,MGMT
Wnt/β-catenin Signaling	1.23	0.174	ACVR1B,AKT3,AXIN2,CCND1,CD44,CDH1,CDH3,CSNK1E,DKK3,FRZB,FZD1,FZD2,FZD3,FZD8,GJA1,HNF1A,JUN,MAP4K1,MMP7,PPARD,PPM1L,PPP2R2B,PPP2R5A,RARG,SMO,SOX4,SOX9,SRC,TAB1,TGFB1,TGFB2,TGFB3,TGFBR1,TGFBR2,TLE3,UBD,WNT4,WNT5A,WNT7B
Methylglyoxal Degradation III	2.77	0.333	AKR1B1,Akr1b10,AKR1B10,Akr1b7,AKR7A2,CYP4A11,CYP4A22,DHRS11,ZADH2
Eicosanoid Signaling	1.91	0.378	ABHD3,ALOX5AP,CYSLTR1,DPEP1,DPEP2,GGT1,HPGDS,LCAT,PLA2G4A,PLA2G7,PLA2R1,PNPLA3,PTGDS,PTGER4,PTGES,PTGFR,PTGIR,PTGIS,TBXAS1
Histamine Degradation	1.7	0.378	ALDH1A2,ALDH1B1,ALDH2,ALDH3B1,ALDH7A1,ALDH9A1,AOC1
Apelin Liver Signaling Pathway	0.793	0.378	AGT,COL1A1,COL1A2,COL3A1,COL5A3,PDGFRB,TNF
Insulin Receptor Signaling	0.491	0.392	ACLY,AKT3,CBL,FOXO1,GRB10,INPP5D,INPP5J,IRS2,Irs3,MAPK3,OCRL,PDE3B,PIK3CD,PIK3CG,PIK3R5,PPP1R3C,PPP1R3D,PRKAR1B,PRKAR2B,PTPN1,RAP2B,RHOQ,SCNN1A,SGK1,SLC2A4,SOCS3,SOS1
Glycogen Degradation II	1.34	0.447	PGM1,PGM2,PYGB,PYGL,PYGM
Role of JAK1, JAK2 and TYK2 in Interferon Signaling	0.936	0.447	IFNGR1,IFNGR2,NFKB1,NFKB2,PTPN6,SOCS1,STAT1
The Visual Cycle	0.9	0.447	Akr1b10,AKR1B10,DHRS9,RBP1,RDH11,RDH14
Glutamate Receptor Signaling	0.526	0.447	CAMK4,DLG4,GLS,GNG2,GRIA3,GRIK5,GRIN2D,GRM8,HOMER2,HOMER3,SLC17A8,SLC38A1
ATM Signaling	0	0.5	CCNB1,CCNB2,CDC25A,CDC25C,CDK1,CDKN1A,CREB5,GADD45B,JUN,MAPK13,PPM1L,PPP2R2B,PPP2R5A,RAD51,RAD9A,RBBP8,SMC2
tRNA Splicing	1.26	0.577	APEX1,GDPD1,PDE1A,PDE1B,PDE3A,PDE3B,PDE4A,PDE4C,PDE6C,PDE8A,PDE9A,SMPDL3B
Aryl Hydrocarbon Receptor Signaling	5.9	0.655	ALDH18A1,ALDH1A2,ALDH1B1,ALDH1L1,ALDH2,ALDH3B1,ALDH5A1,ALDH6A1,ALDH7A1,ALDH8A1,ALDH9A1,APAF1,CCNA2,CCND1,CCND2,CDKN1A,CTSD,CYP1B1,DCT,DHFR,FASLG,FOS,GSTA3,GSTA5,GSTK1,GSTM1,GSTM2,Gstm3,Gstm6,GSTP1,GSTZ1,HSPB2,HSPB7,JUN,MAPK3,MGST1,NCOA7,NFKB1,NFKB2,NQO1,NQO2,RARG,RBL1,SRC,TGFB1,TGFB2,TGFB3,TGM2,TNF
CDP-diacylglycerol Biosynthesis I	2.37	0.707	AGPAT2,AGPAT4,CDS1,GPAM,GPAT3,GPAT4,LPCAT4,MBOAT2,PNPLA3
Phosphatidylglycerol Biosynthesis II (Non-plastidic)	2.05	0.707	AGPAT2,AGPAT4,CDS1,GPAM,GPAT3,GPAT4,LPCAT4,MBOAT2,PNPLA3
Protein Kinase A Signaling	4.17	0.75	ADCY2,ADCY3,ADCY4,ADCY7,AKAP12,APEX1,CAMK2A,CAMK2B,CAMK2D,CAMK4,CDC25A,CDC25B,CDC25C,CDKN3,CREB5,DUSP10,DUSP18,DUSP2,DUSP5,DUSP8,EBI3,EPM2A,FLNA,GDPD1,GLI3,GNAI1,GNB4,GNB5,GNG10,GNG2,H1FX,HIST1H1D,HNF1A,IHH,ITPR3,KDELR3,MAP3K1,MAPK3,MYH10,MYL12A,MYL12B,NFATC2,NFATC4,NFKB1,NFKB2,NFKBID,NFKBIE,NTN1,PDE1A,PDE1B,PDE3A,PDE3B,PDE4A,PDE4C,PDE6C,PDE8A,PDE9A,PGP,PLCB1,PLCB2,PLCB4,PLCD1,PLCD3,PLCG2,PLCH1,P…
Cyclins and Cell Cycle Regulation	0.597	0.775	CCNA2,CCNB1,CCNB2,CCND1,CCND2,CDC25A,CDK1,CDKN1A,CDKN2C,HDAC7,HDAC9,PPM1L,PPP2R2B,PPP2R5A,TGFB1,TGFB2,TGFB3
Notch Signaling	1.58	0.816	ADAM17,DTX1,DTX3,DTX4,HES1,HEY1,JAG1,JAG2,LFNG,MAG,NOTCH3,NUMBL
Estrogen-mediated S-phase Entry	0.517	0.816	CCNA2,CCND1,CDC25A,CDK1,CDKN1A,RBL1
Acute Myeloid Leukemia Signaling	1.73	0.894	AKT3,CCND1,CEBPA,CSF1R,CSF2RA,CSF2RB,CSF3R,FLT3,FLT3LG,HNF1A,IDH1,IDH3B,MAP2K6,MAPK3,NFKB1,NFKB2,PIK3CD,PIK3CG,PIK3R5,PML,RAP2B,RUNX1,SOS1,SPI1
HIPPO signaling	0.488	0.905	AJUBA,AMOT,CD44,CSNK1E,DLG4,DLG5,FRMD6,LLGL1,PPM1L,PPP1R3C,PPP1R3D,PPP2R2B,PPP2R5A,RASSF1,RASSF6,TEAD1,TEAD2
Activation of IRF by Cytosolic Pattern Recognition Receptors	1.66	0.943	ADAR,CD40,DDX58,DHX58,IFIT2,IKBKE,IRF7,IRF9,ISG15,JUN,MAVS,NFKB1,NFKB2,NFKBID,NFKBIE,STAT1,TNF,ZBP1
Gαi Signaling	1.57	0.962	ADCY2,ADCY3,ADCY4,ADCY7,ADRA2B,CNR1,CXCR2,GABBR1,GABBR2,GNAI1,GNB4,GNB5,GNG10,GNG2,GRM8,HCAR2,LPAR1,MAPK3,NPR3,PRKAR1B,PRKAR2B,RALGDS,RAP1GAP,RAP2B,RGS10,RGS14,RGS4,S1PR3,SOS1,SRC,XCR1
nNOS Signaling in Neurons	1.23	1	CAMK2A,CAMK4,CAPN5,CAPN6,CAPN8,DLG4,GRIN2D,PFKM,PRKCB,PRKCD,PRKCE,PRKCG,PRKCH
Angiopoietin Signaling	1.22	1	AKT3,ANGPT1,BIRC5,DOK2,FOXO1,IKBKE,NFKB1,NFKB2,NFKBID,NFKBIE,PAK1,PAK3,PAK6,PIK3CD,PIK3CG,PIK3R5,RAP2B,SOS1,TNIP1
NER Pathway	0	1	POLD3,POLE2,POLE4,POLK,TOP2A
Acute Phase Response Signaling	7.07	1.021	AGT,AKT3,ALB,APCS,APOA1,APOA2,APOH,C4A/C4B,CRP,ECSIT,F2,FGA,FGB,FGG,FOS,HMOX1,HNF1A,IKBKE,IL18,IL1RAP,IL1RN,IL33,IL36G,IL6R,ITIH4,JUN,KLKB1,MAP2K6,MAP3K1,MAP3K14,MAPK13,MAPK3,MBL2,NFKB1,NFKB2,NFKBID,NFKBIE,OSM,OSMR,PIK3CD,PIK3CG,PLG,RAP2B,RBP1,RBP4,SAA2-SAA4,Saa3,SERPINA1,SERPINA3,SERPINE1,SERPINF1,SERPINF2,SOCS1,SOCS3,SOCS5,SOD2,SOS1,TAB1,TNF,TNFRSF1B,TTR
Amyotrophic Lateral Sclerosis Signaling	1.55	1.043	AKT3,APAF1,BCL2,BIRC2,CACNA1C,CAPN5,CAPN6,CAPN8,CASP1,CASP3,CAT,GRIA3,GRIK5,GRIN2D,NAIP,Naip1 (includes others),PAK1,PDGFC,PIK3CD,PIK3CG,PIK3R5,RAB5B,SOD1,VEGFB,VEGFC
Pyrimidine Deoxyribonucleotides De Novo Biosynthesis I	1.11	1.134	AK1,AK4,AK7,CMPK2,NME4,NME5,RRM2
Cytotoxic T Lymphocyte-mediated Apoptosis of Target Cells	0.879	1.134	APAF1,BCL2,CASP3,CD3E,CD3G,FASLG,FCER1G,HLA-A,HLA-E
Amyloid Processing	0.752	1.134	AKT3,APP,CAPN5,CAPN6,CAPN8,CSNK1E,MAPK13,MAPK3,MARK1,PRKAR1B,PRKAR2B,PRKCE
Dopamine Receptor Signaling	0.724	1.134	ADCY2,ADCY3,ADCY4,ADCY7,MAOB,NCS1,PCBD1,PPM1L,PPP1R1B,PPP1R3C,PPP1R3D,PPP2R2B,PPP2R5A,PRKAR1B,PRKAR2B,QDPR,SMOX
Role of RIG1-like Receptors in Antiviral Innate Immunity	0.432	1.134	DDX58,DHX58,IKBKE,IRF7,MAVS,NFKB1,NFKB2,NFKBID,NFKBIE
Induction of Apoptosis by HIV1	2.14	1.147	APAF1,BAK1,BCL2,BIRC2,CASP3,CXCR4,FASLG,IKBKE,MAP3K14,NAIP,Naip1 (includes others),NFKB1,NFKB2,NFKBID,NFKBIE,SLC25A4,TNF,TNFRSF1B,TRAF1
Basal Cell Carcinoma Signaling	0.385	1.155	BMP7,FZD1,FZD2,FZD3,FZD8,GLI3,GLIS2,HHIP,HNF1A,KIF7,SMO,WNT4,WNT5A,WNT7B
Endometrial Cancer Signaling	0.304	1.265	AKT3,CCND1,CDH1,CTNNA2,ERBB2,MAPK3,PIK3CD,PIK3CG,PIK3R5,RAP2B,SOS1
Growth Hormone Signaling	3.53	1.279	CEBPA,FOS,GHR,IGF1R,IGFALS,MAPK3,ONECUT1,PIK3CD,PIK3CG,PIK3R5,PLCG2,PRKCB,PRKCD,PRKCE,PRKCG,PRKCH,PTPN6,RPS6KA2,RPS6KA3,RPS6KA4,SLC2A4,SOCS1,SOCS3,SOCS5,STAT1
JAK/Stat Signaling	1.21	1.342	AKT3,CDKN1A,CISH,FOS,JUN,MAPK3,NFKB1,NFKB2,PIK3CD,PIK3CG,PIK3R5,PTPN1,PTPN6,RAP2B,SOCS1,SOCS3,SOCS5,SOS1,STAT1,STAT4
Dermatan Sulfate Degradation (Metazoa)	0.777	1.342	Chil3/Chil4,FGFRL1,HEXA,HEXB,IDUA
D-myo-inositol (1,4,5)-trisphosphate Degradation	0.777	1.342	BPNT1,INPP5D,INPP5E,INPP5J,OCRL
Cardiac β-adrenergic Signaling	1.54	1.347	ADCY2,ADCY3,ADCY4,ADCY7,AKAP12,APEX1,ATP2A3,CACNA1C,GDPD1,GNB4,GNB5,GNG10,GNG2,GRK3,PDE1A,PDE1B,PDE3A,PDE3B,PDE4A,PDE4C,PDE6C,PDE8A,PDE9A,PKIA,PKIB,PPM1L,PPP1R3C,PPP1R3D,PPP2R2B,PPP2R5A,PRKAR1B,PRKAR2B,SLC8A1,SMPDL3B
Regulation of Cellular Mechanics by Calpain Protease	0.754	1.387	ACTN1,CAPN5,CAPN6,CAPN8,CCNA2,CCND1,CDK1,EZR,ITGA2,ITGA3,ITGA4,ITGA5,MAPK3,RAP2B,SRC
FcγRIIB Signaling in B Lymphocytes	0.996	1.508	BLNK,BTK,CACNA1B,CACNA1C,CACNA1G,CACNA2D1,CACNB1,CACNB3,CACNG7,DOK1,INPP5D,PIK3CD,PIK3CG,PIK3R5,PLCG2,RAP2B,SOS1,SYK
BMP signaling pathway	0	1.604	BMP7,CAMK4,JUN,MAPK13,MAPK3,NFKB1,NFKB2,PRKAR1B,PRKAR2B,RAP2B,RUNX2,SMAD6,SOS1,TAB1
NRF2-mediated Oxidative Stress Response	1.5	1.606	ABCC1,ABCC4,ACTG1,AKR7A2,CAT,CLPP,DNAJB13,DNAJB2,DNAJC19,ENC1,FKBP5,FOS,GSTA3,GSTA5,GSTK1,GSTM1,GSTM2,Gstm3,Gstm6,GSTP1,GSTZ1,HERPUD1,HMOX1,HSPB8,JUN,JUNB,MAP2K6,MAP3K1,MAPK3,MAPK7,MGST1,NQO1,NQO2,PIK3CD,PIK3CG,PIK3R5,PRKCB,PRKCD,PRKCE,PRKCG,PRKCH,RAP2B,SOD1,SOD2
Prolactin Signaling	0.951	1.606	FOS,JUN,MAPK3,PIK3CD,PIK3CG,PIK3R5,PLCG2,PRKCB,PRKCD,PRKCE,PRKCG,PRKCH,PRLR,RAP2B,SOCS1,SOCS3,SOCS5,SOS1,STAT1
T Cell Exhaustion Signaling Pathway	3.92	1.622	ACVR1B,AKT3,BATF,BCL6,BTLA,CD274,CD28,CD86,EOMES,FCER1G,FOS,FOXO1,HAVCR2,HLA-A,HLA-DMA,HLA-DMB,HLA-DOA,HLA-DOB,HLA-DQA1,HLA-DQB1,HLA-DRB5,HLA-E,HLA-G,IL10RA,IL10RB,IL12B,IL6R,IRF4,IRF9,JUN,MAPK3,NFATC2,NFATC4,PDK1,PIK3CD,PIK3CG,PIK3R5,PLCG2,PPM1L,PPP2R2B,PPP2R5A,PRDM1,PTPN6,RAP2B,STAT1,STAT4,TBX21,TGFB1,TGFBR1,TGFBR2,ZAP70
Superpathway of D-myo-inositol (1,4,5)-trisphosphate Metabolism	0.682	1.633	BPNT1,INPP5D,INPP5E,INPP5J,ITPKB,OCRL
Role of BRCA1 in DNA Damage Response	0	1.633	CDKN1A,FANCL,PLK1,RAD51,RBBP8,RBL1,SMARCD3,STAT1
Hypoxia Signaling in the Cardiovascular System	0	1.633	CREB5,JUN,NFKBID,NFKBIE,NQO1,SLC2A4,UBE2C,UBE2V2
Leptin Signaling in Obesity	2.13	1.667	ADCY2,ADCY3,ADCY4,ADCY7,AKT3,FOXO1,MAPK3,PDE3A,PDE3B,PIK3CD,PIK3CG,PIK3R5,PLCB1,PLCB2,PLCB4,PLCD1,PLCD3,PLCG2,PLCH1,PRKAR1B,PRKAR2B,SOCS3
Huntington's Disease Signaling	2.13	1.667	AKT3,APAF1,ATP5F1A,ATP5F1C,ATP5MC1,ATP5PF,CACNA1B,CAPN5,CAPN6,CAPN8,CASP1,CASP2,CASP3,CASP4,CPLX2,CREB5,CTSD,DLG4,DNM1,DNM3,GLS,GNA15,GNB4,GNB5,GNG10,GNG2,HAP1,HDAC7,HDAC9,HIP1,IFT57,IGF1R,JUN,MAPK3,NGF,NTRK1,PACSIN1,PIK3CD,PIK3CG,PIK3R5,PLCB1,PLCB2,PLCB4,PRKCB,PRKCD,PRKCE,PRKCG,PRKCH,SDHA,SDHB,SGK1,SOS1,STX1A,TCERG1,TGM2,UBD,VAMP3
Interferon Signaling	1.05	1.667	BAK1,BCL2,IFIT3,IFNGR1,IFNGR2,IRF9,ISG15,OAS1,SOCS1,STAT1
OX40 Signaling Pathway	0.987	1.667	BCL2,CD3E,CD3G,FCER1G,H2-M2,H2-T10,HLA-A,HLA-DMA,HLA-DMB,HLA-DOA,HLA-DOB,HLA-DQA1,HLA-DQB1,HLA-DRB5,HLA-E,HLA-G,JUN,NFKB1,NFKB2,NFKBID,NFKBIE
Role of NANOG in Mammalian Embryonic Stem Cell Pluripotency	0	1.667	AKT3,BMP7,FZD1,FZD2,FZD3,FZD8,GATA6,LIF,LIFR,MAPK3,PIK3CD,PIK3CG,PIK3R5,RAP2B,SMO,SOS1,WNT4,WNT5A,WNT7B
Th2 Pathway	4.92	1.671	ACVR1B,CCR1,CCR5,CD28,CD3E,CD3G,CD40,CD86,CXCR4,HLA-A,HLA-DMA,HLA-DMB,HLA-DOA,HLA-DOB,HLA-DQA1,HLA-DQB1,HLA-DRB5,ICAM1,ICOSLG/LOC102723996,IKZF1,IL12B,IL17RB,IL2RB,IL2RG,IL33,ITGB2,JAG1,JAG2,JUN,NFATC2,NFKB1,NOTCH3,PIK3CD,PIK3CG,PIK3R5,RUNX3,SOCS3,SPI1,STAT4,TBX21,TGFB1,TGFBR1,TGFBR2,TIMD4,VAV1
AMPK Signaling	2.37	1.718	ACACA,ACACB,ADRA1A,ADRA1B,ADRA2B,ADRB3,AK1,AK2,AK3,AK4,AK7,AKT3,CCNA2,CCND1,CDKN1A,CFTR,CHRM3,CHRNA4,CHRNB1,CHRNB2,CPT1C,CREB5,FASN,FOXO1,HMGCR,HNF4A,IRS2,MAPK13,PCK2,PFKFB1,PFKFB3,PFKFB4,PFKM,PFKP,PIK3CD,PIK3CG,PIK3R5,PPM1B,PPM1H,PPM1L,PPP2R2B,PPP2R5A,PRKAA2,PRKAB2,PRKAR1B,PRKAR2B,SLC2A1,SLC2A4,SMARCD3,SRC,STRADA,TBC1D1,ULK1
Chondroitin Sulfate Biosynthesis (Late Stages)	0.896	1.732	CHPF,CHST11,CHST12,GAL3ST2,HS3ST1,HS3ST3A1,HS6ST1,HS6ST2,SULT1B1,SULT1C2,SULT1E1,UST
Corticotropin Releasing Hormone Signaling	1.74	1.768	ADCY2,ADCY3,ADCY4,ADCY7,CACNA1B,CACNA1C,CACNA1G,CACNA2D1,CACNB1,CACNB3,CACNG7,CAMK4,CNR1,CREB5,FASLG,FOS,GLI3,GNAI1,Gucy2g,ITPR3,JUN,MAPK13,MAPK3,MEF2A,MEF2C,NPR2,NPR3,PLCG2,PRKAR1B,PRKAR2B,PRKCB,PRKCD,PRKCE,PRKCG,PRKCH,SMO
cAMP-mediated signaling	1.95	1.786	ADCY2,ADCY3,ADCY4,ADCY7,ADORA2A,ADORA2B,ADRA2B,ADRB3,AKAP12,APEX1,CAMK1,CAMK1D,CAMK2A,CAMK2B,CAMK2D,CAMK4,CHRM3,CNR1,CREB5,CXCR2,GABBR1,GABBR2,GDPD1,GNAI1,GRM8,HCAR2,HRH2,LPAR1,MAPK3,NPR3,PDE1A,PDE1B,PDE3A,PDE3B,PDE4A,PDE4C,PDE6C,PDE8A,PDE9A,PKIA,PKIB,PRKAR1B,PRKAR2B,PTGER4,PTGIR,RAP1GAP,RGS10,RGS14,RGS2,RGS4,S1PR3,SMPDL3B,SRC,XCR1
Neurotrophin/TRK Signaling	0.955	1.807	CREB5,FOS,JUN,MAP2K6,MAPK3,NGF,NTF3,NTF4,NTRK1,NTRK2,NTRK3,PIK3CD,PIK3CG,PIK3R5,RAP2B,SOS1,SPRY1,SPRY2
Ceramide Signaling	2.38	1.877	AKT3,BCL2,CERK,CNKSR1,CTSD,FOS,JUN,KSR1,MAP3K1,MAPK3,NFKB1,NFKB2,PIK3CD,PIK3CG,PIK3R5,PPM1L,PPP2R2B,PPP2R5A,RAP2B,S1PR2,S1PR3,SMPD3,SMPD5,SPHK1,TNF,TNFRSF1B
Sirtuin Signaling Pathway	7.63	1.886	ACLY,ACSS2,ADAM10,AGTRAP,APEX1,APP,ARNTL,ATG14,ATG9A,ATP5F1A,ATP5F1C,ATP5MC1,ATP5PF,BCL2L11,CDH1,CPT1C,CYC1,EPAS1,FOXO1,G6PD,GABARAPL1,GADD45B,GLS,GLUD1,GOT2,H1FX,HIST1H1D,JUN,LDHB,LDHD,MAPK15,MAPK3,MAPK4,MAPK7,MYCN,NDUFA10,NDUFA13,NDUFA3,NDUFA4,NDUFA5,NDUFA6,NDUFA9,NDUFAF1,NDUFB10,NDUFB11,NDUFB2,NDUFB4,NDUFB6,NDUFB8,NDUFB9,NDUFS1,NDUFS2,NDUFS3,NDUFS8,NDUFV1,NDUFV2,NDUFV3,NFKB1,NFKB2,NQO1,OTC,PCK…
LPS/IL-1 Mediated Inhibition of RXR Function	11	1.89	ABCB1,ABCC4,ABCG1,ABCG5,ABCG8,ACOX1,ACSL1,ACSL3,ACSL5,ALAS1,ALDH18A1,ALDH1A2,ALDH1B1,ALDH1L1,ALDH2,ALDH3B1,ALDH5A1,ALDH6A1,ALDH7A1,ALDH8A1,ALDH9A1,APOC4,APOE,CAT,CD14,CHST11,CHST12,CPT1C,CYP2A6 (includes others),CYP2B6,CYP2C8,CYP3A5,CYP4A11,ECSIT,FABP1,FABP2,FABP5,FABP7,FMO2,GAL3ST2,GSTA3,GSTA5,GSTK1,GSTM1,GSTM2,Gstm3,Gstm6,GSTP1,GSTZ1,HMGCS1,HS3ST1,HS3ST3A1,HS6ST1,HS6ST2,IL18,IL18RAP,IL1RAP,IL1R…
Choline Biosynthesis III	2.04	1.89	CHPT1,HMOX1,PCYT1B,PLD1,PLD2,PLD3,PLD4
Remodeling of Epithelial Adherens Junctions	1.29	1.89	ACTG1,ACTN1,ACTR3,ARPC1B,CDH1,CTNNA2,DNM1,DNM3,HGF,IQGAP1,RAB5B,SRC,TUBA1A,TUBA4A,TUBA8,TUBB4A,TUBB6,TUBG1
IL-22 Signaling	0.936	1.89	AKT3,IL10RB,IL22RA1,MAPK13,MAPK3,SOCS3,STAT1
D-myo-inositol (1,4,5)-Trisphosphate Biosynthesis	2.15	1.897	PI4K2B,PIP4K2A,PIP5K1C,PLCB1,PLCB2,PLCB4,PLCD1,PLCD3,PLCG2,PLCH1
Inhibition of Angiogenesis by TSP1	1.97	1.897	AKT3,CASP3,CD36,HSPG2,JUN,MAPK13,MMP9,SDC2,TGFB1,TGFBR1,TGFBR2,THBS1
Toll-like Receptor Signaling	6.27	1.964	CD14,ECSIT,FOS,IL12B,IL18,IL1RN,IL33,IL36G,IRAK3,JUN,MAP2K6,MAP3K1,MAP3K14,MAP4K4,MAPK13,NFKB1,NFKB2,TAB1,TIRAP,TLR1,TLR2,TLR3,TLR4,TLR5,TLR6,TLR7,TLR8,TLR9,TNF,TNFAIP3,TRAF1,UBD
Melatonin Signaling	2.29	1.964	CAMK2A,CAMK2B,CAMK2D,CAMK4,GNAI1,MAP2K6,MAPK3,PLCB1,PLCB2,PLCB4,PLCD1,PLCD3,PLCG2,PLCH1,PRKAR1B,PRKAR2B,PRKCB,PRKCD,PRKCE,PRKCG,PRKCH,SLC2A4
α-Adrenergic Signaling	1.92	2	ADCY2,ADCY3,ADCY4,ADCY7,ADRA1A,CAMK4,GNAI1,GNB4,GNB5,GNG10,GNG2,ITPR3,MAPK3,PLCG2,PRKAR1B,PRKAR2B,PRKCB,PRKCD,PRKCE,PRKCG,PRKCH,PYGB,PYGL,PYGM,RAP2B,SLC8A1
γ-glutamyl Cycle	0.947	2	GGT1,GGT5,GGT7,GSS
Chondroitin Sulfate Degradation (Metazoa)	0.511	2	Chil3/Chil4,GALNS,HEXA,HEXB
EIF2 Signaling	0	2	AKT3,ATF3,BCL2,CCND1,IGF1R,MAPK3,MYCN,NOX4,PIK3CD,PIK3CG,PIK3R5,RAP2B,RPL12,RPS12,SOS1,SREBF1,TRIB3
Type I Diabetes Mellitus Signaling	4.71	2.041	APAF1,BCL2,CASP3,CD28,CD3E,CD3G,CD86,FASLG,FCER1G,HLA-A,HLA-DMA,HLA-DMB,HLA-DOA,HLA-DOB,HLA-DQA1,HLA-DQB1,HLA-DRB5,HLA-E,HLA-G,ICA1,IFNGR1,IFNGR2,IKBKE,IL12B,IL1RAP,MAP2K6,MAP3K14,MAPK13,NFKB1,NFKB2,NFKBID,NFKBIE,SOCS1,SOCS3,SOCS5,STAT1,TNF,TNFRSF1B
Endocannabinoid Developing Neuron Pathway	0.987	2.041	ADCY2,ADCY3,ADCY4,ADCY7,AKT3,CCND1,CNR1,CREB5,GNAI1,GNG2,MAP2K6,MAPK13,MAPK15,MAPK3,MAPK4,MAPK7,MGLL,PIK3CD,PIK3CG,PIK3R5,PRKAR1B,PRKAR2B,RAC2,RAP1GAP,RAP2B,SRC
Phospholipases	2.14	2.065	ABHD3,HMOX1,LCAT,LIPC,PLA2G4A,PLA2G7,PLA2R1,PLCB1,PLCB2,PLCB4,PLCD1,PLCD3,PLCG2,PLCH1,PLD1,PLD2,PLD3,PLD4,PNPLA3
PCP pathway	0.41	2.111	CELSR1,FZD1,FZD2,FZD3,FZD8,JUN,JUNB,LGR4,SMO,WNT4,WNT5A,WNT7B
CNTF Signaling	0.304	2.111	LIFR,MAPK3,PIK3CD,PIK3CG,PIK3R5,RAP2B,RPS6KA2,RPS6KA3,RPS6KA4,SOS1,STAT1
Bladder Cancer Signaling	2.68	2.121	CCND1,CDH1,CDKN1A,ERBB2,FGF1,FGF11,FGF12,FGF21,FGFR3,MAPK3,MMP11,MMP12,MMP13,MMP14,MMP15,MMP2,MMP23B,MMP24,MMP25,MMP27,MMP7,MMP8,MMP9,PDGFC,RAP2B,RASSF1,THBS1,VEGFB,VEGFC
Melanoma Signaling	0.413	2.121	AKT3,CCND1,CDH1,CDKN1A,MAPK3,MITF,PIK3CD,PIK3CG,PIK3R5,RAP2B
Role of Wnt/GSK-3β Signaling in the Pathogenesis of Influenza	0	2.121	CSNK1E,FZD1,FZD2,FZD3,FZD8,HNF1A,SMO,WNT4,WNT5A,WNT7B
SPINK1 General Cancer Pathway	0	2.121	AKT3,IL6R,MAPK3,PIK3CD,PIK3CG,PIK3R5,RAP2B,SPINK1
TNFR2 Signaling	5	2.138	BIRC2,FOS,IKBKE,JUN,MAP3K1,MAP3K14,NAIP,Naip1 (includes others),NFKB1,NFKB2,NFKBID,NFKBIE,TNF,TNFAIP3,TNFRSF1B,TRAF1
CD27 Signaling in Lymphocytes	2.11	2.138	APAF1,CASP3,FOS,IKBKE,JUN,MAP2K6,MAP3K1,MAP3K12,MAP3K13,MAP3K14,MAP3K15,MAP3K8,MAP3K9,NFKB1,NFKB2,NFKBID,NFKBIE
Dermatan Sulfate Biosynthesis (Late Stages)	1.62	2.138	CHST11,CHST12,CHST14,DSE,DSEL,GAL3ST2,HS3ST1,HS3ST3A1,HS6ST1,HS6ST2,SULT1B1,SULT1C2,SULT1E1,UST
Chondroitin Sulfate Biosynthesis	0.979	2.138	CHPF,CHPF2,CHST11,CHST12,GAL3ST2,HS3ST1,HS3ST3A1,HS6ST1,HS6ST2,SULT1B1,SULT1C2,SULT1E1,UST,XYLT1
IGF-1 Signaling	0.548	2.183	AKT3,FOS,FOXO1,GRB10,IGF1R,IGFBP1,IGFBP2,IGFBP7,IRS2,JUN,MAPK3,PIK3CD,PIK3CG,PIK3R5,PRKAR1B,PRKAR2B,RAP2B,SOCS1,SOCS3,SOCS5,SOS1
TGF-β Signaling	2.13	2.2	ACVR1B,BCL2,BMP7,FOS,HNF4A,INHA,IRF7,JUN,MAP2K6,MAP4K1,MAPK13,MAPK3,PMEPA1,RAP2B,RUNX2,RUNX3,SERPINE1,SKI,SMAD6,SOS1,TAB1,TGFB1,TGFB2,TGFB3,TGFBR1,TGFBR2,TGIF1
CDK5 Signaling	1.71	2.2	ADCY2,ADCY3,ADCY4,ADCY7,CABLES1,FOSB,ITGA2,ITGA3,ITGA6,LAMA5,LAMB1,LAMC1,MAPK13,MAPK15,MAPK3,MAPK4,MAPK7,NGF,NTRK2,PPM1L,PPP1R1B,PPP1R3C,PPP1R3D,PPP2R2B,PPP2R5A,PRKAR1B,PRKAR2B,RAP2B
Prostanoid Biosynthesis	1.94	2.236	HPGDS,PTGDS,PTGES,PTGIS,TBXAS1
IL-17A Signaling in Gastric Cells	1.22	2.236	CCL5,CXCL10,FOS,JUN,MAPK13,MAPK3,NFKB1,TNF
Leukotriene Biosynthesis	1.2	2.236	DPEP1,DPEP2,GGT1,GGT5,GGT7
FGF Signaling	1.03	2.236	AKT3,CREB5,FGF1,FGF11,FGF12,FGF21,FGFR1,FGFR2,FGFR3,FGFRL1,HGF,MAP2K6,MAP3K1,MAPK13,MAPK3,PIK3CD,PIK3CG,PIK3R5,PTPN6,SOS1
1D-myo-inositol Hexakisphosphate Biosynthesis II (Mammalian)	0.701	2.236	INPP5D,INPP5E,INPP5J,ITPKB,OCRL
D-myo-inositol (1,3,4)-trisphosphate Biosynthesis	0.701	2.236	INPP5D,INPP5E,INPP5J,ITPKB,OCRL
Death Receptor Signaling	4.76	2.263	ACTG1,APAF1,ARHGDIB,BCL2,BIRC2,CASP2,CASP3,FASLG,GAS2,HSPB2,HSPB7,IKBKE,LIMK1,LMNA,MAP3K14,MAP4K4,NAIP,Naip1 (includes others),NFKB1,NFKB2,NFKBID,NFKBIE,PARP11,PARP12,PARP14,PARP2,PARP8,SPTAN1,TNF,TNFRSF10A,TNFRSF1B,TNFRSF21,TNFSF10
Pyrimidine Ribonucleotides Interconversion	1.26	2.309	AK1,AK4,AK7,CMPK2,CTPS2,ENTPD1,ENTPD2,ENTPD8,NME4,NME5,NUDT18,RAD54L
Role of PI3K/AKT Signaling in the Pathogenesis of Influenza	0.475	2.309	AKT3,CCL5,CCR5,GNAI1,MAPK3,NFKB1,NFKB2,NFKBID,NFKBIE,PIK3CD,PIK3CG,PIK3R5,PLAC8
Oncostatin M Signaling	0.666	2.333	EPAS1,MAPK3,MMP13,OSM,OSMR,PLAU,RAP2B,SOS1,STAT1,TIMP3
Antiproliferative Role of Somatostatin Receptor 2	0.419	2.333	CDKN1A,GNB4,GNB5,GNG10,GNG2,Gucy2g,MAPK3,NPR2,NPR3,PIK3CD,PIK3CG,PIK3R5,PTPN6,RAP2B,SRC
Nitric Oxide Signaling in the Cardiovascular System	1.95	2.353	ADRB3,AKT3,ATP2A3,BDKRB2,CACNA1C,CAMK4,ITPR3,KNG1,MAPK3,PDE1A,PDE1B,PDE3B,PDGFC,PIK3CD,PIK3CG,PIK3R5,PRKAR1B,PRKAR2B,PRKCB,PRKCD,PRKCE,PRKCG,PRKCH,PRKG1,SLC7A1,VEGFB,VEGFC
PI3K/AKT Signaling	1.09	2.353	AKT3,BCL2,CCND1,CDKN1A,FOXO1,GAB2,GDF15,IKBKE,INPP5D,INPP5J,ITGA2,ITGA3,ITGA4,ITGA5,LIMS1,MAP3K8,MAPK3,MAPK8IP1,NFKB1,NFKB2,NFKBID,NFKBIE,OCRL,PIK3CD,PIK3CG,PPM1L,PPP2R2B,PPP2R5A,RAP2B,SOS1
CD40 Signaling	1.53	2.357	CD40,FOS,ICAM1,IKBKE,JUN,MAP2K6,MAP3K14,MAPK13,MAPK3,NFKB1,NFKB2,NFKBID,NFKBIE,PIK3CD,PIK3CG,PIK3R5,TNFAIP3,TRAF1
PEDF Signaling	1.12	2.357	AKT3,ARHGAP22,BCL2,FASLG,HNF1A,HNF1B,IKBKE,MAPK13,MAPK3,NFKB1,NFKB2,NFKBID,NFKBIE,NGF,PIK3CD,PIK3CG,PIK3R5,RAP2B,SERPINF1,SOD2
VEGF Signaling	0.398	2.357	ACTG1,ACTN1,AKT3,BCL2,FOXO1,MAPK3,PDGFC,PIK3CD,PIK3CG,PIK3R5,PLCG2,PRKCB,PTPN6,RAP2B,SH2D2A,SOS1,SRC,VEGFB,VEGFC
Mouse Embryonic Stem Cell Pluripotency	0	2.357	AKT3,FZD1,FZD2,FZD3,FZD8,HNF1A,ID3,LIF,LIFR,MAPK13,MAPK3,PIK3CD,PIK3CG,PIK3R5,RAP2B,SMO,SOS1,TAB1
D-myo-inositol (1,4,5,6)-Tetrakisphosphate Biosynthesis	1.13	2.475	ALPL,CA3,CDC25A,CDC25B,CDC25C,DUSP10,DUSP14,DUSP2,DUSP23,DUSP28,DUSP5,DUSP8,EPHX2,EYA4,NUDT1,OCRL,PPM1H,PPP1R1B,PPP2R5A,PPTC7,PTPN1,PTPN13,PTPN22,PTPN6,PTPN7,PTPRC,PTPRO,SIRPA,SOCS3,SSH3,THTPA,TNS3
D-myo-inositol (3,4,5,6)-tetrakisphosphate Biosynthesis	1.13	2.475	ALPL,CA3,CDC25A,CDC25B,CDC25C,DUSP10,DUSP14,DUSP2,DUSP23,DUSP28,DUSP5,DUSP8,EPHX2,EYA4,NUDT1,OCRL,PPM1H,PPP1R1B,PPP2R5A,PPTC7,PTPN1,PTPN13,PTPN22,PTPN6,PTPN7,PTPRC,PTPRO,SIRPA,SOCS3,SSH3,THTPA,TNS3
Dopamine-DARPP32 Feedback in cAMP Signaling	1.07	2.475	ADCY2,ADCY3,ADCY4,ADCY7,ATP2A3,CACNA1C,CAMK4,CREB5,CSNK1E,GNAI1,GRIN2D,ITPR3,KCNJ10,KCNJ16,KCNJ2,PLCB1,PLCB2,PLCB4,PLCD1,PLCD3,PLCG2,PLCH1,PPM1L,PPP1R1B,PPP1R3C,PPP1R3D,PPP2R2B,PPP2R5A,PRKAR1B,PRKAR2B,PRKCB,PRKCD,PRKCE,PRKCG,PRKCH,PRKG1
Pyrimidine Ribonucleotides De Novo Biosynthesis	1.44	2.496	AK1,AK4,AK7,CAD,CMPK2,CTPS2,ENTPD1,ENTPD2,ENTPD8,NME4,NME5,NUDT18,RAD54L
IL-2 Signaling	0.752	2.496	AKT3,FOS,IL2RB,IL2RG,JUN,LCK,MAPK3,PIK3CD,PIK3CG,PIK3R5,RAP2B,SOCS1,SOS1,SYK
IL-17A Signaling in Airway Cells	0.475	2.496	AKT3,CXCL3,CXCL6,IKBKE,MAPK13,MAPK3,NFKB1,NFKB2,NFKBID,NFKBIE,PIK3CD,PIK3CG,PIK3R5
PFKFB4 Signaling Pathway	2.4	2.5	CREB5,FBP1,GCK,GPI,HK1,HK2,HK3,MAP2K6,MAPK3,PFKFB4,PFKM,PRKAR1B,PRKAR2B,TGFB1,TGFB2,TGFB3
TNFR1 Signaling	3.78	2.524	APAF1,BIRC2,CASP2,CASP3,FOS,IKBKE,JUN,MAP3K1,MAP3K14,NAIP,Naip1 (includes others),NFKB1,NFKB2,NFKBID,NFKBIE,PAK1,PAK3,PAK6,TNF,TNFAIP3
Opioid Signaling Pathway	5.07	2.528	ADCY2,ADCY3,ADCY4,ADCY7,AKT3,ARRB1,ARRB2,CACNA1B,CACNA1C,CACNA1G,CACNA2D1,CACNB1,CACNB3,CACNG7,CAMK1,CAMK1D,CAMK2A,CAMK2B,CAMK2D,CAMK4,CREB5,FGR,FOS,FOSB,GNAI1,GNG2,GRIN2D,GRK3,GRK5,HCK,ITPR3,LCK,MAP2K6,MAPK15,MAPK3,MAPK4,MAPK7,NFKB1,NFKB2,PDE1A,PDE1B,PDK1,PIK3CG,PLCB1,PLD2,PRKAR1B,PRKAR2B,PRKCB,PRKCD,PRKCE,PRKCG,PRKCH,RAC2,RAP2B,RGS1,RGS10,RGS11,RGS14,RGS16,RGS17,RGS19,RGS3,RGS4,RGS5,RGS9,RPS6KA…
IL-9 Signaling	1.66	2.53	CISH,IL2RG,IRS2,NFKB1,NFKB2,PIK3CD,PIK3CG,PIK3R5,SOCS3,STAT1,TNF
Retinoic acid Mediated Apoptosis Signaling	0	2.53	APAF1,CASP3,PARP11,PARP12,PARP14,PARP2,PARP8,RARG,TNFRSF10A,TNFSF10
eNOS Signaling	1.76	2.556	ADCY2,ADCY3,ADCY4,ADCY7,AKT3,AQP11,AQP4,AQP7,AQP8,BDKRB2,CAMK4,CASP3,CCNA2,CHRM3,CHRNA4,CHRNB1,CHRNB2,ITPR3,KNG1,LPAR1,LPAR5,PDGFC,PIK3CD,PIK3CG,PIK3R5,PLCG2,PRKAA2,PRKAB2,PRKAR1B,PRKAR2B,PRKCB,PRKCD,PRKCE,PRKCG,PRKCH,PRKG1,SLC7A1,VEGFB,VEGFC
Aldosterone Signaling in Epithelial Cells	1.07	2.558	AHCY,CRYAB,DNAJB13,DNAJB2,DNAJC19,DNAJC22,DNAJC27,DNAJC28,HSPB2,HSPB6,HSPB7,HSPB8,ITPR3,MAPK3,PIK3CD,PIK3CG,PIK3R5,PIP5K1C,PLCB1,PLCB2,PLCB4,PLCD1,PLCD3,PLCG2,PLCH1,PRKCB,PRKCD,PRKCE,PRKCG,PRKCH,SCNN1A,SGK1,SMO,SOS1,TRAP1
IL-1 Signaling	2.81	2.668	ADCY2,ADCY3,ADCY4,ADCY7,ECSIT,FOS,GNA15,GNAI1,GNAT1,GNB4,GNB5,GNG10,GNG2,IKBKE,IL1RAP,IRAK3,JUN,MAP2K6,MAP3K1,MAP3K14,MAPK13,NFKB1,NFKB2,NFKBID,NFKBIE,PRKAR1B,PRKAR2B,TAB1
Dermatan Sulfate Biosynthesis	1.63	2.668	CHPF,CHPF2,CHST11,CHST12,CHST14,DSE,DSEL,GAL3ST2,HS3ST1,HS3ST3A1,HS6ST1,HS6ST2,SULT1B1,SULT1C2,SULT1E1,UST,XYLT1
VEGF Family Ligand-Receptor Interactions	0.513	2.668	AKT3,FOS,MAPK3,PIK3CD,PIK3CG,PIK3R5,PLA2G4A,PLCG2,PRKCB,PRKCD,PRKCE,PRKCG,PRKCH,RAP2B,SOS1,VEGFB,VEGFC
CCR5 Signaling in Macrophages	2.91	2.673	CACNA1B,CACNA1C,CACNA1G,CACNA2D1,CACNB1,CACNB3,CACNG7,CAMK4,CCL4,CCL5,CCR5,CD3E,CD3G,FASLG,FCER1G,FOS,GNAI1,GNB4,GNB5,GNG10,GNG2,JUN,MAPK13,PLCG2,PRKCB,PRKCD,PRKCE,PRKCG,PRKCH
April Mediated Signaling	2.3	2.673	FOS,IKBKE,JUN,MAP3K1,MAP3K14,MAPK13,NFATC2,NFATC4,NFKB1,NFKB2,NFKBID,NFKBIE,TNFRSF13B,TRAF1
Mitotic Roles of Polo-Like Kinase	1.76	2.673	CCNB1,CCNB2,CDC20,CDC25A,CDC25B,CDC25C,CDK1,ESPL1,KIF11,KIF23,PKMYT1,PLK1,PLK2,PLK4,PPM1L,PPP2R2B,PPP2R5A,PRC1,TGFB1
ErbB4 Signaling	0.513	2.673	ADAM17,MAPK3,Nrg1,PIK3CD,PIK3CG,PIK3R5,PLCG2,PRKCB,PRKCD,PRKCE,PRKCG,PRKCH,RAP2B,SOS1
Regulation of eIF4 and p70S6K Signaling	0	2.673	AKT3,EIF4EBP2,ITGA2,ITGA3,ITGA4,ITGA5,MAPK13,MAPK3,PIK3CD,PIK3CG,PIK3R5,PPM1L,PPP2R2B,PPP2R5A,RAP2B,RPS12,SOS1
Th17 Activation Pathway	0	2.673	BATF,FCER1G,IL12B,IL21R,IL6R,IRAK3,IRF4,NFATC2,NFATC4,NFKB1,NFKB2,PTGER4,RUNX1,SOCS3,STAT4
IL-23 Signaling Pathway	0.854	2.714	AKT3,IL12B,NFKB1,NFKB2,PIK3CD,PIK3CG,PIK3R5,RUNX1,SOCS3,STAT4,TNF
ErbB2-ErbB3 Signaling	0.317	2.714	CCND1,ERBB2,ETV4,FOXO1,JUN,MAPK3,Nrg1,PIK3CD,PIK3CG,PIK3R5,RAP2B,SOS1
Non-Small Cell Lung Cancer Signaling	0	2.714	AKT3,CCND1,ERBB2,ITPR3,MAPK3,PIK3CD,PIK3CG,PIK3R5,RAP2B,RASSF1,SOS1
Fc Epsilon RI Signaling	1.29	2.746	AKT3,BTK,FCER1G,GRAP2,INPP5D,INPP5J,LCP2,MAP2K6,MAPK13,MAPK3,OCRL,PIK3CD,PIK3CG,PIK3R5,PLA2G4A,PLCG2,PRKCB,PRKCD,PRKCE,PRKCG,PRKCH,RAC2,RAP2B,SOS1,SYK,TNF,VAV1,VAV3
Osteoarthritis Pathway	9.68	2.794	ACVRL1,ADAMTS5,ALPL,ANXA2,ANXA5,CASP1,CASP2,CASP3,CASP4,CNMD,CREB5,CTNNA2,CXCR2,DCN,DDR2,ELF3,EPAS1,FGFR1,FGFR3,FRZB,FZD1,FZD2,FZD3,FZD8,GDF2,GLI3,GLIS2,H19,HES1,HNF1A,HTRA1,IHH,IL18RAP,IL1RAP,IL1RL2,ITGA2,ITGA3,ITGA4,ITGA5,JAG1,MEF2C,MMP12,MMP13,MMP9,NFKB1,NFKB2,OCRL,P2RX7,PDGFC,PPARD,PRKAA2,PRKAB2,RBP4,RUNX2,S100A8,S100A9,S1PR2,S1PR3,SDC4,SERPINA12,SLC39A8,SMAD6,SMO,SOX9,SPHK1,SPP1,TGFB1,TGFBR1…
3-phosphoinositide Biosynthesis	1.17	2.795	ALPL,CA3,CDC25A,CDC25B,CDC25C,DUSP10,DUSP14,DUSP2,DUSP23,DUSP28,DUSP5,DUSP8,EPHX2,EYA4,NUDT1,OCRL,PI4K2B,PIK3CD,PIK3CG,PIK3R5,PIP5K1C,PPM1H,PPP1R1B,PPP2R5A,PPTC7,PTPN1,PTPN13,PTPN22,PTPN6,PTPN7,PTPRC,PTPRO,SIRPA,SOCS3,SSH3,THTPA,TNS3
4-1BB Signaling in T Lymphocytes	1.36	2.828	IKBKE,JUN,MAP3K14,MAPK13,MAPK3,NFKB1,NFKB2,NFKBID,NFKBIE,TRAF1
White Adipose Tissue Browning Pathway	2.32	2.874	ADCY2,ADCY3,ADCY4,ADCY7,ADRB3,BMP7,CACNA1B,CACNA1C,CACNA1G,CACNA2D1,CACNB1,CACNB3,CACNG7,CREB5,CTBP2,FCER1G,FGF21,FGFR1,FGFR2,FGFR3,FGFRL1,FNDC5,KLB,LDHB,LDHD,MAPK13,PRDM16,PRKAA2,PRKAB2,PRKAR1B,PRKAR2B,PRKG1,RARG,RUNX1T1,THRB
Glioma Invasiveness Signaling	5	2.887	CD44,F2R,FNBP1,HMMR,ITGAV,ITGB5,MAPK3,MMP2,MMP9,PIK3CD,PIK3CG,PIK3R5,PLAU,PLAUR,PLG,RAC2,RAP2B,RHOB,RHOBTB1,RHOC,RHOG,RHOH,RHOJ,RHOQ,RHOU,TIMP1,TIMP2,TIMP3,VTN
UVC-Induced MAPK Signaling	0.752	2.887	FOS,JUN,MAPK13,MAPK3,PRKCB,PRKCD,PRKCE,PRKCG,PRKCH,RAP2B,SMPD3,SRC
Small Cell Lung Cancer Signaling	0.433	2.887	AKT3,APAF1,BCL2,BIRC2,CCND1,IKBKE,NFKB1,NFKB2,NFKBID,NFKBIE,PIK3CD,PIK3CG,PIK3R5,TRAF1
Sperm Motility	5.91	2.921	AATK,ABHD3,AXL,BTK,CACNA1G,CAMK4,CSF1R,CSF2RA,DDR1,DDR2,DYRK3,EPHA3,EPHB2,EPHB3,ERBB2,FES,FGFR1,FGFR2,FGFR3,FGR,FLT3LG,HCK,IGF1R,ITK,ITPR3,LCAT,LCK,LTK,MAP2K6,MATK,MERTK,MST1R,NTRK1,NTRK2,NTRK3,PDE1A,PDE1B,PDE4A,PDE4C,PDGFRA,PDGFRB,PEAK1,PLA2G4A,PLA2G7,PLA2R1,PLCB1,PLCB2,PLCB4,PLCD1,PLCD3,PLCG2,PLCH1,PNPLA3,PRKAR1B,PRKAR2B,PRKCB,PRKCD,PRKCE,PRKCG,PRKCH,PRKG1,PTK7,ROR1,SLC9A5,SRC,SYK,TNK1,ZAP70
Endocannabinoid Neuronal Synapse Pathway	2.38	2.959	ADCY2,ADCY3,ADCY4,ADCY7,CACNA1B,CACNA1C,CACNA1G,CACNA2D1,CACNB1,CACNB3,CACNG7,CNR1,DAGLA,FAAH,GNA15,GNAI1,GNG2,GRIA3,GRIN2D,MAPK13,MAPK15,MAPK3,MAPK4,MAPK7,MGLL,NDUFS2,PLCB1,PLCB2,PLCB4,PLCD1,PLCD3,PLCG2,PLCH1,PRKAR1B,PRKAR2B
IL-7 Signaling Pathway	2.16	2.982	AKT3,BAK1,BCL2,BCL6,CCND1,CDC25A,FOXO1,HGF,Igha,IGHG1,Ighg2b,IL2RG,IL7R,JUN,MAPK13,MAPK3,PIK3CD,PIK3CG,PIK3R5,SLC2A1,SOCS1,SOS1,STAT1
Calcium-induced T Lymphocyte Apoptosis	3.22	2.985	ATP2A3,CABIN1,CAMK4,CD3E,CD3G,FCER1G,HLA-A,HLA-DMA,HLA-DMB,HLA-DOA,HLA-DOB,HLA-DQA1,HLA-DQB1,HLA-DRB5,ITPR3,LCK,NFATC2,PRKCB,PRKCD,PRKCE,PRKCG,PRKCH,ZAP70
Relaxin Signaling	2.48	2.985	ADCY2,ADCY3,ADCY4,ADCY7,AKT3,APEX1,FOS,GDPD1,GNA15,GNAI1,GNAT1,GNB4,GNB5,GNG10,GNG2,Gucy2g,JUN,MAPK3,MMP9,NFKB1,NFKB2,NFKBID,NFKBIE,NPR2,NPR3,PDE1A,PDE1B,PDE3A,PDE3B,PDE4A,PDE4C,PDE6C,PDE8A,PDE9A,PIK3CD,PIK3CG,PIK3R5,PRKAR1B,PRKAR2B,SMPDL3B
IL-3 Signaling	1.79	2.985	AKT3,CSF2RB,FOS,FOXO1,GAB2,IL3RA,INPP5D,JUN,MAPK3,PAK1,PIK3CD,PIK3CG,PIK3R5,PRKCB,PRKCD,PRKCE,PRKCG,PRKCH,PTPN6,RAP2B,SOS1,STAT1
Salvage Pathways of Pyrimidine Ribonucleotides	5.4	3	AK1,AK4,AK7,APOBEC1,APOBEC3B,CDADC1,CDK1,CMPK2,DMPK,GRK5,LIMK1,LIMK2,MAK,MAP2K6,MAP3K8,MAP3K9,MAPK3,MAPK7,NEK2,NME4,NME5,PAK1,PAK3,PKN1,PLK1,PRKAA2,PRKCD,PRKCE,PRKCH,PRKX,PYCR3,SGK1,UCK1,UCK2,UPP2,UPRT
3-phosphoinositide Degradation	1.34	3	ALPL,CA3,CDC25A,CDC25B,CDC25C,DUSP10,DUSP14,DUSP2,DUSP23,DUSP28,DUSP5,DUSP8,EPHX2,EYA4,INPP4B,INPP5D,INPP5E,INPP5J,NUDT1,OCRL,PPM1H,PPP1R1B,PPP2R5A,PPTC7,PTPN1,PTPN13,PTPN22,PTPN6,PTPN7,PTPRC,PTPRO,SIRPA,SOCS3,SSH3,THTPA,TNS3
GDNF Family Ligand-Receptor Interactions	0.955	3	DOK1,DOK2,DOK3,DOK7,FOS,GFRA1,GFRA2,IRS2,ITPR3,JUN,MAPK3,PDLIM7,PIK3CD,PIK3CG,PIK3R5,PLCG2,RAP2B,SOS1
MIF-mediated Glucocorticoid Regulation	0.879	3	CD14,CD74,MAPK3,NFKB1,NFKB2,NFKBID,NFKBIE,PLA2G4A,TLR4
Telomerase Signaling	0.278	3	AKT3,CDKN1A,ELF3,ELF4,ETS2,HDAC7,HDAC9,IL2RB,IL2RG,MAPK3,PIK3CD,PIK3CG,PIK3R5,PPM1L,PPP2R2B,PPP2R5A,RAP2B,SOS1,TEP1
Apelin Cardiomyocyte Signaling Pathway	2.53	3.024	AKT3,ATP2A3,CAT,GNAI1,MAPK13,MAPK15,MAPK3,MAPK4,MAPK7,MYL12A,MYL12B,PIK3CD,PIK3CG,PIK3R5,PLCB1,PLCB2,PLCB4,PLCD1,PLCD3,PLCG2,PLCH1,PRKCB,PRKCD,PRKCE,PRKCG,PRKCH,SLC8A1,SLC9A5,TGFB1
Lymphotoxin β Receptor Signaling	2.11	3.051	AKT3,APAF1,BIRC2,CASP3,IKBKE,LTB,MAP3K14,MAPK3,NFKB1,NFKB2,NFKBID,PIK3CD,PIK3CG,PIK3R5,RELB,TRAF1,VCAM1
Renal Cell Carcinoma Signaling	0.991	3.051	AKT3,EGLN3,FH,FOS,HGF,JUN,MAPK3,PAK1,PAK3,PAK6,PDGFB,PIK3CD,PIK3CG,PIK3R5,RAP2B,SLC2A1,SOS1,TGFB1,UBD
UVB-Induced MAPK Signaling	0.939	3.051	FOS,JUN,MAPK13,MAPK3,PIK3CD,PIK3CG,PIK3R5,PRKCB,PRKCD,PRKCE,PRKCG,PRKCH,RPS6KA3
EGF Signaling	0.796	3.051	AKT3,FOS,ITPR3,JUN,MAP3K1,MAPK13,MAPK3,PIK3CD,PIK3CG,PIK3R5,SOS1,SRC,STAT1
Apelin Endothelial Signaling Pathway	2.08	3.053	ADCY2,ADCY3,ADCY4,ADCY7,AKT3,ANGPT1,CAMK4,FOS,GNAI1,ICAM1,JUN,MAPK3,MEF2A,MEF2C,NFKB1,NFKB2,PIK3CD,PIK3CG,PIK3R5,PLCB1,PLCB2,PLCB4,PRKAA2,PRKAB2,PRKCB,PRKCD,PRKCE,PRKCG,PRKCH,RAP2B,VCAM1
Androgen Signaling	1.13	3.128	AR,CACNA1B,CACNA1C,CACNA1G,CACNA2D1,CACNB1,CACNB3,CACNG7,CALR,CAMK4,CCND1,GNA15,GNAI1,GNAT1,GNB4,GNB5,GNG10,GNG2,JUN,MAPK3,NFKB1,NFKB2,PRKAR1B,PRKAR2B,PRKCB,PRKCD,PRKCE,PRKCG,PRKCH,SRC,TAF2
SAPK/JNK Signaling	0.599	3.13	DUSP10,DUSP8,FCER1G,GNG2,JUN,LCK,MAP3K1,MAP3K12,MAP3K13,MAP3K9,MAP4K1,MAP4K4,MAPK8IP1,PIK3CD,PIK3CG,PIK3R5,RAC2,RAP2B,SH2D2A,SOS1,TAB1
Chemokine Signaling	3.03	3.138	CAMK1,CAMK1D,CAMK2A,CAMK2B,CAMK2D,CAMK4,CCL4,CCL5,CCR5,CXCR4,FOS,GNAI1,JUN,LIMK1,LIMK2,MAPK13,MAPK3,PIK3CG,PLCB1,PLCB2,PLCB4,PLCG2,Ppp1r12b,PRKCB,RAP2B,SRC
Glioma Signaling	2.68	3.138	AKT3,CAMK1,CAMK1D,CAMK2A,CAMK2B,CAMK2D,CAMK4,CCND1,CDKN1A,CDKN2C,IDH1,IDH3B,IGF1R,MAPK3,PDGFA,PDGFB,PDGFC,PDGFD,PDGFRA,PDGFRB,PIK3CD,PIK3CG,PIK3R5,PLCG2,PRKCB,PRKCD,PRKCE,PRKCG,PRKCH,RAP2B,RBL1,SOS1
Thrombopoietin Signaling	1.37	3.153	FOS,GAB2,IRS2,JUN,MAPK3,PIK3CD,PIK3CG,PIK3R5,PLCG2,PRKCB,PRKCD,PRKCE,PRKCG,PRKCH,RAP2B,SOS1,STAT1
Ovarian Cancer Signaling	0.873	3.153	AKT3,ARRB1,BCL2,CCND1,CD44,FZD1,FZD2,FZD3,FZD8,GJA1,HNF1A,MAPK3,MMP2,MMP7,MMP9,PDGFC,PIK3CD,PIK3CG,PIK3R5,PRKAR1B,PRKAR2B,RAD51,RAP2B,SMO,SRC,VEGFB,VEGFC,WNT4,WNT5A,WNT7B
Type II Diabetes Mellitus Signaling	5.22	3.157	ACSL1,ACSL3,ACSL5,ADIPOR2,AKT3,CACNA1B,CACNA1C,CACNA1G,CACNA2D1,CACNB1,CACNB3,CACNG7,CD36,GCK,IKBKE,IRS2,Irs3,MAP3K1,MAP3K14,MAPK3,NFKB1,NFKB2,NFKBID,NFKBIE,PIK3CD,PIK3CG,PIK3R5,PKLR,PKM,PRKAA2,PRKAB2,PRKCB,PRKCD,PRKCE,PRKCG,PRKCH,SLC27A1,SLC27A5,SLC27A6,SLC2A4,SMPD3,SMPD5,SOCS1,SOCS3,SOCS5,TNF,TNFRSF1B
D-myo-inositol-5-phosphate Metabolism	2.12	3.162	ALPL,CA3,CDC25A,CDC25B,CDC25C,DUSP10,DUSP14,DUSP2,DUSP23,DUSP28,DUSP5,DUSP8,EPHX2,EYA4,NUDT1,OCRL,PIP4K2A,PLCB1,PLCB2,PLCB4,PLCD1,PLCD3,PLCG2,PLCH1,PPM1H,PPP1R1B,PPP2R5A,PPTC7,PTPN1,PTPN13,PTPN22,PTPN6,PTPN7,PTPRC,PTPRO,SIRPA,SOCS3,SSH3,THTPA,TNS3
Role of IL-17F in Allergic Inflammatory Airway Diseases	0.804	3.162	CCL4,CREB5,CXCL10,CXCL6,MAPK3,MMP13,NFKB1,NFKB2,RPS6KA2,RPS6KA3,RPS6KA4
Inflammasome pathway	6.43	3.207	AIM2,CASP1,CTSB,IL18,NAIP,NFKB1,NFKB2,NLRC4,NLRP1,NLRP3,P2RX7,PANX1,PYCARD,TLR4
Synaptic Long Term Potentiation	1.03	3.272	CACNA1C,CAMK2A,CAMK2B,CAMK2D,CAMK4,CREB5,GNA15,GRIA3,GRIN2D,GRM8,ITPR3,MAPK3,PLCB1,PLCB2,PLCB4,PLCD1,PLCD3,PLCG2,PLCH1,PPP1R3C,PPP1R3D,PRKAR1B,PRKAR2B,PRKCB,PRKCD,PRKCE,PRKCG,PRKCH,RAP2B
Neuregulin Signaling	1.6	3.273	ADAM17,AKT3,AREG,BTC,DCN,DLG4,ERBB2,EREG,ERRFI1,HBEGF,ITGA2,ITGA3,ITGA4,ITGA5,MAPK3,MATK,PLCG2,PRKCB,PRKCD,PRKCE,PRKCG,PRKCH,RAP2B,SOS1,SRC
Melanocyte Development and Pigmentation Signaling	1.23	3.273	ADCY2,ADCY3,ADCY4,ADCY7,BCL2,CREB5,DCT,MAPK3,MITF,PIK3CD,PIK3CG,PIK3R5,PLCG2,PRKAR1B,PRKAR2B,PTPN6,RAP2B,RPS6KA2,RPS6KA3,RPS6KA4,SH2B2,SOS1,SRC
Gαs Signaling	0.914	3.273	ADCY2,ADCY3,ADCY4,ADCY7,ADORA2A,ADORA2B,ADRB3,CHRM3,CNR1,CREB5,GNB4,GNB5,GNG10,GNG2,HCAR2,HCK,HRH2,MAPK3,PRKAR1B,PRKAR2B,PTGER4,PTGIR,RGS2,SRC
fMLP Signaling in Neutrophils	2.57	3.286	ACTR3,ARPC1B,CAMK4,CYBB,GNAI1,GNB4,GNB5,GNG10,GNG2,ITPR3,MAPK3,NCF1,NCF2,NFATC2,NFATC4,NFKB1,NFKB2,NFKBID,NFKBIE,NOX4,PIK3CD,PIK3CG,PIK3R5,PLCB1,PLCB2,PLCB4,PRKCB,PRKCD,PRKCE,PRKCG,PRKCH,RAP2B,WAS
Actin Nucleation by ARP-WASP Complex	2.29	3.3	ACTR3,ARPC1B,FNBP1,ITGA2,ITGA3,ITGA4,ITGA5,NCK2,RAC2,RAP2B,RHOB,RHOBTB1,RHOC,RHOG,RHOH,RHOJ,RHOQ,RHOU,SOS1,VASP,WAS,WIPF1
GM-CSF Signaling	1.5	3.3	AKT3,BCL2A1,CAMK2A,CAMK2B,CAMK2D,CCND1,CISH,CSF2RA,CSF2RB,HCK,MAPK3,PIK3CD,PIK3CG,PIK3R5,PRKCB,RAP2B,RUNX1,SOS1,STAT1
CCR3 Signaling in Eosinophils	1.02	3.3	CAMK4,GNAI1,GNB4,GNB5,GNG10,GNG2,ITPR3,LIMK1,LIMK2,MAPK13,MAPK3,PAK1,PAK3,PAK6,PIK3CD,PIK3CG,PIK3R5,PLA2G4A,PLCB1,PLCB2,PLCB4,Ppp1r12b,PRKCB,PRKCD,PRKCE,PRKCG,PRKCH,RAP2B
MIF Regulation of Innate Immunity	0.967	3.317	CD14,CD74,FOS,JUN,MAPK3,NFKB1,NFKB2,NFKBID,NFKBIE,PLA2G4A,TLR4
FAT10 Cancer Signaling Pathway	1.99	3.357	ACVR1B,AKT3,CXCR4,IKBKE,MAD2L1,NFKB1,NFKB2,TGFB1,TGFB2,TGFB3,TGFBR1,TGFBR2,TNF,TNFRSF1B,UBD
Ephrin B Signaling	1.66	3.357	CBL,CXCR4,EPHB2,EPHB3,EPHB6,GNA15,GNAI1,GNAT1,GNB4,GNB5,GNG10,GNG2,LIMK1,MAPK3,NCK2,PAK1,RAC2,RGS3,VAV1,VAV3
ERK5 Signaling	0.719	3.357	CREB5,FOS,LIF,MAP3K8,MAPK7,MEF2A,MEF2C,NGF,NTRK1,RAP2B,RPS6KA2,RPS6KA3,RPS6KA4,SGK1,SH2D2A,SRC
Endothelin-1 Signaling	2.97	3.394	ABHD3,ADCY2,ADCY3,ADCY4,ADCY7,CASP1,CASP2,CASP3,CASP4,EDNRB,FOS,GNA15,GNAI1,GNAT1,HMOX1,ITPR3,JUN,LCAT,MAPK13,MAPK15,MAPK3,MAPK4,MAPK7,PIK3CD,PIK3CG,PIK3R5,PLA2G4A,PLA2G7,PLA2R1,PLCB1,PLCB2,PLCB4,PLCD1,PLCD3,PLCG2,PLCH1,PLD1,PLD2,PLD3,PLD4,PNPLA3,PRKCB,PRKCD,PRKCE,PRKCG,PRKCH,RAP2B,SHC2,SOS1,SRC
Pyridoxal 5'-phosphate Salvage Pathway	2.91	3.411	CDK1,DMPK,GRK5,LIMK1,LIMK2,MAK,MAP2K6,MAP3K8,MAP3K9,MAPK3,MAPK7,NEK2,PAK1,PAK3,PKN1,PLK1,PRKAA2,PRKCD,PRKCE,PRKCH,PRKX,SGK1
Adrenomedullin signaling pathway	1.61	3.429	ADCY2,ADCY3,ADCY4,ADCY7,AKT3,BCL2,CAMK4,CASP3,FOS,GNA15,Gucy2g,IL18,IL1RN,IL33,IL36G,ITPR3,KCNN4,MAP2K6,MAPK13,MAPK15,MAPK3,MAPK4,MAPK7,MATK,MMP2,NFKB1,NFKB2,NPR2,NPR3,PIK3CD,PIK3CG,PIK3R5,PLCB1,PLCB2,PLCB4,PLCD1,PLCD3,PLCG2,PLCH1,PRKAR1B,PRKAR2B,PRKG1,RAP2B,SHC2,SOS1,TNF
Calcium Signaling	0.886	3.43	ATP2A3,ATP2B4,CABIN1,CACNA1B,CACNA1C,CACNA1G,CACNA2D1,CACNB1,CACNB3,CACNG7,CALR,CAMK1,CAMK1D,CAMK2A,CAMK2B,CAMK2D,CAMK4,CASQ2,CHRNA4,CHRNB1,CHRNB2,CREB5,GRIA3,GRIN2D,HDAC7,HDAC9,ITPR3,MAPK3,MEF2A,MEF2C,MYH10,MYH9,NFATC2,NFATC4,PNCK,PRKAR1B,PRKAR2B,RAP2B,RCAN3,SLC8A1,Tpm1,Tpm2,Tpm4
FLT3 Signaling in Hematopoietic Progenitor Cells	0.873	3.441	AKT3,CBL,CREB5,FLT3,FLT3LG,GAB2,INPP5D,MAPK13,MAPK3,PIK3CD,PIK3CG,PIK3R5,RAP2B,RPS6KA2,RPS6KA3,RPS6KA4,SOS1,STAT1,STAT4
IL-6 Signaling	3.48	3.452	ABCB1,AKT3,CD14,COL1A1,CRP,FOS,HSPB2,HSPB7,IKBKE,IL18,IL18RAP,IL1RAP,IL1RL2,IL1RN,IL33,IL36G,IL6R,JUN,MAP2K6,MAP3K14,MAP4K4,MAPK13,MAPK3,NFKB1,NFKB2,NFKBID,NFKBIE,PIK3CD,PIK3CG,PIK3R5,RAP2B,SOCS1,SOCS3,SOS1,TAB1,TNF,TNFAIP6,TNFRSF1B
B Cell Activating Factor Signaling	2.52	3.464	FOS,IKBKE,JUN,MAP3K1,MAP3K14,MAPK13,NFATC2,NFATC4,NFKB1,NFKB2,NFKBID,NFKBIE,TNFRSF13B,TNFSF13B,TRAF1
UVA-Induced MAPK Signaling	1.74	3.5	CASP3,FOS,JUN,MAPK13,MAPK3,PARP11,PARP12,PARP14,PARP2,PARP8,PIK3CD,PIK3CG,PIK3R5,PLCB1,PLCB2,PLCB4,PLCD1,PLCD3,PLCG2,PLCH1,RAP2B,RPS6KA2,RPS6KA3,RPS6KA4,SMPD3,STAT1
RhoA Signaling	1.9	3.528	ACTG1,ACTR3,ANLN,ARHGAP4,ARHGAP5,ARHGAP8/PRR5-ARHGAP8,ARHGAP9,ARPC1B,CDC42EP1,CDC42EP3,CDC42EP4,CDC42EP5,EZR,IGF1R,LIMK1,LIMK2,LPAR1,LPAR5,MSN,MYL12A,MYL12B,PIP5K1C,PKN1,PLD1,PLXNA1,Ppp1r12b,RTKN,SEPT1,SEPT11,SEPT4,SEPT6,SEPT8
Gα12/13 Signaling	1.35	3.528	AKT3,BTK,CDH1,CDH11,CDH3,CDH6,F2,F2R,F2RL1,IKBKE,JUN,LPAR1,LPAR5,MAP3K1,MAPK3,MAPK7,MEF2A,MEF2C,MYL12A,MYL12B,NFKB1,NFKB2,NFKBID,NFKBIE,PIK3CD,PIK3CG,PIK3R5,RAP2B,SRC,VAV1,VAV3
Neuropathic Pain Signaling In Dorsal Horn Neurons	3.37	3.536	CAMK1,CAMK1D,CAMK2A,CAMK2B,CAMK2D,CAMK4,FOS,GRIA3,GRIN2D,GRM8,ITPR3,KCNN4,MAPK3,NTRK2,PIK3CD,PIK3CG,PIK3R5,PLCB1,PLCB2,PLCB4,PLCD1,PLCD3,PLCG2,PLCH1,PRKAR1B,PRKAR2B,PRKCB,PRKCD,PRKCE,PRKCG,PRKCH,SRC
Cholecystokinin/Gastrin-mediated Signaling	2.67	3.536	FNBP1,FOS,IL18,IL1RN,IL33,IL36G,ITPR3,JUN,MAP2K6,MAPK3,MAPK7,MEF2A,MEF2C,PLCB1,PLCB2,PLCB4,PRKCB,PRKCD,PRKCE,PRKCG,PRKCH,RAC2,RAP2B,RHOB,RHOBTB1,RHOC,RHOG,RHOH,RHOJ,RHOQ,RHOU,SOS1,SRC,TNF
p70S6K Signaling	1.6	3.536	AGT,AKT3,BTK,F2,F2R,F2RL1,GNAI1,IL2RG,MAPK3,PIK3CD,PIK3CG,PIK3R5,PLCB1,PLCB2,PLCB4,PLCD1,PLCD3,PLCG2,PLCH1,PLD1,PPM1L,PPP2R2B,PPP2R5A,PRKCB,PRKCD,PRKCE,PRKCG,PRKCH,RAP2B,SOS1,SRC,SYK
LPS-stimulated MAPK Signaling	1.88	3.545	CD14,FOS,IKBKE,JUN,MAP2K6,MAP3K14,MAPK13,MAPK3,NFKB1,NFKB2,NFKBID,NFKBIE,PAK1,PIK3CD,PIK3CG,PIK3R5,PRKCB,PRKCD,PRKCE,PRKCG,PRKCH,RAP2B,TLR4
CREB Signaling in Neurons	1.78	3.55	ADCY2,ADCY3,ADCY4,ADCY7,AKT3,CACNA1B,CACNA1C,CACNA1G,CACNA2D1,CACNB1,CACNB3,CACNG7,CAMK2A,CAMK2B,CAMK2D,CAMK4,CREB5,GNA15,GNAI1,GNAT1,GNB4,GNB5,GNG10,GNG2,GRIA3,GRIK5,GRIN2D,GRM8,ITPR3,MAPK3,PIK3CD,PIK3CG,PIK3R5,PLCB1,PLCB2,PLCB4,PLCD1,PLCD3,PLCG2,PLCH1,PRKAR1B,PRKAR2B,PRKCB,PRKCD,PRKCE,PRKCG,PRKCH,RAP2B,SOS1
Synaptic Long Term Depression	1.12	3.592	ABHD3,CACNA1B,CACNA1C,CACNA1G,CACNA2D1,CACNB1,CACNB3,CACNG7,GNA15,GNAI1,GNAT1,GRIA3,GRM8,Gucy2g,IGF1R,ITPR3,LCAT,MAPK3,NPR2,NPR3,PLA2G4A,PLA2G7,PLA2R1,PLCB1,PLCB2,PLCB4,PLCD1,PLCD3,PLCG2,PLCH1,PNPLA3,PPM1L,PPP2R2B,PPP2R5A,PRKCB,PRKCD,PRKCE,PRKCG,PRKCH,PRKG1,RAP2B
Macropinocytosis Signaling	4.74	3.638	CD14,CSF1,CSF1R,HGF,ITGA5,ITGB2,ITGB4,ITGB5,ITGB6,ITGB7,ITGB8,NGF,PAK1,PDGFA,PDGFB,PDGFC,PDGFD,PIK3CD,PIK3CG,PIK3R5,PLCG2,PRKCB,PRKCD,PRKCE,PRKCG,PRKCH,RAB34,RAP2B,SRC
Sphingosine-1-phosphate Signaling	5.74	3.683	ADCY2,ADCY3,ADCY4,ADCY7,AKT3,ASAH1,CASP1,CASP2,CASP3,CASP4,FNBP1,GNAI1,MAPK3,PDGFA,PDGFB,PDGFC,PDGFD,PDGFRA,PDGFRB,PIK3CD,PIK3CG,PIK3R5,PLCB1,PLCB2,PLCB4,PLCD1,PLCD3,PLCG2,PLCH1,RAC2,RHOB,RHOBTB1,RHOC,RHOG,RHOH,RHOJ,RHOQ,RHOU,S1PR2,S1PR3,SMPD3,SPHK1
Wnt/Ca+ pathway	2.81	3.71	CAMK2A,CREB5,FZD1,FZD2,FZD3,FZD8,NFATC2,NFATC4,NFKB1,NFKB2,PDE6C,PLCB1,PLCB2,PLCB4,PLCD1,PLCD3,PLCG2,PLCH1,ROR1,SMO,WNT5A
Estrogen-Dependent Breast Cancer Signaling	1.82	3.742	Akr1b7,AKT3,CCND1,CREB5,DHRS11,FOS,HSD17B10,HSD17B12,HSD17B2,HSD17B7,HSD17B8,IGF1R,JUN,MAPK3,NFKB1,NFKB2,PIK3CD,PIK3CG,PIK3R5,RAP2B,SRC
Paxillin Signaling	2.75	3.771	ACTG1,ACTN1,ARHGEF6,ITGA11,ITGA2,ITGA3,ITGA4,ITGA5,ITGA6,ITGA8,ITGA9,ITGAE,ITGAL,ITGAV,ITGAX,ITGB2,ITGB4,ITGB5,ITGB6,ITGB7,ITGB8,MAPK13,NCK2,PAK1,PAK3,PAK6,PIK3CD,PIK3CG,PIK3R5,RAP2B,SOS1,SRC
P2Y Purigenic Receptor Signaling Pathway	3.02	3.773	ADCY2,ADCY3,ADCY4,ADCY7,AKT3,CREB5,FOS,GNAI1,GNB4,GNB5,GNG10,GNG2,JUN,MAPK3,NFKB1,NFKB2,P2RY1,P2RY4,P2RY6,PIK3CD,PIK3CG,PIK3R5,PLCB1,PLCB2,PLCB4,PLCD1,PLCD3,PLCG2,PLCH1,PRKAR1B,PRKAR2B,PRKCB,PRKCD,PRKCE,PRKCG,PRKCH,RAP2B
Thrombin Signaling	4.96	3.781	ADCY2,ADCY3,ADCY4,ADCY7,AKT3,ARHGEF10,ARHGEF16,ARHGEF2,ARHGEF6,ARHGEF9,CAMK1,CAMK1D,CAMK2A,CAMK2B,CAMK2D,CAMK4,F2,F2R,FNBP1,GATA6,GNA15,GNAI1,GNAT1,GNB4,GNB5,GNG10,GNG2,ITPR3,MAPK13,MAPK3,MYL12A,MYL12B,NFKB1,NFKB2,PIK3CD,PIK3CG,PIK3R5,PLCB1,PLCB2,PLCB4,PLCD1,PLCD3,PLCG2,PLCH1,Ppp1r12b,PRKCB,PRKCD,PRKCE,PRKCG,PRKCH,RAC2,RAP2B,RHOB,RHOBTB1,RHOC,RHOG,RHOH,RHOJ,RHOQ,RHOU,SOS1,SRC
ErbB Signaling	1.98	3.8	AREG,BTC,ERBB2,EREG,FOS,FOXO1,HBEGF,JUN,MAP2K6,MAPK13,MAPK3,NCK2,PAK1,PAK3,PAK6,PIK3CD,PIK3CG,PIK3R5,PLCG2,PRKCB,PRKCD,PRKCE,PRKCG,PRKCH,RAP2B,SOS1
Systemic Lupus Erythematosus In T Cell Signaling Pathway	0.682	3.81	AKT3,BCL6,CAMK4,CASP1,CASP2,CASP3,CASP4,CBL,CD28,CD3E,CD3G,CD44,CD86,CREB5,DNMT1,EZR,FASLG,FCER1G,FNBP1,FOS,GNAI1,H2-M2,H2-T10,HLA-A,HLA-DMA,HLA-DMB,HLA-DOA,HLA-DOB,HLA-DQA1,HLA-DQB1,HLA-DRB5,HLA-E,HLA-G,ICOSLG/LOC102723996,IL12B,IRF4,ITGAL,JUN,MAP2K6,MAPK3,MSN,NFATC2,PDK1,PIK3CD,PIK3CG,PIK3R5,PPM1L,PPP2R2B,PPP2R5A,RAC2,RAP2B,RHOB,RHOBTB1,RHOC,RHOG,RHOH,RHOJ,RHOQ,RHOU,S1PR3,SELPLG,SOS1,SYK,Trbc1,…
14-3-3-mediated Signaling	1.7	3.838	AKT3,CBL,FOS,FOXO1,JUN,MAPK3,PIK3CD,PIK3CG,PIK3R5,PLCB1,PLCB2,PLCB4,PLCD1,PLCD3,PLCG2,PLCH1,PRKCB,PRKCD,PRKCE,PRKCG,PRKCH,RAP2B,SRC,STRADA,TNF,TUBA1A,TUBA4A,TUBA8,TUBB4A,TUBB6,TUBG1,VIM
Superpathway of Inositol Phosphate Compounds	2.15	3.857	ALPL,CA3,CDC25A,CDC25B,CDC25C,DUSP10,DUSP14,DUSP2,DUSP23,DUSP28,DUSP5,DUSP8,EPHX2,EYA4,INPP5D,INPP5E,INPP5J,ITPKB,NUDT1,OCRL,PI4K2B,PIK3CD,PIK3CG,PIK3R5,PIP4K2A,PIP5K1C,PLCB1,PLCB2,PLCB4,PLCD1,PLCD3,PLCG2,PLCH1,PPM1H,PPP1R1B,PPP2R5A,PPTC7,PTPN1,PTPN13,PTPN22,PTPN6,PTPN7,PTPRC,PTPRO,SIRPA,SOCS3,SSH3,THTPA,TNS3
iNOS Signaling	2.96	3.873	CAMK4,CD14,FOS,HMGA1,IFNGR1,IFNGR2,IKBKE,IRAK3,JUN,MAPK13,NFKB1,NFKB2,NFKBID,NFKBIE,STAT1,TAB1,TLR4
RANK Signaling in Osteoclasts	3.43	3.922	AKT3,BIRC2,CAMK4,CBL,FOS,GSN,IKBKE,JUN,MAP2K6,MAP3K1,MAP3K12,MAP3K13,MAP3K14,MAP3K15,MAP3K8,MAP3K9,MAPK13,MAPK3,MITF,NFATC2,NFKB1,NFKB2,NFKBID,NFKBIE,PIK3CD,PIK3CG,PIK3R5,SRC,TNFRSF11A
HGF Signaling	2.92	4.017	AKT3,CCND1,CDKN1A,ELF3,ELF4,ETS2,FOS,HGF,ITGA2,ITGA3,ITGA4,ITGA5,JUN,MAP3K1,MAP3K12,MAP3K13,MAP3K14,MAP3K15,MAP3K8,MAP3K9,MAPK3,PAK1,PIK3CD,PIK3CG,PIK3R5,PLCG2,PRKCB,PRKCD,PRKCE,PRKCG,PRKCH,RAP2B,SOS1
GNRH Signaling	4.7	4.025	ADCY2,ADCY3,ADCY4,ADCY7,CACNA1B,CACNA1C,CACNA1G,CACNA2D1,CACNB1,CACNB3,CACNG7,CAMK2A,CAMK2B,CAMK2D,CAMK4,CREB5,FOS,GNA15,GNAI1,GNG2,HBEGF,ITPR3,JUN,MAP2K6,MAP3K1,MAP3K12,MAP3K13,MAP3K14,MAP3K15,MAP3K8,MAP3K9,MAPK13,MAPK3,MAPK7,MMP2,NFKB1,NFKB2,PAK1,PAK3,PAK6,PLCB1,PLCB2,PLCB4,PRKAR1B,PRKAR2B,PRKCB,PRKCD,PRKCE,PRKCG,PRKCH,RAP2B,SOS1,SRC
Netrin Signaling	2.16	4.025	ABLIM1,ABLIM2,CACNA1B,CACNA1C,CACNA1G,CACNA2D1,CACNB1,CACNB3,CACNG7,ENAH,NCK2,NFATC2,NFATC4,NTN1,PRKAR1B,PRKAR2B,PRKG1,RAC2,UNC5A,UNC5B
CXCR4 Signaling	3.29	4.11	ADCY2,ADCY3,ADCY4,ADCY7,AKT3,CXCR4,ELMO1,ELMO2,FNBP1,FOS,GNA15,GNAI1,GNAT1,GNB4,GNB5,GNG10,GNG2,ITPR3,JUN,MAPK3,MYL12A,MYL12B,PAK1,PAK3,PAK6,PIK3CD,PIK3CG,PIK3R5,PLCB1,PLCB2,PLCB4,PRKCB,PRKCD,PRKCE,PRKCG,PRKCH,RAC2,RAP2B,RHOB,RHOBTB1,RHOC,RHOG,RHOH,RHOJ,RHOQ,RHOU,SRC
Th1 Pathway	6.49	4.116	CCR5,CD274,CD28,CD3E,CD3G,CD40,CD86,CD8A,CXCR3,HAVCR2,HLA-A,HLA-DMA,HLA-DMB,HLA-DOA,HLA-DOB,HLA-DQA1,HLA-DQB1,HLA-DRB5,ICAM1,ICOSLG/LOC102723996,IFNGR1,IFNGR2,IL10RA,IL10RB,IL12B,IL18,IL18R1,IL6R,ITGB2,KLRD1,MAP2K6,NFATC2,NFATC4,NFKB1,NOTCH3,PIK3CD,PIK3CG,PIK3R5,RUNX3,SOCS1,SOCS3,STAT1,STAT4,TBX21,VAV1
p38 MAPK Signaling	2.73	4.131	CDC25B,CREB5,DUSP10,FASLG,HSPB2,HSPB7,IL18,IL18RAP,IL1RAP,IL1RL2,IL1RN,IL33,IL36G,IRAK3,MAP2K6,MAP4K1,MAPK13,MAPKAPK3,MEF2A,MEF2C,PLA2G4A,RPS6KA2,RPS6KA3,RPS6KA4,STAT1,TAB1,TGFB1,TGFB2,TGFB3,TGFBR1,TGFBR2,TIFA,TNF,TNFRSF1B
STAT3 Pathway	7.66	4.218	BCL2,CDC25A,CDKN1A,CISH,CSF2RB,CXCR2,FGFR1,FGFR2,FGFR3,GHR,HGF,IFNLR1,IGF1R,IL10RA,IL10RB,IL17RB,IL17RD,IL17RE,IL18R1,IL18RAP,IL1RL2,IL21R,IL22RA1,IL2RB,IL2RG,IL3RA,IL6R,IL7R,MAP3K12,MAP3K21,MAP3K9,MAPK13,MAPK3,NDUFA13,NTRK1,NTRK2,NTRK3,PDGFB,PDGFRA,PDGFRB,PTPN6,RAP2B,SOCS1,SOCS3,SOCS5,SRC,TGFB1,TGFB2,TGFBR1,TGFBR2,TNFRSF11A
Actin Cytoskeleton Signaling	3.94	4.23	ABI2,ACTG1,ACTN1,ACTR3,ARHGAP24,ARHGEF6,ARPC1B,CD14,CYFIP2,DIAPH3,EZR,F2,F2R,FGD1,FGD3,FGF1,FGF11,FGF12,FGF21,FLNA,GSN,IQGAP1,IQGAP2,IQGAP3,ITGA2,ITGA3,ITGA4,ITGA5,KNG1,LIMK1,LIMK2,MAPK3,MATK,MSN,MYH10,MYH9,MYL12A,MYL12B,NCKAP1L,PAK1,PAK3,PAK6,PDGFA,PDGFB,PDGFC,PDGFD,PIK3CD,PIK3CG,PIK3R5,PIP5K1C,Ppp1r12b,RAC2,RAP2B,SOS1,SSH3,TIAM1,TIAM2,TRIO,VAV1,VAV3,WAS
Cdc42 Signaling	3.02	4.243	ACTR3,ARHGEF6,ARPC1B,CD3E,CD3G,CDC42EP5,CDC42SE1,DIAPH3,FCER1G,FGD1,FGD3,FOS,H2-M2,H2-T10,HLA-A,HLA-DMA,HLA-DMB,HLA-DOA,HLA-DOB,HLA-DQA1,HLA-DQB1,HLA-DRB5,HLA-E,HLA-G,IQGAP1,IQGAP2,IQGAP3,ITGA2,ITGA3,ITGA4,ITGA5,ITK,JUN,LIMK1,LIMK2,LLGL1,MAPK13,MYL12A,MYL12B,PAK1,PAK3,Ppp1r12b,SRC,VAV1,WAS,WIPF1
GPCR-Mediated Nutrient Sensing in Enteroendocrine Cells	2.54	4.243	ADCY2,ADCY3,ADCY4,ADCY7,CACNA1B,CACNA1C,CACNA1G,CACNA2D1,CACNB1,CACNB3,CACNG7,FFAR4,GNA15,GNAI1,GNG10,GNG2,ITPR3,LPAR5,PLCB1,PLCB2,PLCB4,PLCD1,PLCD3,PLCG2,PLCH1,PRKAR1B,PRKAR2B,PRKCB,PRKCD,PRKCE,PRKCG,PRKCH
NGF Signaling	1.64	4.271	AKT3,CREB5,IKBKE,MAP3K1,MAP3K12,MAP3K13,MAP3K14,MAP3K15,MAP3K8,MAP3K9,MAPK3,MAPK7,NFKB1,NFKB2,NGF,NTRK1,PIK3CD,PIK3CG,PIK3R5,PLCG2,PRKCD,RAP2B,RHOG,RPS6KA2,RPS6KA3,RPS6KA4,SMPD3,SOS1,TRIO
Regulation of Actin-based Motility by Rho	2.58	4.315	ACTR3,ARHGDIA,ARPC1B,FNBP1,GSN,ITGA2,ITGA3,ITGA4,ITGA5,LIMK1,MYL12A,MYL12B,PAK1,PAK3,PAK6,PIP5K1C,Ppp1r12b,RAC2,RHOB,RHOBTB1,RHOC,RHOG,RHOH,RHOJ,RHOQ,RHOU,WAS,WIPF1
Ephrin Receptor Signaling	4.49	4.333	ACTR3,ADAM10,AKT3,ANGPT1,ARPC1B,CREB5,CXCR4,DOK1,EFNA2,EFNA4,EPHA3,EPHA7,EPHB2,EPHB3,EPHB6,FGF1,GNA15,GNAI1,GNAT1,GNB4,GNB5,GNG10,GNG2,GRIN2D,ITGA2,ITGA3,ITGA4,ITGA5,LIMK1,LIMK2,MAP3K14,MAP4K4,MAPK3,NCK2,PAK1,PAK3,PAK6,PDGFA,PDGFB,PDGFC,PDGFD,PIK3CG,PTPN13,RAC2,RAP2B,RGS3,SDC2,SDCBP,SOS1,SRC,VEGFB,VEGFC,WAS,WIPF1
PDGF Signaling	1.64	4.379	FOS,INPP5D,INPP5J,JUN,MAP3K1,MAPK3,OCRL,PDGFA,PDGFB,PDGFC,PDGFD,PDGFRA,PDGFRB,PIK3CD,PIK3CG,PIK3R5,PLCG2,PRKCB,RAP2B,SOS1,SPHK1,SRC,STAT1
Renin-Angiotensin Signaling	3.04	4.382	ACE,ADCY2,ADCY3,ADCY4,ADCY7,AGT,CCL5,FOS,ITPR3,JUN,MAP3K1,MAPK13,MAPK3,NFKB1,NFKB2,PAK1,PAK3,PAK6,PIK3CD,PIK3CG,PIK3R5,PLCG2,PRKAR1B,PRKAR2B,PRKCB,PRKCD,PRKCE,PRKCG,PRKCH,PTPN6,RAP2B,SHC2,SOS1,STAT1,TNF
iCOS-iCOSL Signaling in T Helper Cells	7.92	4.459	AKT3,CAMK2A,CAMK2B,CAMK2D,CAMK4,CD28,CD3E,CD3G,CD40,CD86,FCER1G,GAB2,GRAP2,HLA-A,HLA-DMA,HLA-DMB,HLA-DOA,HLA-DOB,HLA-DQA1,HLA-DQB1,HLA-DRB5,ICOSLG/LOC102723996,IKBKE,IL2RB,IL2RG,INPP5D,ITK,ITPR3,LCK,LCP2,NFATC2,NFATC4,NFKB1,NFKB2,NFKBID,NFKBIE,PIK3CD,PIK3CG,PIK3R5,PLEKHA1,PLEKHA2,PLEKHA4,PTPRC,VAV1,ZAP70
mTOR Signaling	0.684	4.459	AKT3,ARHGAP8/PRR5-ARHGAP8,DGKZ,FNBP1,HMOX1,MAPK3,PDGFC,PIK3CD,PIK3CG,PIK3R5,PLD1,PLD2,PLD3,PLD4,PPM1L,PPP2R2B,PPP2R5A,PRKAA2,PRKAB2,PRKCB,PRKCD,PRKCE,PRKCG,PRKCH,PRR5L,RAC2,RAP2B,RHOB,RHOBTB1,RHOC,RHOG,RHOH,RHOJ,RHOQ,RHOU,RPS12,RPS6KA2,RPS6KA3,RPS6KA4,ULK1,VEGFB,VEGFC
Agrin Interactions at Neuromuscular Junction	2.49	4.472	ACTG1,AGRN,ARHGEF6,ERBB2,ITGA2,ITGA3,ITGA4,ITGA5,ITGA6,ITGAL,ITGB2,JUN,LAMA2,LAMB1,LAMC1,MAPK3,Nrg1,PAK1,PAK3,PAK6,PKLR,RAC2,RAP2B,SRC
CD28 Signaling in T Helper Cells	6.28	4.49	ACTR3,AKT3,ARPC1B,CAMK4,CARD11,CD28,CD3E,CD3G,CD86,FCER1G,FOS,GRAP2,HLA-A,HLA-DMA,HLA-DMB,HLA-DOA,HLA-DOB,HLA-DQA1,HLA-DQB1,HLA-DRB5,IKBKE,ITK,ITPR3,JUN,LCK,LCP2,MALT1,MAP3K1,NFATC2,NFATC4,NFKB1,NFKB2,NFKBID,NFKBIE,PAK1,PIK3CD,PIK3CG,PIK3R5,PTPN6,PTPRC,SYK,VAV1,WAS,ZAP70
Pancreatic Adenocarcinoma Signaling	2.16	4.491	AKT3,BCL2,BIRC5,CCND1,CDKN1A,ERBB2,HBEGF,HMOX1,MAPK3,MMP9,NFKB1,NFKB2,PDGFC,PIK3CD,PIK3CG,PIK3R5,PLD1,PLD2,PLD3,PLD4,RAD51,RALGDS,STAT1,TGFB1,TGFB2,TGFB3,TGFBR1,TGFBR2,VEGFB,VEGFC
Gαq Signaling	5.34	4.523	ADRA1A,ADRA1B,AKT3,ARHGEF25,BTK,CAMK4,CHRM3,FNBP1,GNA15,GNB4,GNB5,GNG10,GNG2,HMOX1,IKBKE,ITPR3,MAPK3,NFATC2,NFATC4,NFKB1,NFKB2,NFKBID,NFKBIE,PIK3CD,PIK3CG,PIK3R5,PLCB1,PLCB2,PLCB4,PLCG2,PLD1,PLD2,PLD3,PLD4,PRKCB,PRKCD,PRKCE,PRKCG,PRKCH,RAC2,RGS16,RGS2,RGS4,RHOB,RHOBTB1,RHOC,RHOG,RHOH,RHOJ,RHOQ,RHOU
NF-κB Signaling	6.3	4.557	AKT3,CARD10,CARD11,CD40,FCER1G,FGFR1,FGFR2,FGFR3,GHR,IGF1R,IL18,IL1RN,IL33,IL36G,IRAK3,LCK,MALT1,MAP2K6,MAP3K1,MAP3K14,MAP3K8,MAP4K4,NFKB1,NFKB2,NFKBID,NFKBIE,NGF,NTRK1,NTRK2,NTRK3,PDGFRA,PDGFRB,PIK3CD,PIK3CG,PIK3R5,PLCG2,PRKCB,RAP2B,RELB,TAB1,TGFBR1,TGFBR2,TIRAP,TLR1,TLR2,TLR3,TLR4,TLR5,TLR6,TLR7,TLR8,TLR9,TNF,TNFAIP3,TNFRSF11A,TNFRSF1B,TNFSF13B,TNIP1,ZAP70
Role of Pattern Recognition Receptors in Recognition of Bacteria and Viruses	9.02	4.564	C1QA,C1QB,C1QC,C3AR1,C5AR1,CASP1,CCL5,CLCF1,CLEC6A,CLEC7A,DDX58,FASLG,IL12B,IL18,IL33,IL36G,IRF7,LIF,LTB,MAPK3,MAVS,MBL2,NFKB1,NFKB2,NLRC4,NLRP3,OAS1,Oas1b,OAS2,OAS3,OSM,PIK3CD,PIK3CG,PIK3R5,PLCG2,PRKCB,PRKCD,PRKCE,PRKCG,PRKCH,RNASEL,SYK,TGFB1,TGFB2,TGFB3,TLR1,Tlr11,TLR2,TLR3,TLR4,TLR5,TLR6,TLR7,TLR8,TLR9,TNF,TNFSF10,TNFSF13B,TNFSF8
G Beta Gamma Signaling	2.47	4.596	ADCY2,AKT3,ARHGEF6,BTK,CACNA1B,CACNA1C,CACNA1G,CACNA2D1,CACNB1,CACNB3,CACNG7,CAV2,GNA15,GNAI1,GNAT1,GNB4,GNB5,GNG10,GNG2,HBEGF,MAPK3,PAK1,PIK3CG,PLCG2,PRKAR1B,PRKAR2B,PRKCB,PRKCD,PRKCE,PRKCG,PRKCH,RAP2B,SOS1,SRC
PAK Signaling	3.01	4.642	ARHGAP10,ARHGEF6,CASP3,EPHA3,EPHB3,ITGA2,ITGA3,ITGA4,ITGA5,LIMK1,LIMK2,MAPK3,MYL12A,MYL12B,NCK2,PAK1,PAK3,PAK6,PDGFA,PDGFB,PDGFC,PDGFD,PDGFRA,PDGFRB,PIK3CD,PIK3CG,PIK3R5,RAP2B,SOS1,TNF
HOTAIR Regulatory Pathway	1.76	4.644	AKT3,AR,CD44,CDH1,CDKN1A,COL1A1,COL1A2,DZIP3,ERBB2,FOXA1,FOXM1,HNF1A,ICAM1,MMP11,MMP12,MMP13,MMP14,MMP15,MMP2,MMP23B,MMP24,MMP25,MMP27,MMP7,MMP8,MMP9,NFKB1,NFKB2,PIK3CD,PIK3CG,PIK3R5,RHOC,SPP1,TGFB1,TLR4,VIM,WNT4,WNT5A,WNT7B
Cardiac Hypertrophy Signaling	4.29	4.648	ADCY2,ADCY3,ADCY4,ADCY7,ADRA1A,ADRA1B,ADRA2B,ADRB3,CACNA1C,CAMK4,FNBP1,GNA15,GNAI1,GNAT1,GNB4,GNB5,GNG10,GNG2,HAND2,IGF1R,IL6R,JUN,MAP2K6,MAP3K1,MAP3K12,MAP3K13,MAP3K14,MAP3K15,MAP3K8,MAP3K9,MAPK13,MAPK3,MAPKAPK3,MEF2A,MEF2C,MYL12A,MYL12B,NFATC4,PIK3CD,PIK3CG,PIK3R5,PLCB1,PLCB2,PLCB4,PLCD1,PLCD3,PLCG2,PLCH1,PRKAR1B,PRKAR2B,RAC2,RAP2B,RHOB,RHOBTB1,RHOC,RHOG,RHOH,RHOJ,RHOQ,RHOU,SOS1,TAB1,TGFB1,TGFB…
B Cell Receptor Signaling	4.76	4.715	AKT3,APBB1IP,BCL2A1,BCL6,BLNK,BTK,CAMK2A,CAMK2B,CAMK2D,CAMK4,CARD10,CD22,CREB5,DAPP1,FCGR2A,FOXO1,GAB2,IGHG1,Ighg2b,IKBKE,INPP5D,INPP5J,JUN,MALT1,MAP2K6,MAP3K1,MAP3K12,MAP3K13,MAP3K14,MAP3K15,MAP3K8,MAP3K9,MAPK13,MAPK3,MEF2C,NFATC2,NFATC4,NFKB1,NFKB2,NFKBID,NFKBIE,OCRL,PIK3CD,PIK3CG,PIK3R5,PLCG2,POU2F2,PRKCB,PTPN6,PTPRC,RAC2,RAP2B,SOS1,SYK,VAV1,VAV3
ERK/MAPK Signaling	0.821	4.743	CREB5,DUSP2,ELF3,ELF4,ETS2,FOS,HSPB2,HSPB7,ITGA2,ITGA3,ITGA4,ITGA5,KSR1,MAPK3,MYCN,PAK1,PAK3,PAK6,PIK3CD,PIK3CG,PIK3R5,PLA2G4A,PLCG2,PPM1L,PPP1R3C,PPP1R3D,PPP2R2B,PPP2R5A,PRKAR1B,PRKAR2B,PRKCB,PRKCD,PRKCE,PRKCG,RAC2,RAP2B,RPS6KA4,SOS1,SRC,STAT1
Production of Nitric Oxide and Reactive Oxygen Species in Macrophages	9.02	4.75	AKT3,ALB,APOA1,APOA2,APOC4,APOE,CAT,CYBA,CYBB,FNBP1,FOS,IFNGR1,IFNGR2,IKBKE,IRF8,JUN,LYZ,MAP3K1,MAP3K12,MAP3K13,MAP3K14,MAP3K15,MAP3K8,MAP3K9,MAPK13,MAPK3,NCF1,NCF2,NCF4,NFKB1,NFKB2,NFKBID,NFKBIE,PIK3CD,PIK3CG,PIK3R5,PLCG2,PON1,PPM1L,PPP1R3C,PPP1R3D,PPP2R2B,PPP2R5A,PRKCB,PRKCD,PRKCE,PRKCG,PRKCH,PTPN6,RAC2,RBP4,RHOB,RHOBTB1,RHOC,RHOG,RHOH,RHOJ,RHOQ,RHOU,S100A8,SERPINA1,SIRPA,SPI1,STAT1,TLR2,TLR4,T…
HMGB1 Signaling	3.14	4.802	AKT3,CLCF1,FASLG,FNBP1,FOS,ICAM1,IFNGR1,IFNGR2,IL12B,IL18,IL33,IL36G,JUN,LIF,LTB,MAP2K6,MAPK13,MAPK3,NFKB1,NFKB2,OSM,PIK3CD,PIK3CG,PIK3R5,PLAT,RAC2,RAP2B,RHOB,RHOBTB1,RHOC,RHOG,RHOH,RHOJ,RHOQ,RHOU,SERPINE1,TGFB1,TGFB2,TGFB3,TLR4,TNF,TNFRSF1B,TNFSF10,TNFSF13B,TNFSF8,VCAM1
GP6 Signaling Pathway	11.6	4.808	ADAM10,AKT3,APBB1IP,BTK,CAMK4,COL12A1,COL15A1,COL16A1,COL1A1,COL1A2,COL27A1,COL3A1,COL4A1,COL4A2,COL4A3,COL4A4,COL4A5,COL4A6,COL5A1,COL5A2,COL5A3,COL6A1,COL6A2,COL6A3,COL6A5,COL8A1,COL8A2,COL9A3,FCER1G,FGA,FGB,FGG,GRAP2,LAMA2,LAMA3,LAMA4,LAMA5,LAMB1,LAMB2,LAMC1,LAMC2,LAMC3,LCP2,PIK3CD,PIK3CG,PIK3R5,PLCG2,PRKCB,PRKCD,PRKCE,PRKCG,PRKCH,RHOG,SYK
Role of NFAT in Cardiac Hypertrophy	4.84	4.901	ADCY2,ADCY3,ADCY4,ADCY7,AKT3,CABIN1,CACNA1B,CACNA1C,CACNA1G,CACNA2D1,CACNB1,CACNB3,CACNG7,CAMK1,CAMK1D,CAMK2A,CAMK2B,CAMK2D,CAMK4,GNAI1,GNB4,GNB5,GNG10,GNG2,HDAC7,HDAC9,IGF1R,ITPR3,LIF,MAP2K6,MAP3K1,MAPK13,MAPK3,MEF2A,MEF2C,NFATC4,PIK3CD,PIK3CG,PIK3R5,PLCB1,PLCB2,PLCB4,PLCD1,PLCD3,PLCG2,PLCH1,PRKAR1B,PRKAR2B,PRKCB,PRKCD,PRKCE,PRKCG,PRKCH,RAP2B,RCAN3,SLC8A1,SOS1,SRC,TGFB1,TGFB2,TGFB3,TGFBR1,TGFBR2
NF-κB Activation by Viruses	4.03	4.914	AKT3,CCR5,IKBKE,ITGA2,ITGA3,ITGA4,ITGA5,ITGA6,ITGAL,ITGAV,ITGB2,ITGB5,LCK,MAP3K1,MAP3K14,MAPK3,NFKB1,NFKB2,NFKBID,NFKBIE,PIK3CD,PIK3CG,PIK3R5,PRKCB,PRKCD,PRKCE,PRKCG,PRKCH,RAP2B
TREM1 Signaling	8.82	5	AKT3,CASP1,CD40,CD83,CD86,CIITA,CXCL3,ICAM1,IL18,ITGA5,ITGAX,LAT2,MAPK3,Naip1 (includes others),NFKB1,NFKB2,NLRC3,NLRC4,NLRC5,NLRP3,NLRP6,PLCG2,TLR1,Tlr11,Tlr13,TLR2,TLR3,TLR4,TLR5,TLR6,TLR7,TLR8,TLR9,TNF,TREM1,TYROBP
PI3K Signaling in B Lymphocytes	6	5.032	AKT3,ATF3,ATF6B,BLNK,BTK,CAMK2A,CAMK2B,CAMK2D,CAMK4,CARD10,CBL,CD180,CD40,DAPP1,FOS,IKBKE,INPP5D,IRS2,Irs3,ITPR3,JUN,MALT1,MAPK3,NFATC2,NFATC4,NFKB1,NFKB2,NFKBID,NFKBIE,PIK3CD,PIK3CG,PLCB1,PLCB2,PLCB4,PLCD1,PLCD3,PLCG2,PLCH1,PLEKHA1,PLEKHA2,PLEKHA4,PRKCB,PTPRC,RAP2B,SYK,TLR4,VAV1,VAV3
Glioblastoma Multiforme Signaling	2.87	5.032	AKT3,CCND1,CDKN1A,FNBP1,FOXO1,FZD1,FZD2,FZD3,FZD8,IGF1R,ITPR3,MAPK3,PDGFA,PDGFB,PDGFC,PDGFD,PDGFRA,PDGFRB,PIK3CD,PIK3CG,PIK3R5,PLCB1,PLCB2,PLCB4,PLCD1,PLCD3,PLCG2,PLCH1,PRKCD,RAC2,RAP2B,RHOB,RHOBTB1,RHOC,RHOG,RHOH,RHOJ,RHOQ,RHOU,SMO,SOS1,SRC,WNT4,WNT5A,WNT7B
Rac Signaling	2.92	5.048	ABI2,ACTR3,ARPC1B,CD44,CYBB,CYFIP2,IQGAP1,IQGAP2,IQGAP3,ITGA2,ITGA3,ITGA4,ITGA5,JUN,LIMK1,LIMK2,MAP3K1,MAPK3,MCF2L,NCF2,NFKB1,NFKB2,NOX4,PAK1,PAK3,PAK6,PIK3CD,PIK3CG,PIK3R5,PIP5K1C,PLD1,RAP2B,TIAM1
Role of NFAT in Regulation of the Immune Response	5.41	5.091	AKT3,BLNK,BTK,CABIN1,CAMK4,CD28,CD3E,CD3G,CD86,CSNK1E,FCER1G,FCGR1A,FCGR2A,FCGR3A/FCGR3B,FOS,GNA15,GNAI1,GNAT1,GNB4,GNB5,GNG10,GNG2,HLA-A,HLA-DMA,HLA-DMB,HLA-DOA,HLA-DOB,HLA-DQA1,HLA-DQB1,HLA-DRB5,IKBKE,ITK,ITPR3,JUN,LCK,LCP2,MAPK3,MEF2A,MEF2C,NFATC2,NFATC4,NFKB1,NFKB2,NFKBID,NFKBIE,PIK3CD,PIK3CG,PIK3R5,PLCB1,PLCB2,PLCB4,PLCG2,RAP2B,RCAN3,SOS1,SYK,ZAP70
ILK Signaling	3.46	5.105	ACTG1,ACTN1,AKT3,ARHGEF6,CASP3,CCND1,CDH1,CREB5,FBLIM1,FLNA,FNBP1,FOS,IRS2,Irs3,ITGB2,ITGB4,ITGB5,ITGB6,ITGB7,ITGB8,JUN,LIMS1,MAP2K6,MAPK3,MMP9,MYH10,MYH9,NCK2,NFKB1,NFKB2,PARVB,PDGFC,PIK3CD,PIK3CG,PIK3R5,PPM1L,PPP2R2B,PPP2R5A,RAC2,RHOB,RHOBTB1,RHOC,RHOG,RHOH,RHOJ,RHOQ,RHOU,RPS6KA4,SNAI1,TNF,VEGFB,VEGFC,VIM
Phospholipase C Signaling	7.75	5.25	ADCY2,ADCY3,ADCY4,ADCY7,AHNAK,ARHGEF10,ARHGEF16,ARHGEF17,ARHGEF19,ARHGEF2,ARHGEF6,ARHGEF9,BLNK,BTK,CAMK4,CD3E,CD3G,CREB5,FCER1G,FCGR2A,FNBP1,GNB4,GNB5,GNG10,GNG2,GRAP2,HDAC7,HDAC9,HMOX1,IGHG1,Ighg2b,ITGA2,ITGA3,ITGA4,ITGA5,ITK,ITPR3,LCK,LCP2,MAPK3,MEF2A,MEF2C,MYL12A,MYL12B,NFATC2,NFATC4,NFKB1,NFKB2,PLA2G4A,PLCB1,PLCB2,PLCB4,PLCD1,PLCD3,PLCG2,PLD1,PLD2,PLD3,PLD4,Ppp1r12b,PRKCB,PRKCD,PRKCE,PRKCG,PR…
Leukocyte Extravasation Signaling	11	5.5	ACTG1,ACTN1,ARHGAP4,ARHGAP5,ARHGAP8/PRR5-ARHGAP8,ARHGAP9,BTK,CD44,CLDN12,CLDN14,CLDN4,CLDN6,CLDN7,CLDN8,CTNNA2,CXCR4,CYBA,CYBB,EZR,GNAI1,ICAM1,ITGA2,ITGA3,ITGA4,ITGA5,ITGA6,ITGAL,ITGB2,ITK,JAM3,MAPK13,MMP11,MMP12,MMP13,MMP14,MMP15,MMP2,MMP23B,MMP24,MMP25,MMP27,MMP7,MMP8,MMP9,MSN,NCF1,NCF2,NCF4,PIK3CD,PIK3CG,PIK3R5,PLCG2,PRKCB,PRKCD,PRKCE,PRKCG,PRKCH,RAC2,RAP1GAP,RASGRP1,RHOH,SELPLG,SIPA1,SPN,SRC,…
Fcγ Receptor-mediated Phagocytosis in Macrophages and Monocytes	7.28	5.604	ACTG1,ACTR3,AKT3,ARPC1B,CBL,EZR,FCGR1A,FCGR2A,FCGR3A/FCGR3B,FGR,FYB1,GAB2,HCK,HMOX1,INPP5D,LCP2,MAPK3,MYO5A,NCF1,NCK2,PAK1,PIK3CG,PLD1,PLD2,PLD3,PLD4,PRKCB,PRKCD,PRKCE,PRKCG,PRKCH,RAC2,SRC,SYK,VAMP3,VASP,VAV1,VAV3,WAS
Systemic Lupus Erythematosus In B Cell Signaling Pathway	7.31	5.749	AKT3,BCL2,BCL2L11,BLNK,BTK,CAMK4,CARD11,CBL,CCND1,CCND2,CD22,CD40,CD72,CLCF1,FASLG,FCGR2A,FGR,FOS,FOXO1,HCK,IFIT2,IFIT3,IFNGR1,IFNGR2,IGHG1,IL12B,IL18,IL33,IL36G,IL6R,INPP5D,INPP5J,IRF5,IRF7,IRF9,ISG15,JUN,LCK,LIF,LILRB3,LILRB4,LTB,MALT1,MAP3K14,MAP4K4,MAPK3,MAVS,NFATC2,NFATC4,NFKB1,NFKB2,OCRL,OSM,PIK3CD,PIK3CG,PIK3R5,PLCG2,PRKCB,PRKCD,PRKCE,PRKCG,PRKCH,PTPN6,RAC2,RAP2B,RASGRP1,SHC2,SOS1,SRC,STAT…
PKCθ Signaling in T Lymphocytes	7.11	5.774	CACNA1B,CACNA1C,CACNA1G,CACNA2D1,CACNB1,CACNB3,CACNG7,CAMK2A,CAMK2B,CAMK2D,CARD11,CD28,CD3E,CD3G,CD86,FCER1G,FOS,GRAP2,HLA-A,HLA-DMA,HLA-DMB,HLA-DOA,HLA-DOB,HLA-DQA1,HLA-DQB1,HLA-DRB5,IKBKE,JUN,LCK,LCP2,MALT1,MAP3K1,MAP3K12,MAP3K13,MAP3K14,MAP3K15,MAP3K8,MAP3K9,MAPK3,NFATC2,NFATC4,NFKB1,NFKB2,NFKBID,NFKBIE,PIK3CD,PIK3CG,PIK3R5,PLCG2,RAC2,RAP2B,SOS1,VAV1,VAV3,ZAP70
Tec Kinase Signaling	6.19	5.947	ACTG1,BTK,FASLG,FCER1G,FGR,FNBP1,FOS,GNA15,GNAI1,GNAT1,GNB4,GNB5,GNG10,GNG2,HCK,ITGA2,ITGA3,ITGA4,ITGA5,ITK,LCK,NFKB1,NFKB2,PAK1,PAK3,PAK6,PIK3CD,PIK3CG,PIK3R5,PLCG2,PRKCB,PRKCD,PRKCE,PRKCG,PRKCH,RAC2,RHOB,RHOBTB1,RHOC,RHOG,RHOH,RHOJ,RHOQ,RHOU,SRC,STAT1,STAT4,TLR4,TNF,TNFRSF10A,TNFRSF21,TNFSF10,VAV1,VAV3,WAS
Integrin Signaling	5.15	5.96	ACTG1,ACTN1,ACTR3,AKT3,ARHGAP26,ARHGAP5,ARPC1B,CAPN5,CAPN6,CAPN8,FNBP1,GSN,ITGA11,ITGA2,ITGA3,ITGA4,ITGA5,ITGA6,ITGA8,ITGA9,ITGAE,ITGAL,ITGAV,ITGAX,ITGB2,ITGB4,ITGB5,ITGB6,ITGB7,ITGB8,LIMS1,MAPK3,MYL12A,MYL12B,NCK2,NEDD9,PAK1,PAK3,PAK6,PARVB,PDGFB,PIK3CD,PIK3CG,PIK3R5,PLCG2,Ppp1r12b,RAC2,RAP2B,RHOB,RHOBTB1,RHOC,RHOG,RHOH,RHOJ,RHOQ,RHOU,SOS1,SRC,TSPAN3,TSPAN5,TSPAN6,VASP,WAS,WIPF1
Synaptogenesis Signaling Pathway	3	5.969	ACTR3,ADCY2,ADCY3,ADCY4,ADCY7,AKT3,APOE,ARPC1B,CACNA1B,CACNA2D1,CACNB1,CACNB3,CADM1,CAMK2A,CAMK2B,CAMK2D,CAMK4,CDH1,CDH11,CDH3,CDH6,CNTNAP1,CPLX2,CREB5,DAB1,DLG4,EFNA2,EFNA4,EIF4EBP2,EPHA3,EPHA7,EPHB2,EPHB3,EPHB6,FGR,GRIA3,GRIN2D,GRM8,HCK,LCK,LIMK1,LRP8,MAPK3,NLGN2,NRXN1,NRXN2,NTRK2,PAK1,PIK3CD,PIK3CG,PIK3R5,PLCG2,PRKAR1B,PRKAR2B,PRKCD,PRKCE,RAB5B,RAP2B,RASGRP1,SHC2,SOS1,SRC,STX1A,STX1B,STXBP1,SY…
Neuroinflammation Signaling Pathway	10.5	6.395	ACVR1B,AKT3,APP,BCL2,BIRC2,BIRC5,CASP1,CASP3,CCL5,CD200,CD200R1,CD40,CD86,CREB5,CRP,CSF1R,CX3CL1,CX3CR1,CXCL10,CYBB,FASLG,FOS,FZD1,GABBR1,GABBR2,GABRA3,GABRB3,GABRP,GJB1,GLS,GRIN2D,HLA-A,HLA-DMA,HLA-DMB,HLA-DOA,HLA-DOB,HLA-DQA1,HLA-DQB1,HLA-DRB5,HLA-E,HMOX1,ICAM1,IFNGR1,IFNGR2,IKBKE,IL12B,IL18,IL6R,IRAK3,IRF7,JUN,MAPK13,MAPK15,MAPK3,MAPK4,MAPK7,MFGE8,MMP9,NAIP,Naip1 (includes others),NCF2,NFATC2,…
Colorectal Cancer Metastasis Signaling	9.22	6.51	ADCY2,ADCY3,ADCY4,ADCY7,AKT3,ARRB1,BIRC5,CASP3,CCND1,CDH1,FNBP1,FOS,FZD1,FZD2,FZD3,FZD8,GNB4,GNB5,GNG10,GNG2,GRK3,HNF1A,IFNGR1,IL6R,JUN,MAPK3,MMP11,MMP12,MMP13,MMP14,MMP15,MMP2,MMP23B,MMP24,MMP25,MMP27,MMP7,MMP8,MMP9,NFKB1,NFKB2,PDGFC,PIK3CD,PIK3CG,PIK3R5,PRKAR1B,PRKAR2B,PTGER4,RAC2,RALGDS,RAP2B,RHOB,RHOBTB1,RHOC,RHOG,RHOH,RHOJ,RHOQ,RHOU,SMO,SOS1,SRC,STAT1,TGFB1,TGFB2,TGFB3,TGFBR1,TGFBR2,TLR1,Tlr…
IL-8 Signaling	7.46	6.713	AKT3,ANGPT1,ARRB2,BCL2,CCND1,CCND2,CDH1,CSTB,CXCR2,CYBB,FNBP1,FOS,GNAI1,GNB4,GNB5,GNG10,GNG2,HBEGF,HMOX1,ICAM1,IKBKE,IQGAP1,IRAK3,ITGAV,ITGAX,ITGB2,ITGB5,JUN,LIMK1,LIMK2,MAP4K4,MAPK3,MMP2,MMP9,MYL12B,NCF2,NFKB1,NOX4,PDGFC,PIK3CD,PIK3CG,PIK3R5,PLCB2,PLD1,PLD2,PLD3,PLD4,PRKCB,PRKCD,PRKCE,PRKCG,PRKCH,RAC2,RAP2B,RHOB,RHOBTB1,RHOC,RHOG,RHOH,RHOJ,RHOQ,RHOU,SRC,VASP,VCAM1,VEGFB,VEGFC
Signaling by Rho Family GTPases	7.18	6.791	ACTG1,ACTR3,ARHGEF10,ARHGEF16,ARHGEF17,ARHGEF19,ARHGEF2,ARHGEF6,ARHGEF9,ARPC1B,CDC42EP1,CDC42EP3,CDC42EP4,CDC42EP5,CDH1,CDH11,CDH3,CDH6,CYBB,DES,DIAPH3,EZR,FNBP1,FOS,GNA15,GNAI1,GNAT1,GNB4,GNB5,GNG10,GNG2,IQGAP1,ITGA2,ITGA3,ITGA4,ITGA5,JUN,LIMK1,LIMK2,MAP3K12,MAP3K21,MAP3K9,MAPK3,MSN,MYL12A,MYL12B,NCF2,NFKB1,NFKB2,NOX4,PAK1,PAK3,PAK6,PIK3CD,PIK3CG,PIK3R5,PIP5K1C,PKN1,PLD1,RAC2,RHOB,RHOBTB1,RHOC,R…
Dendritic Cell Maturation	9.16	6.971	AKT3,CCR7,CD40,CD83,CD86,COL1A1,COL1A2,COL3A1,COL5A3,CREB5,DDR2,FCER1G,FCGR1A,FCGR2A,FCGR3A/FCGR3B,FSCN1,HLA-A,HLA-DMA,HLA-DMB,HLA-DOA,HLA-DOB,HLA-DQA1,HLA-DQB1,HLA-DRB5,HLA-E,ICAM1,IGHG1,Ighg2b,IKBKE,IL12B,IL18,IL1RL2,IL1RN,IL33,IL36G,IRF8,LTB,LY75,MAP3K14,MAPK13,MAPK3,NFKB1,NFKB2,NFKBID,NFKBIE,PIK3CD,PIK3CG,PIK3R5,PLCB1,PLCB2,PLCB4,PLCD1,PLCD3,PLCG2,PLCH1,RELB,STAT1,STAT4,TAB1,TLR2,TLR3,TLR4,TL…
Cardiac Hypertrophy Signaling (Enhanced)	9.5	7.37	ACE,ACVR1B,ADCY2,ADCY3,ADCY4,ADCY7,ADRA1A,ADRA1B,ADRA2B,AGT,AKT3,APEX1,ATP2A3,CACNA1C,CAMK2A,CAMK2B,CAMK2D,CAMK4,CLCF1,CSF2RB,CXCR2,CYBB,DIAPH3,EDNRB,FASLG,FGF1,FGF11,FGF12,FGF21,FGFR1,FGFR2,FGFR3,FGFRL1,FZD1,FZD2,FZD3,FZD8,GDPD1,GHR,GNA15,GNAI1,GNG2,HAND2,HDAC7,HDAC9,HSPB2,HSPB7,IFNLR1,IGF1R,IKBKE,IL10RA,IL10RB,IL12B,IL17RB,IL17RD,IL17RE,IL18,IL18R1,IL18RAP,IL1RL2,IL21R,IL22RA1,IL2RB,IL2RG,IL33,…
Hepatic Fibrosis / Hepatic Stellate Cell Activation	14.7	#NUM!	AGT,BAMBI,BCL2,CCL5,CCR5,CCR7,CD14,CD40,COL12A1,COL15A1,COL16A1,COL1A1,COL1A2,COL27A1,COL3A1,COL4A1,COL4A2,COL4A3,COL4A4,COL4A5,COL4A6,COL5A1,COL5A2,COL5A3,COL6A1,COL6A2,COL6A3,COL6A5,COL8A1,COL8A2,COL9A3,CSF1,CXCL3,CXCR3,EDNRB,FASLG,FGF1,FGFR1,FGFR2,HGF,ICAM1,IFNGR1,IFNGR2,IGF1R,IL10RA,IL18RAP,IL1RAP,IL1RL2,IL6R,KLF6,LHX2,MMP13,MMP2,MMP9,MYH10,MYH9,NFKB1,NFKB2,PDGFA,PDGFB,PDGFC,PDGFD,PDGFRA,PDGF…
Axonal Guidance Signaling	13.7	#NUM!	ABLIM1,ABLIM2,ACE,ACTR3,ADAM10,ADAM11,ADAM12,ADAM15,ADAM17,ADAM19,ADAM33,ADAM8,ADAMTS10,ADAMTS12,ADAMTS14,ADAMTS15,ADAMTS16,ADAMTS2,ADAMTS3,ADAMTS5,ADAMTS7,ADAMTS9,AKT3,ARHGEF6,ARPC1B,BMP7,CXCR4,DPYSL2,EFNA2,EFNA4,EPHA3,EPHA7,EPHB2,EPHB3,EPHB6,ERBB2,FARP2,FES,FZD1,FZD2,FZD3,FZD8,GLI3,GLIS2,GNA15,GNAI1,GNAT1,GNB4,GNB5,GNG10,GNG2,HHIP,ITGA2,ITGA3,ITGA4,ITGA5,KIF7,LIMK1,LIMK2,LINGO1,MAG,MAPK3,MICAL1…
Phagosome Formation	13	#NUM!	C3AR1,C5AR1,CLEC7A,FCER1G,FCGR1A,FCGR2A,FCGR3A/FCGR3B,Fcrls,FNBP1,IGHG1,Ighg2b,ITGA2,ITGA3,ITGA4,ITGA5,ITGAX,ITGB2,MBL2,MRC2,MSR1,PIK3CD,PIK3CG,PIK3R5,PLCB1,PLCB2,PLCB4,PLCD1,PLCD3,PLCG2,PLCH1,PRKCB,PRKCD,PRKCE,PRKCG,PRKCH,RAC2,RHOB,RHOBTB1,RHOC,RHOG,RHOH,RHOJ,RHOQ,RHOU,SCARA3,SYK,TLR1,Tlr11,Tlr13,TLR2,TLR3,TLR4,TLR5,TLR6,TLR7,TLR8,TLR9,VTN
Granulocyte Adhesion and Diapedesis	11.5	#NUM!	C5AR1,CCL19,Ccl2,CCL22,CCL25,CCL3L3,CCL4,CCL5,Ccl6,Ccl7,Ccl9,CKLF,CLDN12,CLDN14,CLDN4,CLDN6,CLDN7,CLDN8,CSF3R,CX3CL1,CXCL10,CXCL14,CXCL16,CXCL2,CXCL3,CXCL6,CXCR2,CXCR4,EZR,GNAI1,HRH2,ICAM1,IL18,IL18RAP,IL1RAP,IL1RL2,IL1RN,IL33,IL36G,ITGA2,ITGA3,ITGA4,ITGA5,ITGA6,ITGAL,ITGB2,JAM3,MMP11,MMP12,MMP13,MMP14,MMP15,MMP2,MMP23B,MMP24,MMP25,MMP27,MMP7,MMP8,MMP9,MSN,PF4,SDC2,SDC3,SDC4,SELL,SELPLG,THY1,TNF,…
FXR/RXR Activation	9.91	#NUM!	ABCG5,ABCG8,AGT,AKT3,ALB,APOA1,APOA2,APOC4,APOE,APOH,C4A/C4B,CYP27A1,CYP8B1,FASN,FBP1,FETUB,FGA,FOXA1,FOXA2,FOXA3,FOXO1,G6PC3,GC,HNF1A,HNF4A,IL18,IL1RN,IL33,IL36G,ITIH4,KNG1,LCAT,LIPC,LPL,MLXIPL,MTTP,PCK2,PKLR,PON1,RBP4,SERPINA1,SERPINF1,SERPINF2,SLC10A1,SLC10A2,SLC22A7,SLC27A5,SLC51B,SLCO1B3,SREBF1,TNF,TTR,VTN
Mitochondrial Dysfunction	9.23	#NUM!	ACO1,AIFM1,APP,Atp5e,ATP5F1A,ATP5F1C,ATP5MC1,ATP5MC3,ATP5MG,ATP5PD,ATP5PF,ATP5PO,BCL2,CASP3,CAT,COX11,COX4I1,Cox6c,COX7B,CPT1C,CYC1,GPD2,GPX7,HSD17B10,LRRK2,MAOB,NDUFA10,NDUFA13,NDUFA3,NDUFA4,NDUFA5,NDUFA6,NDUFA9,NDUFAF1,NDUFB10,NDUFB11,NDUFB2,NDUFB4,NDUFB6,NDUFB8,NDUFB9,NDUFS1,NDUFS2,NDUFS3,NDUFS8,NDUFV1,NDUFV2,NDUFV3,PDHA1,PINK1,SDHA,SDHB,SDHC,SDHD,SOD2,SURF1,TXNRD2,UCP2,UQCR11,UQCRB,UQCRC1,UQC…
Altered T Cell and B Cell Signaling in Rheumatoid Arthritis	8.48	#NUM!	CD28,CD40,CD86,CSF1,FASLG,FCER1G,HLA-A,HLA-DMA,HLA-DMB,HLA-DOA,HLA-DOB,HLA-DQA1,HLA-DQB1,HLA-DRB5,IL12B,IL18,IL1RN,IL33,IL36G,LTB,MAP3K14,NFKB1,NFKB2,RELB,SPP1,TGFB1,TLR1,Tlr11,Tlr13,TLR2,TLR3,TLR4,TLR5,TLR6,TLR7,TLR8,TLR9,TNF,TNFRSF13B,TNFSF13B
Agranulocyte Adhesion and Diapedesis	8.16	#NUM!	ACTG1,C5AR1,CCL19,Ccl2,CCL22,CCL25,CCL3L3,CCL4,CCL5,Ccl6,Ccl7,Ccl9,CD34,CKLF,CLDN12,CLDN14,CLDN4,CLDN6,CLDN7,CLDN8,CX3CL1,CXCL10,CXCL14,CXCL16,CXCL2,CXCL3,CXCL6,CXCR2,CXCR4,EZR,GNAI1,ICAM1,IL18,IL1RN,IL33,IL36G,ITGA2,ITGA3,ITGA4,ITGA5,ITGA6,ITGB2,ITGB7,JAM3,MMP11,MMP12,MMP13,MMP14,MMP15,MMP2,MMP23B,MMP24,MMP25,MMP27,MMP7,MMP8,MMP9,MSN,MYH10,MYH9,PF4,PODXL2,SDC4,SELL,SELPLG,TNF,VCAM1
Th1 and Th2 Activation Pathway	7.8	#NUM!	ACVR1B,CCR1,CCR5,CD274,CD28,CD3E,CD3G,CD40,CD86,CD8A,CXCR3,CXCR4,HAVCR2,HLA-A,HLA-DMA,HLA-DMB,HLA-DOA,HLA-DOB,HLA-DQA1,HLA-DQB1,HLA-DRB5,ICAM1,ICOSLG/LOC102723996,IFNGR1,IFNGR2,IKZF1,IL10RA,IL10RB,IL12B,IL17RB,IL18,IL18R1,IL2RB,IL2RG,IL33,IL6R,ITGB2,JAG1,JAG2,JUN,KLRD1,MAP2K6,NFATC2,NFATC4,NFKB1,NOTCH3,PIK3CD,PIK3CG,PIK3R5,RUNX3,SOCS1,SOCS3,SPI1,STAT1,STAT4,TBX21,TGFB1,TGFBR1,TGFBR2,TIMD4,VAV1
Role of Macrophages, Fibroblasts and Endothelial Cells in Rheumatoid Arthritis	7.73	#NUM!	AKT3,C5AR1,CAMK2A,CAMK2B,CAMK2D,CAMK4,CCL5,CCND1,CEBPA,CEBPE,CREB5,CSF1,DKK3,F2RL1,FCGR1A,FCGR3A/FCGR3B,FOS,FRZB,FZD1,FZD2,FZD3,FZD8,HNF1A,ICAM1,IGHG1,Ighg2b,IKBKE,IL18,IL18R1,IL18RAP,IL1RAP,IL1RL2,IL1RN,IL33,IL36G,IL6R,IRAK3,JUN,LTB,MAP2K6,MAP3K14,MAPK3,MMP13,NFATC2,NFATC4,NFKB1,NFKBID,NFKBIE,OSM,PDGFA,PDGFB,PDGFC,PDGFD,PIK3CD,PIK3CG,PIK3R5,PLCB1,PLCB2,PLCB4,PLCD1,PLCD3,PLCG2,PLCH1,PRKCB,PRKCD,P…
Atherosclerosis Signaling	7.64	#NUM!	ABHD3,ALB,APOA1,APOA2,APOC4,APOE,CCR2,CD36,CD40,COL1A1,COL1A2,COL3A1,COL5A3,CSF1,CXCR4,F3,ICAM1,IL18,IL1RN,IL33,IL36G,ITGA4,ITGB2,LCAT,LPL,LYZ,MMP13,MMP9,MSR1,NFKB1,NFKB2,PDGFA,PDGFB,PDGFC,PDGFD,PLA2G4A,PLA2G7,PLA2R1,PNPLA3,PON1,RBP4,S100A8,SELPLG,SERPINA1,TGFB1,TNF,TNFRSF12A,VCAM1
Xenobiotic Metabolism Signaling	7.36	#NUM!	ABCB1,ALDH18A1,ALDH1A2,ALDH1B1,ALDH1L1,ALDH2,ALDH3B1,ALDH5A1,ALDH6A1,ALDH7A1,ALDH8A1,ALDH9A1,CAMK1,CAMK1D,CAMK2A,CAMK2B,CAMK2D,CAMK4,CAT,CES1,Ces1e,CES3,CES4A,CHST11,CHST12,CYP1B1,CYP2B6,CYP2C8,CYP3A5,FMO2,GAL3ST2,GSTA3,GSTA5,GSTK1,GSTM1,GSTM2,Gstm3,Gstm6,GSTP1,GSTZ1,HMOX1,HS3ST1,HS3ST3A1,HS6ST1,HS6ST2,MAOB,MAP2K6,MAP3K1,MAP3K12,MAP3K13,MAP3K14,MAP3K15,MAP3K8,MAP3K9,MAPK13,MAPK3,MAPK7,MGMT,MGST1,…
Communication between Innate and Adaptive Immune Cells	6.99	#NUM!	CCL3L3,CCL4,CCL5,Ccl9,CCR7,CD28,CD40,CD83,CD86,CD8A,CD8B,CXCL10,FCER1G,HLA-A,HLA-DRB5,HLA-E,HLA-G,Igha,IGHG1,Ighg2b,IL12B,IL18,IL1RN,IL33,IL36G,TLR1,Tlr11,Tlr13,TLR2,TLR3,TLR4,TLR5,TLR6,TLR7,TLR8,TLR9,TNF,TNFRSF13B,TNFSF13B
T Helper Cell Differentiation	6.75	#NUM!	BCL6,CD28,CD40,CD86,FCER1G,HLA-A,HLA-DMA,HLA-DMB,HLA-DOA,HLA-DOB,HLA-DQA1,HLA-DQB1,HLA-DRB5,ICOSLG/LOC102723996,IFNGR1,IFNGR2,IL10RA,IL10RB,IL12B,IL18,IL18R1,IL21R,IL2RG,IL6R,STAT1,STAT4,TBX21,TGFB1,TGFBR1,TGFBR2,TNF,TNFRSF1B
Crosstalk between Dendritic Cells and Natural Killer Cells	6.45	#NUM!	ACTG1,CAMK2A,CAMK2B,CAMK2D,CCR7,CD28,CD40,CD83,CD86,CSF2RB,FASLG,FSCN1,HLA-A,HLA-DRB5,HLA-E,HLA-G,IL12B,IL18,IL2RB,IL2RG,IL3RA,ITGAL,KLRD1,LTB,MICB,NFKB1,NFKB2,TLR3,TLR4,TLR7,TLR9,TNF,TNFRSF1B,TNFSF10,TREM2,TYROBP
Hepatic Cholestasis	5.86	#NUM!	ABCB1,ABCC1,ABCG5,ABCG8,ADCY2,ADCY3,ADCY4,ADCY7,CD14,CLCF1,CYP27A1,CYP7B1,CYP8B1,FASLG,HNF1A,HNF4A,HSD3B7,IKBKE,IL12B,IL18,IL18RAP,IL1RAP,IL1RL2,IL1RN,IL33,IL36G,IRAK3,JUN,LIF,LTB,MAP3K14,NFKB1,NFKB2,NFKBID,NFKBIE,OSM,PRKAR1B,PRKAR2B,PRKCB,PRKCD,PRKCE,PRKCG,PRKCH,SLC10A1,SLC10A2,SLC22A7,SLCO1B3,SLCO3A1,SREBF1,TGFB1,TGFB2,TGFB3,TIRAP,TLR4,TNF,TNFRSF1B,TNFSF10,TNFSF13B,TNFSF8
Molecular Mechanisms of Cancer	5.69	#NUM!	ADCY2,ADCY3,ADCY4,ADCY7,AKT3,APAF1,Aph1c,ARHGEF10,ARHGEF16,ARHGEF17,ARHGEF19,ARHGEF2,ARHGEF6,ARHGEF9,BAK1,BCL2,BCL2L11,BIRC2,BMP7,CAMK2A,CAMK2B,CAMK2D,CASP3,CBL,CCND1,CCND2,CDC25A,CDC25B,CDC25C,CDH1,CDK1,CDK14,CDK19,CDKN1A,CDKN2C,CTNNA2,FASLG,FNBP1,FOS,FOXO1,FZD1,FZD2,FZD3,FZD8,GAB2,GNA15,GNAI1,GNAT1,IHH,ITGA2,ITGA3,ITGA4,ITGA5,JUN,MAP2K6,MAPK13,MAPK3,NAIP,Naip1 (includes others),NFKB1,NFKB2,NFKB…
Germ Cell-Sertoli Cell Junction Signaling	5.47	#NUM!	ACTG1,ACTN1,CDH1,CTNNA2,EPN2,EPN3,FNBP1,GSN,IQGAP1,ITGA2,ITGA3,ITGA6,LAMC3,LIMK1,LIMK2,MAP2K6,MAP3K1,MAP3K12,MAP3K13,MAP3K14,MAP3K15,MAP3K8,MAP3K9,MAPK3,MYO7A,PAK1,PAK3,PAK6,PIK3CD,PIK3CG,PIK3R5,RAB8B,RAC2,RAP2B,RHOB,RHOBTB1,RHOC,RHOG,RHOH,RHOJ,RHOQ,RHOU,SRC,TGFB1,TGFB2,TGFB3,TGFBR1,TGFBR2,TNF,TUBA1A,TUBA4A,TUBA8,TUBB4A,TUBB6,TUBG1
IL-15 Production	5.31	#NUM!	AATK,AXL,BTK,CSF1R,CSF2RA,DDR1,DDR2,DYRK3,EPHA3,EPHB2,EPHB3,ERBB2,FES,FGFR1,FGFR2,FGFR3,FGR,FLT3LG,HCK,IGF1R,ITK,LCK,LTK,MAP2K6,MATK,MERTK,MST1R,NFKB1,NFKB2,NTRK1,NTRK2,NTRK3,PDGFRA,PDGFRB,PEAK1,PTK7,ROR1,SRC,STAT1,SYK,TNK1,ZAP70
IL-10 Signaling	5.19	#NUM!	CCR1,CCR5,CD14,FCGR2A,FOS,HMOX1,IKBKE,IL10RA,IL10RB,IL18,IL18RAP,IL1RAP,IL1RL2,IL1RN,IL33,IL36G,JUN,MAP2K6,MAP3K14,MAP4K4,MAPK13,NFKB1,NFKB2,NFKBID,NFKBIE,SOCS3,TAB1,TNF
Caveolar-mediated Endocytosis Signaling	5.14	#NUM!	ACTG1,ALB,CAVIN1,CD48,DYRK3,FLNA,HLA-A,HLA-E,ITGA11,ITGA2,ITGA3,ITGA4,ITGA5,ITGA6,ITGA8,ITGA9,ITGAE,ITGAL,ITGAV,ITGAX,ITGB2,ITGB4,ITGB5,ITGB6,ITGB7,ITGB8,PTPN1,RAB5B,SRC
Role of Osteoblasts, Osteoclasts and Chondrocytes in Rheumatoid Arthritis	4.73	#NUM!	ADAM17,ADAMTS5,AKT3,ALPL,BCL2,BIRC2,BMP7,CAMK4,CBL,COL1A1,CSF1,CSF1R,CTSK,DKK3,FOS,FOXO1,FRZB,FZD1,FZD2,FZD3,FZD8,GSN,HNF1A,IKBKE,IL18,IL18R1,IL18RAP,IL1RAP,IL1RL2,IL1RN,IL33,IL36G,ITGA2,ITGA3,ITGA5,JUN,MAP2K6,MAP3K14,MAPK3,MMP13,MMP14,MMP8,NAIP,Naip1 (includes others),NFATC2,NFATC4,NFKB1,NFKBID,NFKBIE,PIK3CD,PIK3CG,PIK3R5,RUNX2,SMAD6,SMO,SPP1,SRC,TGFB1,TNF,TNFRSF11A,TNFRSF1B,WNT4,WNT5A,WNT7B
Reelin Signaling in Neurons	4.49	#NUM!	APBB1,APOE,APP,ARHGEF10,ARHGEF16,ARHGEF2,ARHGEF6,ARHGEF9,CNR1,DAB1,FGR,HCK,ITGA2,ITGA3,ITGA4,ITGA5,ITGA6,ITGAL,ITGB2,LCK,LRP8,MAP3K9,MAP4K1,MAPK8IP1,PAFAH1B3,PIK3CD,PIK3CG,PIK3R5,SRC
IL-12 Signaling and Production in Macrophages	4.28	#NUM!	AKT3,ALB,APOA1,APOA2,APOC4,APOE,CD40,FOS,IFNGR1,IKBKE,IL12B,IL18,IRF8,JUN,LYZ,MAP3K8,MAPK13,MAPK3,MST1R,NFKB1,NFKB2,PIK3CD,PIK3CG,PIK3R5,PON1,PRKCB,PRKCD,PRKCE,PRKCG,PRKCH,RBP4,S100A8,SERPINA1,SPI1,STAT1,STAT4,TGFB1,TGFB2,TGFB3,TLR2,TLR4,TNF
Role of Tissue Factor in Cancer	4.24	#NUM!	AKT3,ARRB1,ARRB2,CASP3,CSF1,F10,F2,F2RL1,F3,F7,FGA,FGB,FGG,FGR,GNA15,HBEGF,HCK,ITGA3,ITGA6,ITGAV,ITGB5,LCK,LIMK1,LIMK2,MAPK13,MAPK3,MMP13,PAK1,PIK3CD,PIK3CG,PIK3R5,PLAUR,PLCB1,RAP2B,RPS6KA2,RPS6KA3,RPS6KA4,SRC,VEGFC
G-Protein Coupled Receptor Signaling	4.07	#NUM!	ADCY2,ADCY3,ADCY4,ADCY7,ADORA2A,ADORA2B,ADRA1A,ADRA1B,ADRA2B,ADRB3,AKT3,APEX1,CAMK2A,CAMK2B,CAMK2D,CAMK4,CHRM3,CNR1,CREB5,CXCR2,GABBR1,GABBR2,GDPD1,GNA15,GNAI1,GRM8,HCAR2,HRH2,IKBKE,LPAR1,MAP3K8,MAPK3,NFKB1,NFKB2,NFKBID,NFKBIE,NPR3,PDE1A,PDE1B,PDE3A,PDE3B,PDE4A,PDE4C,PDE6C,PDE8A,PDE9A,PIK3CD,PIK3CG,PIK3R5,PLCB1,PLCB2,PLCB4,PRKAR1B,PRKAR2B,PRKCB,PRKCE,PRKCG,PTGER4,PTGIR,RAP1GAP,RAP2B,RASGRP1,RGS10…
Semaphorin Signaling in Neurons	3.92	#NUM!	DPYSL2,DPYSL3,DPYSL4,FES,FNBP1,LIMK1,LIMK2,MAPK3,PAK1,PAK3,PAK6,PLXNA1,RAC2,RHOB,RHOBTB1,RHOC,RHOG,RHOH,RHOJ,RHOQ,RHOU,SEMA4D,SEMA7A
T Cell Receptor Signaling	3.74	#NUM!	BTK,CAMK4,CARD11,CBL,CD28,CD3E,CD3G,CD8A,CD8B,FOS,GRAP2,IKBKE,ITK,JUN,LCK,LCP2,MALT1,MAP3K1,MAPK3,NFATC2,NFATC4,NFKB1,NFKB2,PIK3CD,PIK3CG,PIK3R5,PTPN7,PTPRC,RAP2B,RASGRP1,SOS1,VAV1,VAV3,ZAP70
Breast Cancer Regulation by Stathmin1	3.74	#NUM!	ADCY2,ADCY3,ADCY4,ADCY7,ARHGEF10,ARHGEF16,ARHGEF17,ARHGEF19,ARHGEF2,ARHGEF6,ARHGEF9,CAMK1,CAMK1D,CAMK2A,CAMK2B,CAMK2D,CAMK4,CDK1,CDKN1A,GNAI1,GNB4,GNB5,GNG10,GNG2,ITPR3,LIMK1,LIMK2,MAPK3,PAK1,PIK3CD,PIK3CG,PIK3R5,PLCB1,PLCB2,PLCB4,PPM1L,PPP1R3C,PPP1R3D,PPP2R2B,PPP2R5A,PRKAR1B,PRKAR2B,PRKCB,PRKCD,PRKCE,PRKCG,PRKCH,RAP2B,SOS1,STMN1,TUBA1A,TUBA4A,TUBA8,TUBB4A,TUBB6,TUBG1
Natural Killer Cell Signaling	3.62	#NUM!	AKT3,CD300A,FCER1G,FCGR2A,FCGR3A/FCGR3B,HCST,INPP5D,INPP5J,KLRD1,LAIR1,LCK,LCP2,MAPK3,OCRL,PAK1,PAK3,PAK6,PIK3CD,PIK3CG,PIK3R5,PLCG2,PRKCB,PRKCD,PRKCE,PRKCG,PRKCH,PTPN6,RAC2,RAP2B,SH2D1B,SH3BP2,SOS1,SYK,TYROBP,VAV1,VAV3,ZAP70
Graft-versus-Host Disease Signaling	3.55	#NUM!	CD28,CD86,FASLG,FCER1G,HLA-A,HLA-DMA,HLA-DMB,HLA-DOA,HLA-DOB,HLA-DQA1,HLA-DQB1,HLA-DRB5,HLA-E,HLA-G,IL18,IL1RN,IL33,IL36G,TNF
Maturity Onset Diabetes of Young (MODY) Signaling	3.5	#NUM!	ALDOB,CACNA1C,FABP1,FABP2,FOXA2,GAPDH,GCK,HNF1A,HNF1B,HNF4A,PKLR
HIF1α Signaling	3.42	#NUM!	AKT3,APEX1,EGLN3,JUN,LDHB,MAPK13,MAPK15,MAPK3,MAPK4,MAPK7,MMP11,MMP12,MMP13,MMP14,MMP15,MMP2,MMP23B,MMP24,MMP25,MMP27,MMP7,MMP8,MMP9,NAA10,P4HTM,PDGFC,PIK3CD,PIK3CG,PIK3R5,RAP2B,SLC2A1,SLC2A4,SLC2A5,VEGFB,VEGFC
Human Embryonic Stem Cell Pluripotency	3.37	#NUM!	AKT3,BMP7,FGFR1,FGFR2,FGFR3,FGFRL1,FOXO1,FZD1,FZD2,FZD3,FZD8,HNF1A,NGF,NTF3,NTF4,NTRK1,NTRK2,NTRK3,PDGFA,PDGFB,PDGFC,PDGFD,PDGFRA,PDGFRB,PIK3CD,PIK3CG,PIK3R5,S1PR2,S1PR3,SMAD6,SMO,SPHK1,TGFB1,TGFB2,TGFB3,TGFBR1,TGFBR2,WNT4,WNT5A,WNT7B
Clathrin-mediated Endocytosis Signaling	3.35	#NUM!	ACTG1,ACTR3,ALB,AP1M2,AP1S2,APOA1,APOA2,APOC4,APOE,ARPC1B,ARRB1,ARRB2,CBL,DAB2,DNM1,DNM3,EPHB2,F2,F2R,FGF1,FGF11,FGF12,FGF21,HIP1,ITGA5,ITGB2,ITGB4,ITGB5,ITGB6,ITGB7,ITGB8,LDLR,LYZ,PDGFA,PDGFB,PDGFC,PDGFD,PIK3CD,PIK3CG,PIK3R5,PIP5K1C,PON1,RAB5B,RBP4,S100A8,SERPINA1,SH3BP4,SH3GL2,SH3KBP1,SRC,UBD,VEGFB,VEGFC
Regulation of IL-2 Expression in Activated and Anergic T Lymphocytes	2.97	#NUM!	CAMK4,CARD11,CD28,CD3E,CD3G,FOS,IKBKE,JUN,MALT1,MAP3K1,MAPK3,NFATC2,NFATC4,NFKB1,NFKB2,NFKBID,NFKBIE,PLCG2,RAP2B,SOS1,TGFB1,TGFB2,TGFB3,TGFBR1,TGFBR2,VAV1,VAV3,ZAP70
Pathogenesis of Multiple Sclerosis	2.81	#NUM!	CCL4,CCL5,CCR1,CCR5,CXCL10,CXCR3
Nur77 Signaling in T Lymphocytes	2.71	#NUM!	APAF1,BCL2,CABIN1,CAMK4,CASP3,CD28,CD3E,CD3G,CD86,FCER1G,HDAC9,HLA-A,HLA-DMA,HLA-DMB,HLA-DOA,HLA-DOB,HLA-DQA1,HLA-DQB1,HLA-DRB5,MAPK7
B Cell Development	2.67	#NUM!	CD40,CD86,HLA-A,HLA-DMA,HLA-DMB,HLA-DOA,HLA-DOB,HLA-DQA1,HLA-DQB1,HLA-DRB5,Ighg2b,IL7R,PTPRC,SPN
Erythropoietin Signaling	2.66	#NUM!	AKT3,CBL,FOS,JUN,MAPK3,NFKB1,NFKB2,NFKBID,NFKBIE,PIK3CD,PIK3CG,PIK3R5,PLCG2,PRKCB,PRKCD,PRKCE,PRKCG,PRKCH,PTPN6,RAP2B,SOCS1,SOCS3,SOS1,SRC
Virus Entry via Endocytic Pathways	2.58	#NUM!	ACTG1,AP1M2,AP1S2,DNM1,FLNA,HLA-A,HLA-E,ITGA2,ITGA3,ITGA4,ITGA5,ITGA6,ITGAL,ITGB2,ITGB4,ITGB5,ITGB6,ITGB7,ITGB8,PIK3CD,PIK3CG,PIK3R5,PLCG2,PRKCB,PRKCD,PRKCE,PRKCG,PRKCH,RAC2,RAP2B,SRC
Vitamin-C Transport	2.51	#NUM!	GLRX,NXN,SLC23A1,SLC23A2,SLC2A1,SLC2A4,TXNRD2,TXNRD3
Autoimmune Thyroid Disease Signaling	2.5	#NUM!	CD28,CD40,CD86,FASLG,FCER1G,HLA-A,HLA-DMA,HLA-DMB,HLA-DOA,HLA-DOB,HLA-DQA1,HLA-DQB1,HLA-DRB5,HLA-E,HLA-G,IGHG1,Ighg2b
CTLA4 Signaling in Cytotoxic T Lymphocytes	2.31	#NUM!	AKT3,AP1M2,AP1S2,AP1S3,CD28,CD3E,CD3G,CD86,CD8A,CD8B,FCER1G,GRAP2,HLA-A,HLA-E,LCK,LCP2,PIK3CD,PIK3CG,PIK3R5,PPM1L,PPP2R2B,PPP2R5A,PTPN22,PTPN6,SYK,ZAP70
Antigen Presentation Pathway	2.3	#NUM!	CALR,CD74,CIITA,HLA-A,HLA-DMA,HLA-DMB,HLA-DOA,HLA-DOB,HLA-DQA1,HLA-DQB1,HLA-DRB5,HLA-E,HLA-G,NLRC5
Tyrosine Biosynthesis IV	2.26	#NUM!	PAH,PCBD1,PCBD2
4-aminobutyrate Degradation I	2.26	#NUM!	ABAT,ALDH5A1,SUCLG2
Airway Pathology in Chronic Obstructive Pulmonary Disease	2.23	#NUM!	CXCL3,MMP2,MMP8,MMP9,TNF
PXR/RXR Activation	2.16	#NUM!	ABCB1,AKT3,ALAS1,CES3,CYP2A6 (includes others),CYP2B6,CYP2C8,CYP3A5,FOXO1,GSTM1,GSTM2,HNF4A,IGFBP1,PAPSS2,PCK2,PRKAR1B,PRKAR2B,SCD,SLCO1B3,TNF
RAR Activation	2.11	#NUM!	ADCY2,ADCY3,ADCY4,ADCY7,AKR1B1,Akr1b10,AKR1B10,AKT3,ALDH1A2,ALDH8A1,CSF2RB,DHRS4,DHRS9,FOS,IL3RA,JUN,MAP3K1,MAPK13,NFKB1,NFKB2,NRIP2,PIK3CD,PIK3CG,PML,PRKAR1B,PRKAR2B,PRKCB,PRKCD,PRKCE,PRKCG,PRKCH,PRMT2,RARG,RBP1,RBP4,RDH11,RDH14,RDH16,Rdh7,RELB,SDR9C7,SMAD6,SMARCD3,SRC,TGFB1,TGFB2,TGFB3,TNIP1
TR/RXR Activation	2.05	#NUM!	ACACA,AKT3,CAMK4,COL6A3,DIO1,ENO1,F10,FASN,FGA,LDLR,ME1,PDE3B,PFKP,PIK3CD,PIK3CG,PIK3R5,RAB3B,SLC16A3,SLC2A1,SREBF1,SYT12,THRB,THRSP,UCP2
Sertoli Cell-Sertoli Cell Junction Signaling	2.04	#NUM!	ACTG1,ACTN1,AKT3,CDH1,CLDN12,CLDN14,CLDN4,CLDN6,CLDN7,CLDN8,CTNNA2,EPN2,EPN3,ITGA2,ITGA3,ITGA4,ITGA5,JAM3,JUN,MAGI2,MAP3K1,MAP3K12,MAP3K13,MAP3K14,MAP3K15,MAP3K8,MAP3K9,MAPK13,MAPK3,MYO7A,PRKAR1B,PRKAR2B,PRKG1,RAB8B,RAP2B,SPTAN1,SRC,TGFB3,TNF,TUBA1A,TUBA4A,TUBA8,TUBB4A,TUBB6,TUBG1,WAS
IL-4 Signaling	1.98	#NUM!	AKT3,HLA-A,HLA-DMA,HLA-DMB,HLA-DOA,HLA-DOB,HLA-DQA1,HLA-DQB1,HLA-DRB5,HMGA1,IL2RG,INPP5D,INPP5J,IRF4,NFATC2,NFATC4,OCRL,PIK3CD,PIK3CG,PIK3R5,PTPN6,RAP2B,SOCS1,SOS1
Role of JAK2 in Hormone-like Cytokine Signaling	1.97	#NUM!	GHR,IRS2,Irs3,PRLR,PTPN1,PTPN6,SH2B2,SIRPA,SOCS1,SOCS3,SOCS5,STAT1
Adipogenesis pathway	1.81	#NUM!	AGPAT2,ARNTL,BMP7,CEBPA,CTBP2,DLK1,EGR2,FGF1,FGFR1,FGFR2,FGFR3,FGFRL1,FOXO1,FZD1,FZD2,FZD3,FZD8,HDAC7,HDAC9,KLF5,LPIN1,LPL,NFATC4,RBP1,RUNX1T1,SAP30,SLC2A4,SMO,SOX9,SREBF1,TGFB1,TNF,TXNIP,WNT5A
HER-2 Signaling in Breast Cancer	1.76	#NUM!	AKT3,AREG,CCND1,CDKN1A,ERBB2,FOXO1,ITGB2,ITGB4,ITGB5,ITGB6,ITGB7,ITGB8,MMP2,PIK3CD,PIK3CG,PIK3R5,PRKCB,PRKCD,PRKCE,PRKCG,PRKCH,RAP2B,SOS1
Regulation of the Epithelial-Mesenchymal Transition Pathway	1.76	#NUM!	ADAM17,AKT3,CDH1,FGF1,FGF11,FGF12,FGF21,FGFR1,FGFR2,FGFR3,FGFRL1,FZD1,FZD2,FZD3,FZD8,HGF,HNF1A,JAG1,JAG2,LOX,MAP2K6,MAPK3,MMP2,MMP9,NFKB1,NFKB2,NOTCH3,PDGFD,PDGFRB,PIK3CD,PIK3CG,PIK3R5,PYGO1,RAP2B,SMO,SNAI1,SOS1,TGFB1,TGFB2,TGFB3,TGFBR1,TGFBR2,WNT4,WNT5A,WNT7B,ZEB2
Gap Junction Signaling	1.75	#NUM!	ACTG1,ADCY2,ADCY3,ADCY4,ADCY7,AKT3,CSNK1E,DBN1,GJA1,GJB1,GJC2,GNAI1,GRIA3,Gucy2g,ITPR3,LPAR1,MAPK3,MAPK7,NPR2,NPR3,PIK3CD,PIK3CG,PIK3R5,PLCB1,PLCB2,PLCB4,PLCD1,PLCD3,PLCG2,PLCH1,PRKAR1B,PRKAR2B,PRKCB,PRKCD,PRKCE,PRKCG,PRKCH,PRKG1,RAP2B,SOS1,SRC,TUBA1A,TUBA4A,TUBA8,TUBB4A,TUBB6,TUBG1
L-cysteine Degradation I	1.72	#NUM!	CDO1,GOT1,GOT2
MSP-RON Signaling Pathway	1.7	#NUM!	ACTG1,CCR2,CSF1,CSF2RB,F11,IL12B,IL3RA,ITGB2,KLKB1,MST1R,PIK3CD,PIK3CG,PIK3R5,RPS6KA2,TLR2,TLR4,TNF
Role of PKR in Interferon Induction and Antiviral Response	1.69	#NUM!	APAF1,CASP3,FCGR1A,IKBKE,MAP2K6,NFKB1,NFKB2,NFKBID,NFKBIE,RNASEL,STAT1,TLR3,TNF
Primary Immunodeficiency Signaling	1.65	#NUM!	BLNK,BTK,CD3E,CD40,CD8A,CIITA,Igha,IGHG1,Ighg2b,IL2RG,IL7R,LCK,PTPRC,TNFRSF13B,ZAP70
Epoxysqualene Biosynthesis	1.51	#NUM!	FDFT1,SQLE
β-alanine Degradation I	1.51	#NUM!	ABAT,ALDH6A1
Glycine Biosynthesis III	1.51	#NUM!	AGXT,AGXT2
L-cysteine Degradation III	1.51	#NUM!	GOT1,MPST
Glycine Biosynthesis I	1.51	#NUM!	SHMT1,SHMT2
Glutamine Degradation I	1.51	#NUM!	GLS,GLS2
Gustation Pathway	1.41	#NUM!	ADCY2,ADCY3,ADCY4,ADCY7,APEX1,CACNA1B,CACNA1C,CACNA1G,CACNA2D1,CACNB1,CACNB3,CACNG7,GDPD1,GNG2,ITPR3,P2RX3,P2RX7,P2RY1,P2RY10,P2RY4,P2RY6,PANX1,PDE1A,PDE1B,PDE3A,PDE3B,PDE4A,PDE4C,PDE6C,PDE8A,PDE9A,PLCB2,PRKAR1B,PRKAR2B,SCNN1A,SMPDL3B
FAK Signaling	1.41	#NUM!	ACTG1,AKT3,ARHGAP26,ARHGEF6,CAPN5,CAPN6,CAPN8,HMMR,ITGA2,ITGA3,ITGA4,ITGA5,MAPK3,PAK1,PAK3,PAK6,PIK3CD,PIK3CG,PIK3R5,PLCG2,RAP2B,SOS1,SRC,WAS
Lysine Degradation II	1.38	#NUM!	AADAT,AASS,ALDH7A1
Lysine Degradation V	1.38	#NUM!	AADAT,ALDH7A1,PIPOX
dTMP De Novo Biosynthesis	1.38	#NUM!	DHFR,SHMT1,SHMT2
Glutamate Degradation III (via 4-aminobutyrate)	1.38	#NUM!	ABAT,ALDH5A1,SUCLG2
Folate Polyglutamylation	1.38	#NUM!	MTHFD1,SHMT1,SHMT2
Cellular Effects of Sildenafil (Viagra)	1.31	#NUM!	ACTG1,ADCY2,ADCY3,ADCY4,ADCY7,CACNA1C,CACNG7,CAMK4,ITPR3,KCNN4,MYH10,MYH9,MYL12A,MYL12B,PDE1A,PDE1B,PDE3A,PDE3B,PDE4A,PDE4C,PLCB1,PLCB2,PLCB4,PLCD1,PLCD3,PLCG2,PLCH1,Ppp1r12b,PRKAR1B,PRKAR2B,PRKG1
Docosahexaenoic Acid (DHA) Signaling	1.23	#NUM!	AKT3,APAF1,APP,BCL2,BCL2A1,CASP3,FOXO1,PIK3CD,PIK3CG,PIK3R5,SERPINF1
Role of JAK family kinases in IL-6-type Cytokine Signaling	1.22	#NUM!	IL6R,MAPK13,MAPK3,OSM,OSMR,SOCS1,SOCS3,STAT1
Systemic Lupus Erythematosus Signaling	1.2	#NUM!	AKT3,BDKRB2,C6,C7,C8A,C8B,C8G,CAMK4,CBL,CD22,CD28,CD3E,CD3G,CD40,CD72,CD86,FCER1G,FCGR1A,FCGR2A,FCGR3A/FCGR3B,FOS,HLA-A,HLA-E,HLA-G,IGHG1,Ighg2b,IL18,IL1RN,IL33,IL36G,IL6R,INPP5D,JUN,KNG1,LCK,MAPK3,NFATC2,NFATC4,PIK3CD,PIK3CG,PIK3R5,PLCG2,PTPN6,PTPRC,RAP2B,SOS1,TLR7,TLR9,TNF,TNFSF13B
Proline Biosynthesis II (from Arginine)	1.14	#NUM!	OAT,OTC,PYCR3
Arginine Degradation VI (Arginase 2 Pathway)	1.14	#NUM!	ARG1,OAT,PYCR3
Selenocysteine Biosynthesis II (Archaea and Eukaryotes)	1.14	#NUM!	SARS2,SEPHS2,SEPSECS
Glycogen Biosynthesis II (from UDP-D-Glucose)	1.14	#NUM!	GBE1,GYG1,UGP2
IL-17A Signaling in Fibroblasts	1.12	#NUM!	FOS,IKBKE,JUN,LCN2,MAPK13,MAPK3,NFKB1,NFKB2,NFKBID,NFKBIE
G Protein Signaling Mediated by Tubby	1.09	#NUM!	GNB4,GNB5,GNG10,GNG2,LCK,PLCB1,PLCB2,PLCB4,PLCG2
Role of IL-17A in Arthritis	1.09	#NUM!	CCL5,CXCL3,CXCL6,MAP2K6,MAPK13,MAPK3,MMP13,NFKB1,NFKB2,NFKBID,NFKBIE,PIK3CD,PIK3CG,PIK3R5
L-carnitine Biosynthesis	1.08	#NUM!	ALDH9A1,BBOX1
Trehalose Degradation II (Trehalase)	1.08	#NUM!	GCK,HK1
NADH Repair	1.08	#NUM!	GAPDH,NAXD
Methylglyoxal Degradation I	1.08	#NUM!	GLO1,HAGH
Proline Degradation	1.08	#NUM!	LOC102724788/PRODH,PRODH2
Anandamide Degradation	1.08	#NUM!	FAAH,NAAA
Biotin-carboxyl Carrier Protein Assembly	1.08	#NUM!	ACACA,ACACB
Thiosulfate Disproportionation III (Rhodanese)	1.08	#NUM!	MPST,TST
Thyroid Hormone Biosynthesis	1.08	#NUM!	CTSD,IYD
Glycerol-3-phosphate Shuttle	1.08	#NUM!	GPD1,GPD2
Glutamate Degradation II	1.08	#NUM!	GOT1,GOT2
L-serine Degradation	1.08	#NUM!	SDS,SRR
Aspartate Biosynthesis	1.08	#NUM!	GOT1,GOT2
Epithelial Adherens Junction Signaling	1.07	#NUM!	ACTG1,ACTN1,ACTR3,ACVR1B,AKT3,ARPC1B,CDH1,CTNNA2,EPN2,EPN3,FARP2,FGF1,FGFR1,HGF,HNF1A,IQGAP1,MAGI2,MYH10,MYH9,MYO7A,NOTCH3,RAP2B,SNAI1,SRC,TGFB2,TGFBR1,TGFBR2,TUBA1A,TUBA4A,TUBA8,TUBB4A,TUBB6,TUBG1,WAS
Role of JAK1 and JAK3 in γc Cytokine Signaling	1.05	#NUM!	BLNK,FES,IL21R,IL2RB,IL2RG,IL7R,IRS2,Irs3,MAPK3,PIK3CD,PIK3CG,PIK3R5,RAP2B,SOCS1,SOCS3,STAT1,SYK
GADD45 Signaling	0.987	#NUM!	CCNB1,CCND1,CCND2,CDK1,CDKN1A,GADD45B
GABA Receptor Signaling	0.987	#NUM!	ABAT,ADCY2,ADCY3,ADCY4,ADCY7,ALDH5A1,ALDH9A1,CACNA1B,CACNA1C,CACNA1G,CACNA2D1,CACNB1,CACNB3,CACNG7,DNM1,GABBR1,GABBR2,GABRA3,GABRB3,GABRP,KCNN4,UBD
Thioredoxin Pathway	0.959	#NUM!	NXN,TXNRD2,TXNRD3
Aspartate Degradation II	0.959	#NUM!	GOT1,GOT2,MDH1
Allograft Rejection Signaling	0.951	#NUM!	CD28,CD40,CD86,FASLG,FCER1G,H2-M2,H2-T10,HLA-A,HLA-DMA,HLA-DMB,HLA-DOA,HLA-DOB,HLA-DQA1,HLA-DQB1,HLA-DRB5,HLA-E,HLA-G,IGHG1,Ighg2b,TNF
Ephrin A Signaling	0.951	#NUM!	ADAM10,EFNA2,EFNA4,EPHA3,EPHA7,LIMK1,PAK1,PIK3CD,PIK3CG,PIK3R5,VAV1,VAV3
Role of Hypercytokinemia/hyperchemokinemia in the Pathogenesis of Influenza	0.907	#NUM!	CCL4,CCL5,CCR1,CCR5,CXCL10,IL12B,IL18,IL1RN,IL33,IL36G,TNF
Branched-chain α-keto acid Dehydrogenase Complex	0.836	#NUM!	BCKDHA,DBT
Proline Biosynthesis I	0.836	#NUM!	ALDH18A1,PYCR3
Melatonin Degradation II	0.836	#NUM!	MAOB,SMOX
Arginine Degradation I (Arginase Pathway)	0.836	#NUM!	ARG1,OAT
Tight Junction Signaling	0.793	#NUM!	ACTG1,AKT3,ARHGEF2,CEBPA,CLDN12,CLDN14,CLDN4,CLDN6,CLDN7,CLDN8,FOS,JAM3,JUN,LLGL1,MAGI2,MYH10,MYH9,NFKB1,NFKB2,PPM1L,PPP2R2B,PPP2R5A,PRKAR1B,PRKAR2B,SPTAN1,TGFB1,TGFB2,TGFB3,TGFBR1,TGFBR2,TIAM1,TNF,TNFRSF1B,VAMP3,VASP
IL-15 Signaling	0.757	#NUM!	AKT3,FASLG,IL2RB,IL2RG,LCK,MAPK13,MAPK3,NFKB1,NFKB2,PIK3CD,PIK3CG,PIK3R5,RAP2B,SYK,TNF,VCAM1
Methylthiopropionate Biosynthesis	0.754	#NUM!	ADI1
Acetyl-CoA Biosynthesis III (from Citrate)	0.754	#NUM!	ACLY
Methylglyoxal Degradation VI	0.754	#NUM!	LDHD
Asparagine Biosynthesis I	0.754	#NUM!	ASNS
Adenine and Adenosine Salvage VI	0.754	#NUM!	ADK
Citrulline Degradation	0.754	#NUM!	OTC
Lanosterol Biosynthesis	0.754	#NUM!	LSS
Sulfite Oxidation IV	0.754	#NUM!	SUOX
4-hydroxybenzoate Biosynthesis	0.754	#NUM!	TAT
4-hydroxyphenylpyruvate Biosynthesis	0.754	#NUM!	TAT
Role of IL-17A in Psoriasis	0.735	#NUM!	CXCL3,CXCL6,S100A8,S100A9
Chronic Myeloid Leukemia Signaling	0.717	#NUM!	AKT3,CCND1,CDKN1A,CTBP2,GAB2,HDAC7,HDAC9,IKBKE,MAPK3,NFKB1,NFKB2,PIK3CD,PIK3CG,PIK3R5,RAP2B,RBL1,SOS1,TGFB1,TGFB2,TGFB3,TGFBR1,TGFBR2
Factors Promoting Cardiogenesis in Vertebrates	0.706	#NUM!	ACVR1B,BMP7,FZD1,FZD2,FZD3,FZD8,HNF1A,MEF2C,NOX4,PRKCB,PRKCD,PRKCE,PRKCG,PRKCH,SMO,TGFB1,TGFB2,TGFB3,TGFBR1,TGFBR2
Heme Biosynthesis II	0.695	#NUM!	ALAS1,ALAS2,UROD
UDP-N-acetyl-D-galactosamine Biosynthesis II	0.695	#NUM!	GCK,GPI,HK1
Creatine-phosphate Biosynthesis	0.668	#NUM!	CKB,MAP4K4
Serine Biosynthesis	0.668	#NUM!	PHGDH,PSPH
Tetrapyrrole Biosynthesis II	0.668	#NUM!	ALAS1,ALAS2
CMP-N-acetylneuraminate Biosynthesis I (Eukaryotes)	0.668	#NUM!	NAGK,NANP
Eumelanin Biosynthesis	0.668	#NUM!	DCT,DDT
Trans, trans-farnesyl Diphosphate Biosynthesis	0.668	#NUM!	FDPS,IDI1
Citrulline-Nitric Oxide Cycle	0.668	#NUM!	ASL,ASS1
Galactose Degradation I (Leloir Pathway)	0.668	#NUM!	GALM,GALT
DNA damage-induced 14-3-3σ Signaling	0.631	#NUM!	AKT3,CCNB1,CCNB2,CDK1,RAD9A
Hematopoiesis from Pluripotent Stem Cells	0.625	#NUM!	CD3E,CD3G,CD8A,CD8B,CSF1,FCER1G,Igha,IGHG1,Ighg2b,IL12B,LIF
Prostate Cancer Signaling	0.611	#NUM!	AKT3,AR,BCL2,CCND1,CDKN1A,CREB5,FOXO1,GSTP1,MAPK3,NFKB1,NFKB2,NFKBID,NFKBIE,PIK3CD,PIK3CG,PIK3R5,RAP2B,SOS1,SRD5A1
Calcium Transport I	0.599	#NUM!	ANXA5,ATP2A3,ATP2B4
Thyroid Cancer Signaling	0.551	#NUM!	CCND1,CDH1,HNF1A,MAPK3,NGF,NTF3,NTF4,NTRK1,NTRK2,NTRK3,RAP2B
Chondroitin and Dermatan Biosynthesis	0.542	#NUM!	CHPF,CHPF2
Ceramide Biosynthesis	0.542	#NUM!	DEGS2,SPTLC2
Glycerol Degradation I	0.542	#NUM!	GPD1,GPD2
Glycine Cleavage Complex	0.542	#NUM!	GCSH,GLDC
Role of MAPK Signaling in the Pathogenesis of Influenza	0.532	#NUM!	ABHD3,AKT3,BCL2,CASP3,CCL5,CXCL10,LCAT,MAP2K6,MAPK13,MAPK3,PLA2G4A,PLA2G7,PLA2R1,PNPLA3,RAP2B,TNF
Antiproliferative Role of TOB in T Cell Signaling	0.517	#NUM!	CCNA2,TGFB1,TGFB2,TGFB3,TGFBR1,TGFBR2
Asparagine Degradation I	0.492	#NUM!	ASPG
All-trans-decaprenyl Diphosphate Biosynthesis	0.492	#NUM!	PDSS2
Choline Degradation I	0.492	#NUM!	ALDH7A1
Taurine Biosynthesis	0.492	#NUM!	CDO1
Palmitate Biosynthesis I (Animals)	0.492	#NUM!	FASN
Uridine-5'-phosphate Biosynthesis	0.492	#NUM!	CAD
4-hydroxyproline Degradation I	0.492	#NUM!	HOGA1
Sulfate Activation for Sulfonation	0.492	#NUM!	PAPSS2
L-glutamine Biosynthesis II (tRNA-dependent)	0.492	#NUM!	GATB
Fatty Acid Biosynthesis Initiation II	0.492	#NUM!	FASN
Glycine Degradation (Creatine Biosynthesis)	0.492	#NUM!	GAMT
Cysteine Biosynthesis/Homocysteine Degradation	0.492	#NUM!	CBS/CBSL
Threonine Degradation II	0.492	#NUM!	GCAT
Adenine and Adenosine Salvage I	0.492	#NUM!	APRT
Formaldehyde Oxidation II (Glutathione-dependent)	0.492	#NUM!	ADH5
Glutamate Biosynthesis II	0.492	#NUM!	GLUD1
Glutamate Degradation X	0.492	#NUM!	GLUD1
Phagosome Maturation	0.489	#NUM!	ATP6V0D2,ATP6V0E2,ATP6V1B2,CALR,CTSB,CTSD,CTSK,CTSS,CTSW,CYBB,DYNC2H1,DYNLL1,DYNLT1,HLA-A,HLA-DRB5,HLA-E,NCF2,NOX4,PRDX6,RAB5B,RAB7B,TCIRG1,TUBA1A,TUBA4A,TUBA8,TUBB4A,TUBB6,TUBG1,VAMP3
NAD Biosynthesis from 2-amino-3-carboxymuconate Semialdehyde	0.446	#NUM!	NMNAT1,QPRT
Phosphatidylcholine Biosynthesis I	0.446	#NUM!	CHPT1,PCYT1B
Differential Regulation of Cytokine Production in Intestinal Epithelial Cells by IL-17A and IL-17F	0.417	#NUM!	CCL4,CCL5,IL12B,LCN2,TNF
Differential Regulation of Cytokine Production in Macrophages and T Helper Cells by IL-17A and IL-17F	0.403	#NUM!	CCL4,CCL5,IL12B,TNF
Urate Biosynthesis/Inosine 5'-phosphate Degradation	0.388	#NUM!	ACPP,IMPDH1,NT5C3B
Sphingosine and Sphingosine-1-phosphate Metabolism	0.371	#NUM!	ASAH1,SGPP2
Salvage Pathways of Pyrimidine Deoxyribonucleotides	0.371	#NUM!	APOBEC3B,TK1
Sphingomyelin Metabolism	0.371	#NUM!	SMPD3,SMPD5
Mechanisms of Viral Exit from Host Cells	0.358	#NUM!	ACTG1,CHMP4C,PRKCB,PRKCD,PRKCE,PRKCG,PRKCH,SH3GL2
nNOS Signaling in Skeletal Muscle Cells	0.358	#NUM!	CACNA1B,CACNA1C,CACNA1G,CACNA2D1,CACNB1,CACNB3,CACNG7,CAMK4
Coenzyme A Biosynthesis	0.356	#NUM!	COASY
Thyronamine and Iodothyronamine Metabolism	0.356	#NUM!	DIO1
1,25-dihydroxyvitamin D3 Biosynthesis	0.356	#NUM!	CYP2R1
Glutathione Biosynthesis	0.356	#NUM!	GSS
D-glucuronate Degradation I	0.356	#NUM!	DCXR
Methionine Salvage II (Mammalian)	0.356	#NUM!	BHMT2
Thyroid Hormone Metabolism I (via Deiodination)	0.356	#NUM!	DIO1
Oxidized GTP and dGTP Detoxification	0.356	#NUM!	NUDT1
S-adenosyl-L-methionine Biosynthesis	0.356	#NUM!	MAT2A
Cancer Drug Resistance By Drug Efflux	0.348	#NUM!	ABCB1,ABCC1,ABCG2,AKT3,FOXO1,MAPK3,NFKB1,PDK1,PIK3CD,PIK3CG,RAP2B
Colanic Acid Building Blocks Biosynthesis	0.337	#NUM!	GALT,GPI,UGP2
Iron homeostasis signaling pathway	0.336	#NUM!	ABCB10,ACO1,ALAS2,ATP6V0D2,ATP6V0E2,ATP6V1B2,BMP7,CD163,EPAS1,GDF15,HEPH,HMOX1,IL6R,IREB2,MAPK3,PDGFA,PDGFB,PDGFRA,PDGFRB,SLC11A1,SLC39A14,SLC46A1,TCIRG1,TFR2,TMPRSS6
Granzyme A Signaling	0.319	#NUM!	APEX1,H1FX,HIST1H1D,HMGB2
Serotonin Receptor Signaling	0.305	#NUM!	ADCY2,ADCY3,ADCY4,ADCY7,MAOB,PCBD1,QDPR,SMOX
Airway Inflammation in Asthma	0.268	#NUM!	TNF
Retinoate Biosynthesis II	0.268	#NUM!	RBP1
Pentose Phosphate Pathway (Oxidative Branch)	0.268	#NUM!	G6PD
Heme Degradation	0.268	#NUM!	HMOX1
Heme Biosynthesis from Uroporphyrinogen-III I	0.268	#NUM!	UROD
Phenylethylamine Degradation I	0.268	#NUM!	ALDH2
Ascorbate Recycling (Cytosolic)	0.268	#NUM!	GLRX
Glutathione Redox Reactions II	0.268	#NUM!	GLRX
N-acetylglucosamine Degradation II	0.268	#NUM!	NAGK
Fatty Acid β-oxidation III (Unsaturated, Odd Number)	0.268	#NUM!	ECI1
Dolichyl-diphosphooligosaccharide Biosynthesis	0.26	#NUM!	DPM1,DPM3
Granzyme B Signaling	0.256	#NUM!	APAF1,CASP3,ENDOG
Parkinson's Signaling	0.256	#NUM!	CASP3,MAPK13,UCHL1
Polyamine Regulation in Colon Cancer	0.252	#NUM!	AZIN1,OAZ1,SAT1,SAT2
Purine Nucleotides De Novo Biosynthesis II	0.22	#NUM!	ADSSL1,IMPDH1
Protein Citrullination	0.207	#NUM!	PADI2
Tetrahydrofolate Salvage from 5,10-methenyltetrahydrofolate	0.207	#NUM!	MTHFD1
Myo-inositol Biosynthesis	0.207	#NUM!	ISYNA1
Glucocorticoid Receptor Signaling	0	#NUM!	AGT,AKT3,ANXA1,AR,BCL2,CCL5,CD163,CD3E,CD3G,CDKN1A,CEBPA,CXCL3,FCGR1A,FGG,FKBP5,FOS,ICAM1,IKBKE,IL1RN,JUN,KRT19,KRT7,KRT80,MAP3K1,MAP3K14,MAPK13,MAPK3,NFATC2,NFATC4,NFKB1,NFKBID,NFKBIE,PCK2,PIK3CD,PIK3CG,PIK3R5,PLAU,POU2F2,PRKAA2,PRKAB2,RAP2B,SERPINE1,SGK1,SLPI,SMARCD3,SOS1,STAT1,TAB1,TAF2,TAT,TGFB1,TGFB2,TGFB3,TGFBR1,TGFBR2,TNF,TSC22D3,VCAM1
Circadian Rhythm Signaling	0	#NUM!	ADCYAP1R1,ARNTL,CREB5,CSNK1E,GRIN2D
IL-17 Signaling	0	#NUM!	AKT3,CRP,CXCL10,JUN,MAP2K6,MAP3K14,MAPK13,MAPK3,NFKB1,PIK3CD,PIK3CG,PIK3R5,RAP2B,TIMP1
Role of Cytokines in Mediating Communication between Immune Cells	0	#NUM!	IL12B,IL18,IL1RN,IL33,IL36G,TGFB1,TNF
Cardiomyocyte Differentiation via BMP Receptors	0	#NUM!	BMP7,MEF2C,SMAD6
Lipid Antigen Presentation by CD1	0	#NUM!	CALR,CD3E,FCER1G,PSAP
Cell Cycle Regulation by BTG Family Proteins	0	#NUM!	BTG2,CCND1,PPM1L,PPP2R2B,PPP2R5A
DNA Methylation and Transcriptional Repression Signaling	0	#NUM!	DNMT1,DNMT3A,SAP30
Role of Oct4 in Mammalian Embryonic Stem Cell Pluripotency	0	#NUM!	ETS2,FOXA1,FOXA2,MEF2A,PHB,PHC1,SPP1
Myc Mediated Apoptosis Signaling	0	#NUM!	AKT3,APAF1,BCL2,CASP3,FASLG,IGF1R,PIK3CD,PIK3CG,PIK3R5,RAP2B,SOS1
Hereditary Breast Cancer Signaling	0	#NUM!	AKT3,CCNB1,CCND1,CDC25C,CDK1,CDKN1A,FANCL,GADD45B,HDAC7,HDAC9,PIK3CD,PIK3CG,PIK3R5,RAD51,RAP2B,SMARCD3,TUBG1,UBD
Role of Lipids/Lipid Rafts in the Pathogenesis of Influenza	0	#NUM!	FDPS,RSAD2
Cell Cycle Control of Chromosomal Replication	0	#NUM!	CDK1,CDK14,CDK19,TOP2A
Assembly of RNA Polymerase II Complex	0	#NUM!	TAF2
DNA Double-Strand Break Repair by Homologous Recombination	0	#NUM!	RAD51
Assembly of RNA Polymerase I Complex	0	#NUM!	TAF1C
Hematopoiesis from Multipotent Stem Cells	0	#NUM!	CSF1
Transcriptional Regulatory Network in Embryonic Stem Cells	0	#NUM!	EOMES,GATA6,HNF4A,ONECUT1,SKIL
Pyruvate Fermentation to Lactate	0	#NUM!	LDHB
NAD Salvage Pathway II	0	#NUM!	ACPP,NMNAT1,NT5C3B
Phosphatidylethanolamine Biosynthesis II	0	#NUM!	PCYT2
NAD Phosphorylation and Dephosphorylation	0	#NUM!	ACPP,NADK2
NAD Salvage Pathway III	0	#NUM!	NMNAT1
Pentose Phosphate Pathway	0	#NUM!	G6PD
Purine Nucleotides Degradation II (Aerobic)	0	#NUM!	ACPP,IMPDH1,NT5C3B
UDP-N-acetyl-D-glucosamine Biosynthesis II	0	#NUM!	GFPT2
Purine Ribonucleosides Degradation to Ribose-1-phosphate	0	#NUM!	PGM2
Ceramide Degradation	0	#NUM!	ASAH1
Guanosine Nucleotides Degradation III	0	#NUM!	ACPP,NT5C3B
Adenosine Nucleotides Degradation II	0	#NUM!	ACPP,NT5C3B
Glycoaminoglycan-protein Linkage Region Biosynthesis	0	#NUM!	XYLT1
NAD Biosynthesis III	0	#NUM!	NMNAT1
Lactose Degradation III	0	#NUM!	PSAP
GDP-mannose Biosynthesis	0	#NUM!	GPI
Role of p14/p19ARF in Tumor Suppression	0	#NUM!	PIK3CD,PIK3CG,PIK3R5
BER pathway	0	#NUM!	APEX1
Unfolded protein response	0	#NUM!	BCL2,CALR,CEBPA,CEBPE,INSIG1,SCAP,SREBF1
Estrogen Receptor Signaling	0	#NUM!	CTBP2,G6PC3,IGFBP1,MAPK3,PCK2,RAP2B,RUNX2,SOS1,SRC,TAF2
Protein Ubiquitination Pathway	0	#NUM!	BIRC2,CBL,CDC20,CRYAB,DNAJB13,DNAJB2,DNAJC19,DNAJC22,DNAJC27,DNAJC28,HLA-A,HLA-E,HSPB2,HSPB6,HSPB7,HSPB8,PSMA3,PSMB1,PSMB3,PSMB7,PSMD14,SMO,TRAP1,UBD,UBE2C,UBE2V2,UBR2,UCHL1,UCHL3,USP11,USP18,USP35,USP43,USP54
Endoplasmic Reticulum Stress Pathway	0	#NUM!	CALR,CASP3
Phototransduction Pathway	0	#NUM!	GNAT1,GNB5,GNGT1,GNGT2,PDE6C,PRKAR1B,PRKAR2B,RGR,RGS9
Autophagy	0	#NUM!	ATG9A,BCL2,CTSB,CTSD,CTSK,CTSS,CTSW,ULK1
FAT10 Signaling Pathway	0	#NUM!	TNF,UBD

## Sheet: Disease and function analysis
Supplemental Table S3
CDAHFD-0.6 versus CDAHFD-0.1 : Disease and bio function analysis of differentially expressed genes by IPA
Categories	Diseases or Functions Annotation	p-value	Predicted Activation State	Activation z-score	Molecules
Organismal Survival	Organismal death	6.94e-44	Decreased	-13.38	A4GALT,ABCA5,ABCB1,ABCB10,Abcb1b,ABCB6,ABCC1,ABCC4,ABR,ACACA,ACADVL,ACE,ACHE,ACLY,ACSS1,ACTG1,ACVR1B,ACVRL1,ADAM10,ADAM12,ADAM15,ADAM17,ADAM19,ADAMTS3,ADAMTS9,ADAR,ADCY3,ADCY7,ADCYAP1R1,ADGRA2,ADGRG1,ADGRG6,ADGRV1,ADH5,ADK,ADORA2A,ADORA2B,ADRA1A,ADRA1B,ADRA2B,AEBP1,AES,AFMID,AGPAT2,AGRN,AGT,AIFM1,AIM2,AKAP12,AKNA,AKT3,ALAS2,ALDH1A2,ALDH5A1,ALPL,AMOT,ANGPT1,ANGPTL3,ANGPTL6,Ank2,ANKLE1,ANO1,ANXA1,A…
Organismal Survival	Morbidity or mortality	3.76e-47	Decreased	-12.765	A4GALT,ABCA5,ABCB1,ABCB10,Abcb1b,ABCB6,ABCC1,ABCC4,ABR,ACACA,ACADVL,ACE,ACHE,ACLY,ACSS1,ACTG1,ACVR1B,ACVRL1,ADAM10,ADAM12,ADAM15,ADAM17,ADAM19,ADAMTS3,ADAMTS9,ADAR,ADCY3,ADCY7,ADCYAP1R1,ADGRA2,ADGRE5,ADGRG1,ADGRG6,ADGRV1,ADH5,ADK,ADORA2A,ADORA2B,ADRA1A,ADRA1B,ADRA2B,AEBP1,AES,AFMID,AGPAT2,AGRN,AGT,AIFM1,AIM2,AKAP12,AKNA,AKT3,ALAS2,ALDH1A2,ALDH5A1,ALPL,AMOT,ANGPT1,ANGPTL3,ANGPTL6,Ank2,ANKLE1,ANO1,…
Infectious Diseases	Infection of mammalia	1.51e-42	Decreased	-5.778	ADCYAP1R1,ADGRE5,ADH5,ADPRH,AHNAK,AIM2,AKNA,APCS,APOE,AQP4,ASGR1,BATF3,BCL2A1,BCL6,C1QA,C4A/C4B,C5AR1,CAPG,CARD9,CASP1,Casp12,Ccl2,CCL3L3,CCR1,CCR2,CCR5,CCR7,CD14,CD200R1,Cd24a,CD274,CD28,CD36,CD40,CD44,Cd59a,CD74,CD8A,CEACAM1,CEBPE,CERK,CFD,CFTR,CHRNB2,CIITA,CLEC12A,CLEC4D,CLEC4E,CLEC6A,CLEC7A,CSF2RB,CX3CR1,CXCL10,CXCL16,CXCL6,CXCR2,CXCR3,CXCR4,CYBB,DCN,DDX58,DHX58,EBI3,EIF4EBP2,F2RL1,FCER1G,FCG…
Neurological Disease	Motor dysfunction or movement disorder	1.05e-27	Decreased	-4.472	ABCA5,ABCB1,ABHD12,ACAT1,ACHE,ADAMTSL1,ADCY2,ADCY7,ADORA2A,ADORA2B,ADRA1A,ADRA1B,ADRA2B,ADRB3,AEBP1,AFM,AGAP2,AGRN,AHCY,AIFM1,AK1,ALAS1,ALAS2,ALB,ALDH2,ALDH5A1,ALDH6A1,AMY2A,Ank2,ANXA2,AP1S2,APBA1,APBB1,APLP1,APOE,APP,AQP4,AR,ARHGDIB,ARHGEF9,ARMCX2,ARMCX3,ARNTL,ARRB1,ARRB2,ASAH1,ATP13A2,ATP1A2,ATP1A3,ATP5F1C,ATP5MG,ATP5PF,ATP5PO,ATP6V1B2,B3GALT4,BASP1,BBOX1,BCL2,BCL6,BGN,BIRC2,BRSK1,C4A/C4B,C7,CA…
Connective Tissue Disorders,Hereditary Disorder,Organismal Injury and Abnormalities	Hereditary connective tissue disorder	1.1e-24	Decreased	-4.366	A4GALT,ABCC6,ACE,ACTG1,ADAMTS10,ADAMTS2,ADAMTSL2,ADGRG6,AEBP1,AGPAT2,AGPS,AGT,AKR1B10,ALB,ALDH18A1,ALPL,APBB1IP,APCS,APOA1,APOE,ARL4C,ARRDC2,ASAH1,ASPM,ATP6V0D2,ATP7A,B9D1,BCL2,BGN,BMP7,C4A/C4B,CA2,CACNA2D1,CAVIN1,CBL,CCL5,CDH1,CDH11,CDH3,CDON,CEBPA,CENPE,CENPJ,CES1,CFD,CHST14,CKAP2L,CNTNAP1,COL12A1,COL14A1,COL1A1,COL1A2,COL27A1,COL3A1,COL4A1,COL4A3,COL4A4,COL4A5,COL5A1,COL5A2,COL6A1,COL6A2,COL6A…
Neurological Disease	Movement Disorders	4.01e-27	Decreased	-3.804	ABCA5,ABCB1,ABHD12,ACAT1,ACHE,ADAMTSL1,ADCY2,ADCY7,ADORA2A,ADORA2B,ADRA1A,ADRA1B,ADRA2B,ADRB3,AEBP1,AFM,AGAP2,AGRN,AHCY,AIFM1,AK1,ALAS1,ALAS2,ALB,ALDH2,ALDH5A1,ALDH6A1,AMY2A,Ank2,ANXA2,AP1S2,APBA1,APBB1,APLP1,APOE,APP,AQP4,AR,ARHGDIB,ARHGEF9,ARMCX2,ARMCX3,ARNTL,ARRB1,ARRB2,ASAH1,ATP13A2,ATP1A2,ATP1A3,ATP5F1C,ATP5MG,ATP5PF,ATP5PO,ATP6V1B2,B3GALT4,BASP1,BBOX1,BCL2,BCL6,BGN,BIRC2,BRSK1,C4A/C4B,C7,CA…
Organismal Injury and Abnormalities,Renal and Urological Disease	Renal lesion	4.3e-19	Decreased	-3.086	AATK,ABCB1,ACACB,ACAT1,ACE,ACOT7,ACVR1B,ADAM17,ADAM19,ADAM8,ADAMTS9,ADAMTSL4,ADCY2,ADORA2A,ADORA2B,ADRB3,AGT,AGXT,AGXT2,AHNAK,AIDA,AJUBA,ALAS1,ALAS2,ALB,ALDH5A1,ALDH7A1,ANLN,ANXA2,ANXA5,APOE,APOH,APRT,AQP7,AR,ARFGEF3,ARHGAP26,ARHGAP39,ARHGAP5,ARHGDIA,ARID5B,ARMCX1,ASAP3,ASNS,ASPM,ATP1A2,AURKB,AXIN2,AXL,BASP1,BCL2,BCOR,BDKRB2,BICC1,BIRC5,BMP7,BST1,BTG2,BTG3,BUB1B,C3orf52,C3orf67,CAD,CADM1,CASP2,CA…
Cancer,Hematological Disease,Organismal Injury and Abnormalities	Hematologic cancer of cells	8.33e-32	Decreased	-2.804	AASS,ABAT,ABCC1,ABCG1,ABCG2,ABRAXAS2,ACAD11,ACE,ACHE,ACOT9,ACTG1,ACVRL1,ADAM19,ADAMTS15,ADAMTS16,ADAMTS9,ADAMTSL1,ADAMTSL3,ADAR,ADCY3,ADCY4,ADCYAP1R1,ADGRA2,ADORA2A,ADRA1A,ADRA1B,ADRB3,AHNAK,AIM2,AKT3,ALDH5A1,ALDH9A1,AMOT,AMOTL1,ANO1,ANTXR1,ANXA1,ANXA2,ANXA4,APBA1,APOBEC3B,APP,ARHGAP15,ARHGAP17,ARHGAP26,ARHGAP42,ARHGEF28,ARID5B,ARL11,ASAP2,ASXL3,ATF3,ATG9A,ATP10A,ATP11A,ATP1A2,ATP6V0D2,ATP6V1B2,A…
Hematological Disease,Immunological Disease	Lymphoproliferative disorder	4.93e-37	Decreased	-2.777	AASS,ABAT,ABCB1,ABCC1,ABCG1,ABCG2,ABRAXAS2,ACAD11,ACE,ACHE,ACOT9,ACTG1,ACVRL1,ADAM19,ADAMTS15,ADAMTS16,ADAMTS9,ADAMTSL1,ADAMTSL3,ADAR,ADCY3,ADCY4,ADCYAP1R1,ADGRA2,ADORA2A,ADRA1A,ADRA1B,ADRB3,AHNAK,AIM2,AKT3,ALDH5A1,ALDH9A1,ALPL,AMOT,AMOTL1,ANO1,ANTXR1,ANXA1,ANXA2,ANXA4,ANXA5,APBA1,APOBEC3B,APOE,APP,ARHGAP15,ARHGAP17,ARHGAP26,ARHGAP42,ARHGEF28,ARID5B,ARL11,ASAP2,ASXL3,ATF3,ATG9A,ATP10A,ATP11A,ATP1…
Cancer,Hematological Disease,Immunological Disease,Organismal Injury and Abnormalities	Lymphocytic cancer	1.43e-34	Decreased	-2.679	AASS,ABAT,ABCC1,ABCG1,ABCG2,ABRAXAS2,ACAD11,ACE,ACHE,ACOT9,ACTG1,ACVRL1,ADAM19,ADAMTS15,ADAMTS16,ADAMTS9,ADAMTSL1,ADAMTSL3,ADAR,ADCY3,ADCY4,ADCYAP1R1,ADGRA2,ADORA2A,ADRA1A,ADRA1B,ADRB3,AHNAK,AIM2,AKT3,ALDH5A1,ALDH9A1,AMOT,AMOTL1,ANO1,ANTXR1,ANXA1,ANXA2,ANXA4,APBA1,APOBEC3B,APP,ARHGAP15,ARHGAP17,ARHGAP26,ARHGAP42,ARHGEF28,ARID5B,ARL11,ASAP2,ASXL3,ATF3,ATG9A,ATP10A,ATP11A,ATP1A2,ATP6V0D2,ATP6V1B2,A…
Lipid Metabolism,Small Molecule Biochemistry,Vitamin and Mineral Metabolism	Metabolism of cholesterol	3.47e-19	Decreased	-2.657	ABCG1,ABCG5,ABCG8,ACACA,ACACB,ACAT2,ACLY,AKR1D1,ANGPTL3,APOA1,APOA2,Apoc1,Apoc3,APOE,APP,CAT,CEBPA,CES1,CFTR,CLN6,CYP27A1,CYP46A1,CYP51A1,CYP7B1,CYP8B1,DBI,DHCR7,EBP,ELOVL6,ENO1,FASN,FDFT1,FDPS,FDX1,FGF1,G6PD,GPAM,HMGCR,HMGCS1,HNF1A,HNF1B,HSD17B7,HSD3B7,IDI1,INSIG1,LCAT,LDLR,LIPC,LSS,MSMO1,MVD,NFYA,NFYB,NSDHL,PCSK9,PEX5L,PGRMC1,PMP22,PMVK,PON1,PPARD,SC5D,SCAP,SCD,SCP2,SERPINA1,SOAT1,SPP1,SQLE,SRE…
Cancer,Hematological Disease,Organismal Injury and Abnormalities	Lymphocytic neoplasm	2.03e-36	Decreased	-2.628	AASS,ABAT,ABCB1,ABCC1,ABCG1,ABCG2,ABRAXAS2,ACAD11,ACE,ACHE,ACOT9,ACTG1,ACVRL1,ADAM19,ADAMTS15,ADAMTS16,ADAMTS9,ADAMTSL1,ADAMTSL3,ADAR,ADCY3,ADCY4,ADCYAP1R1,ADGRA2,ADORA2A,ADRA1A,ADRA1B,ADRB3,AHNAK,AIM2,AKT3,ALDH5A1,ALDH9A1,ALPL,AMOT,AMOTL1,ANO1,ANTXR1,ANXA1,ANXA2,ANXA4,ANXA5,APBA1,APOBEC3B,APOE,APP,ARHGAP15,ARHGAP17,ARHGAP26,ARHGAP42,ARHGEF28,ARID5B,ARL11,ASAP2,ASXL3,ATF3,ATG9A,ATP10A,ATP11A,ATP1…
Cancer,Hematological Disease,Organismal Injury and Abnormalities	Neoplasia of blood cells	5.83e-30	Decreased	-2.597	A1CF,AASS,ABAT,ABCA6,ABCA9,ABCB1,ABCC1,ABCG1,ABCG2,ABCG5,ABCG8,ABHD2,ABRAXAS2,ACAD11,ACE,ACHE,ACOT9,ACSM3,ACTG1,ACVRL1,ADAM12,ADAM17,ADAM19,ADAMTS12,ADAMTS15,ADAMTS16,ADAMTS3,ADAMTS5,ADAMTS7,ADAMTS9,ADAMTSL1,ADAMTSL3,ADAR,ADCY3,ADCY4,ADCY7,ADCYAP1R1,ADGB,ADGRA2,ADORA2A,ADRA1A,ADRA1B,ADRB3,AFF3,AFM,AGPAT4,AGT,AHNAK,AHNAK2,AIFM1,AIM2,AKAP12,AKT3,ALAS1,ALDH1B1,ALDH5A1,ALDH6A1,ALDH9A1,ALPK1,ALPL,AMOT…
Cancer,Hematological Disease,Immunological Disease,Organismal Injury and Abnormalities	Neoplasia of leukocytes	1.22e-37	Decreased	-2.547	AASS,ABAT,ABCB1,ABCC1,ABCG1,ABCG2,ABRAXAS2,ACAD11,ACE,ACHE,ACOT9,ACTG1,ACVRL1,ADAM19,ADAMTS15,ADAMTS16,ADAMTS9,ADAMTSL1,ADAMTSL3,ADAR,ADCY3,ADCY4,ADCYAP1R1,ADGRA2,ADORA2A,ADRA1A,ADRA1B,ADRB3,AHNAK,AIM2,AKT3,ALDH5A1,ALDH9A1,ALPL,AMOT,AMOTL1,ANO1,ANTXR1,ANXA1,ANXA2,ANXA4,ANXA5,APBA1,APOBEC3B,APOE,APP,ARHGAP15,ARHGAP17,ARHGAP26,ARHGAP42,ARHGEF28,ARID5B,ARL11,ASAP2,ASXL3,ATF3,ATG9A,ATP10A,ATP11A,ATP1…
Lipid Metabolism,Small Molecule Biochemistry,Vitamin and Mineral Metabolism	Metabolism of sterol	1.47e-19	Decreased	-2.518	ABCG1,ABCG5,ABCG8,ACACA,ACACB,ACAT2,ACLY,AKR1D1,ANGPTL3,APOA1,APOA2,Apoc1,Apoc3,APOE,APP,CAT,CEBPA,CES1,CFTR,CLN6,CXCL10,CYP1B1,CYP21A2,CYP27A1,CYP46A1,CYP4V2,CYP51A1,CYP7B1,CYP8B1,DBI,DHCR7,EBP,ELOVL6,ENO1,FASN,FDFT1,FDPS,FDX1,FGF1,G6PD,GPAM,HMGCR,HMGCS1,HNF1A,HNF1B,HSD17B2,HSD17B7,HSD3B7,IDI1,INSIG1,LCAT,LDLR,LIPC,LSS,MSMO1,MVD,NFYA,NFYB,NSDHL,PCSK9,PEX5L,PGRMC1,PMP22,PMVK,PON1,PPARD,SC5D,SCAP,…
Inflammatory Disease	Chronic inflammatory disorder	3.91e-39	Decreased	-2.226	ABCB1,ABCB10,ABCG1,ACE,ACHE,ACLY,ACO1,ACSL1,ADAM10,ADAM12,ADAM15,ADAM17,ADAM8,ADAMTS2,ADAMTS7,ADGRE5,ADGRG6,ADK,ADORA2A,ADORA2B,ADRA1A,ADRA1B,ADRA2B,ADRB3,AGT,AIF1,AIM2,AK2,AKR1D1,ALAS2,ALB,ALPL,AMY2A,ANXA1,ANXA4,APOA1,APOA2,APOE,APP,AREG,ARG1,ARHGDIB,ARRB1,ATF6B,ATP8A1,AXL,B3GALT4,BATF,BCL2,BCL2L11,BCL6,BGN,BIRC5,BLNK,BSN,BTC,C1QA,C1QTNF6,C3AR1,C3orf52,C4A/C4B,C5AR1,CA1,CA13,CA2,CA3,CA5A,CALR,CA…
Lipid Metabolism,Small Molecule Biochemistry,Vitamin and Mineral Metabolism	Synthesis of cholesterol	2.54e-19	Decreased	-2.222	ABCG1,ABCG5,ABCG8,ACACA,ACACB,ACAT2,ACLY,APOA1,APOE,APP,CES1,CFTR,CYP27A1,CYP46A1,CYP51A1,CYP8B1,DBI,DHCR7,EBP,ELOVL6,FASN,FDFT1,FDPS,FGF1,G6PD,GPAM,HMGCR,HMGCS1,HNF1A,HSD17B7,IDI1,INSIG1,LCAT,LDLR,LSS,MSMO1,MVD,NFYA,NFYB,NSDHL,PEX5L,PGRMC1,PMVK,PON1,SC5D,SCAP,SCD,SCP2,SERPINA1,SOAT1,SPP1,SQLE,SREBF1,TM7SF2,TNF,TNFSF10,WNT5A
Cell Death and Survival	Apoptosis	1.18e-62	Decreased	-2.204	A4GALT,AAMDC,AATK,ABCB1,ABCC1,ABCG1,ABCG2,ABR,ABRAXAS2,ACACA,ACE,ACHE,ACLY,ACSL1,ACVR1B,ACVRL1,ADAM10,ADAM12,ADAM15,ADAM17,ADAM8,ADAMTS3,ADAMTSL4,ADAR,ADCYAP1R1,ADH5,ADI1,ADORA2A,ADORA2B,ADRA1A,ADRA1B,AES,AFP,AGAP2,AGPAT2,AGRN,AGT,AIF1,AIFM1,AIM2,AKAP12,AKR1B1,AKR1B10,AKT3,ALB,ALCAM,ALDH1A2,ALDH1L1,ALDH2,AMIGO2,AMOT,AMOTL1,ANGPT1,ANKRD1,ANO6,ANTXR1,ANXA1,ANXA2,ANXA4,ANXA5,APAF1,APBB1,APCS,APEX1,A…
Cancer,Hematological Disease,Immunological Disease,Organismal Injury and Abnormalities	Lymphoma	1.41e-27	Decreased	-2.17	AASS,ABAT,ABCC1,ABCG1,ABCG2,ABRAXAS2,ACE,ACVRL1,ADAM19,ADAMTS15,ADAMTS9,ADAMTSL1,ADAMTSL3,ADAR,ADCY4,ADCYAP1R1,ADGRA2,ADORA2A,ADRA1A,ADRA1B,ADRB3,AHNAK,AIM2,AKT3,ALDH5A1,ALDH9A1,AMOTL1,ANO1,ANTXR1,ANXA1,ANXA2,ANXA4,APBA1,APOBEC3B,APP,ARHGAP17,ARHGAP42,ARHGEF28,ARL11,ASAP2,ASXL3,ATF3,ATG9A,ATP10A,ATP1A2,ATP6V1B2,AURKB,BAK1,BASP1,BBS7,BCL2,BCL2L11,BCL6,BCOR,BICC1,BIRC5,BRSK1,BTG2,BTK,BUB1,BUB1B,C1Q…
Hematological System Development and Function,Tissue Morphology	Quantity of granulocytes	4.08e-34	Decreased	-2.156	ABCB1,ACHE,ADAM17,ADAM8,ADAMTS12,ADGRE5,ADORA2A,ANXA1,ARHGDIA,ARHGDIB,ARNTL,BCL2L11,BCL6,Bhlhe41,C1QA,C3AR1,C4A/C4B,C5AR1,C5AR2,C6,CASP1,Ccl2,CCL22,CCL3L3,CCR2,CCR5,CD101,CD200R1,CD22,CD300A,CD34,CD36,CD40,Cd59a,CD8A,CDKN1A,CEBPA,CEBPE,CERK,CISH,CLCF1,CLEC11A,CLEC4A,CLEC4E,CLEC7A,CMKLR1,CNN2,CSF1,CSF1R,CSF2RB,CSF3R,CXCL2,CXCL6,CXCR2,CYBB,DCN,DDX58,DOK1,DOK2,DUSP5,EBI3,ENPP3,F11,F2RL1,F3,FASLG,FCG…
Lipid Metabolism,Molecular Transport,Small Molecule Biochemistry	Concentration of sterol	5.87e-19	Decreased	-2.037	ABCB1,ABCG1,ABCG5,ABCG8,ACACB,ACAT1,ACAT2,ADIPOR2,AEBP1,AGPAT2,AGT,Akr1b7,ANGPTL3,ANGPTL6,AP1M2,APOA1,APOA2,APOBEC1,Apoc1,Apoc3,APOE,APP,AQP8,AR,ARHGDIA,ARNTL,BCL2,BCO2,BPNT1,CASP1,CBS/CBSL,CD36,CDKN1A,CEBPA,CES1,CISD1,COL4A3,CRP,CSF1,CTSS,CX3CL1,CXCL14,CYBB,CYP27A1,CYP3A5,CYP8B1,DBI,DHCR7,DIO1,DLK1,DOCK2,EEF1A2,EPHX2,EPM2A,ERBB2,FABP1,FABP2,FABP5,FASLG,FDFT1,FFAR4,FGF21,FOXO1,G6PC3,GAS7,GBP5,GC,…
Cell Death and Survival	Apoptosis of tumor cell lines	3.15e-29		-1.975	A4GALT,AATK,ABCB1,ABCC1,ABCG2,ACACA,ACVR1B,ADAM17,ADI1,ADORA2A,ADORA2B,AFP,AGAP2,AGPAT2,AGT,AIFM1,AIM2,AKAP12,AKR1B1,AKR1B10,AKT3,ALB,ALCAM,ALDH1L1,ANKRD1,ANXA2,ANXA5,APAF1,APOE,Apol7e (includes others),APP,AR,AREG,ARG1,ARHGAP4,ARHGDIA,ARHGEF6,ARL11,ARRB2,ASNS,ATF3,BAK1,BCL2,BCL2A1,BCL2L11,BCL6,BIRC2,BIRC5,BLNK,BMP7,BNIP3,BOK,BTG2,BTK,BUB1,C5AR1,CALR,CAMK1,CAPN6,CARD9,CASP1,CASP2,CASP3,CASP4,CAT,…
Inflammatory Response	Inflammation of body cavity	4.16e-44		-1.952	A4GNT,ABAT,ABCB1,ABCC4,ABCG1,ABCG2,ACE,ACOX1,ADAM17,ADAMTS12,ADGRE1,ADIPOR2,ADK,ADORA2A,ADORA2B,ADRA1A,ADRA1B,ADRA2B,ADRB3,AGT,AKAP12,ALB,ALDH2,ALDH5A1,AMPD3,AMY2A,ANGPT1,ANGPTL6,ANXA1,ANXA3,ANXA4,ANXA5,APCS,APOA1,APOA2,APOE,APOH,APRT,AR,AREG,ARG1,ARHGAP10,ARHGDIA,ASB2,ASNS,ATF3,AXL,BAK1,BATF,BCL2,BCL2L11,BCL6,BIRC2,BIRC5,BSN,BTLA,C1QA,C4A/C4B,C5AR1,CALR,CAPG,CARD11,CARD9,CASP1,CASP3,CBL,CBS/CBSL…
Lipid Metabolism,Molecular Transport,Small Molecule Biochemistry	Concentration of cholesterol	2.45e-19		-1.897	ABCB1,ABCG1,ABCG5,ABCG8,ACACB,ACAT1,ADIPOR2,AEBP1,AGPAT2,AGT,Akr1b7,ANGPTL3,ANGPTL6,AP1M2,APOA1,APOA2,APOBEC1,Apoc1,Apoc3,APOE,APP,AQP8,AR,ARHGDIA,ARNTL,BCL2,BCO2,BPNT1,CASP1,CBS/CBSL,CD36,CDKN1A,CEBPA,CES1,CISD1,COL4A3,CRP,CSF1,CTSS,CX3CL1,CXCL14,CYBB,CYP27A1,CYP3A5,CYP8B1,DBI,DHCR7,DIO1,DLK1,DOCK2,EEF1A2,EPHX2,EPM2A,ERBB2,FABP1,FABP2,FABP5,FASLG,FDFT1,FFAR4,FGF21,FOXO1,G6PC3,GAS7,GBP5,GCK,GFER,…
Cancer,Gastrointestinal Disease,Organismal Injury and Abnormalities	Intestinal adenocarcinoma	1.19e-68		-1.89	A4GNT,AACS,AADAT,AAMDC,AASS,AATK,ABCA5,ABCA6,ABCA9,ABCB1,ABCB10,ABCB6,ABCC1,ABCC12,ABCC4,ABCC5,ABCC6,ABCD3,ABCG1,ABCG2,ABCG5,ABHD14B,ABHD2,ABHD3,ABI3,ABLIM1,ABLIM2,ABR,ACAA2,ACACB,ACAD10,ACAD8,ACADSB,ACADVL,ACAP1,ACAT1,ACE,ACHE,ACLY,ACO1,ACOT7,ACOT9,ACOX1,ACPP,ACSF3,ACSS1,ACSS2,ACTG1,ACTN1,ACVR1B,ACVRL1,ACY1,ACYP1,ADAM10,ADAM11,ADAM12,ADAM15,ADAM17,ADAM19,ADAM33,ADAMTS10,ADAMTS12,ADAMTS14,ADAMTS1…
Cell Death and Survival	Cell death of tumor cell lines	3.67e-35		-1.811	A4GALT,AATK,ABCB1,ABCC1,ABCC4,ABCG2,ACACA,ACHE,ACVR1B,ADAM10,ADAM17,ADAMTS12,ADAMTS16,ADAR,ADH5,ADI1,ADORA2A,ADORA2B,AFAP1,AFP,AGAP2,AGPAT2,AGT,AIFM1,AIM2,AKAP12,AKR1B1,AKR1B10,AKT3,ALB,ALCAM,ALDH1L1,ANKRD1,ANXA2,ANXA5,APAF1,APEX1,APOE,Apol7e (includes others),APP,AR,AREG,ARG1,ARHGAP4,ARHGDIA,ARHGEF6,ARL11,ARRB2,ASAH1,ASNS,ATF3,ATG14,ATP13A2,ATP5F1A,AURKB,AXL,BAK1,BCL2,BCL2A1,BCL2L11,BCL6,BIRC2,B…
Hematological System Development and Function,Inflammatory Response,Tissue Morphology	Quantity of neutrophils	2.1e-24		-1.744	ABCB1,ADAM17,ADAMTS12,ADORA2A,ANXA1,ARNTL,Bhlhe41,C1QA,C3AR1,C4A/C4B,C5AR1,C5AR2,C6,CASP1,Ccl2,CCL3L3,CCR2,CCR5,CD300A,CD36,CD40,Cd59a,CEBPA,CERK,CLEC4A,CLEC4E,CLEC7A,CMKLR1,CNN2,CSF1,CSF3R,CXCL2,CXCR2,CYBB,DCN,DOK1,DOK2,F11,F2RL1,F3,FASLG,FCGR1A,FCGR2A,FES,FHL2,FLT3LG,FUT4,FUT7,G6PC3,GCNT1,GJA1,GPR132,GSN,HPSE,ICAM1,IL18,IL18BP,IL2RB,IL2RG,IL33,INPP5D,IRAK3,ITGA3,ITGAL,ITGAV,ITGB2,ITPKB,KLF5,LCN…
Organismal Injury and Abnormalities,Renal and Urological Disease	Urination disorder	3.09e-22		-1.735	AASS,ABCC1,ACE,ACSF3,ADRA1A,ADRA1B,ADRA2B,ADRB3,AGT,AGXT,AGXT2,AKR1B1,ALB,APRT,AQP4,AQP7,AR,ARHGDIA,ASB4,ASIC5,ASL,BCKDHA,BDKRB2,BMP7,CACNA1B,CACNA1C,CACNA2D1,CAMK4,CBS/CBSL,Ccl2,CCL22,CCL5,CCR1,Cd59a,CD63,CDKN1A,Cdkn1c,CHRM3,CHRNB2,CNR1,COL4A3,COL4A4,COL4A5,CORIN,CRP,CXCR3,CYP2C8,CYP2J2,DBT,DDR1,DNM1,EDNRB,EHD4,ELMO1,ETFA,EZR,F2R,F7,FAH,FASLG,FERMT1,FLI1,GAL3ST1,GAS6,GCDH,GDF15,GJB1,GLIS2,GSTZ1,…
Gastrointestinal Disease,Organismal Injury and Abnormalities	Colorectal disorder	1e-41		-1.677	AASS,AATK,ABCA5,ABCA6,ABCA9,ABCB1,ABCB6,ABCC1,ABCC4,ABCC5,ABCC6,ABCD3,ABCG2,ABCG5,ABHD14B,ABHD2,ABI3,ABLIM2,ACACB,ACADVL,ACAT1,ACE,ACLY,ACOT7,ACOT9,ACOX1,ACPP,ACSL5,ACSS2,ACTG1,ACVR1B,ACVRL1,ACYP1,ADAM10,ADAM12,ADAM15,ADAM17,ADAM19,ADAM8,ADAMTS10,ADAMTS12,ADAMTS14,ADAMTS15,ADAMTS16,ADAMTS2,ADAMTS3,ADAMTS9,ADAMTSL4,ADAMTSL5,ADAR,ADCY2,ADCY3,ADCY4,ADGB,ADGRE1,ADIPOR2,ADK,ADORA2A,ADORA2B,ADRA1A,ADRA…
Cancer,Organismal Injury and Abnormalities	Lymphoid cancer	5.46e-38		-1.644	AASS,ABAT,ABCB1,ABCC1,ABCG1,ABCG2,ABRAXAS2,ACAD11,ACE,ACHE,ACOT9,ACTG1,ACVRL1,ADAM12,ADAM15,ADAM19,ADAMTS15,ADAMTS16,ADAMTS9,ADAMTSL1,ADAMTSL3,ADAR,ADCY3,ADCY4,ADCYAP1R1,ADGRA2,ADORA2A,ADRA1A,ADRA1B,ADRB3,AHNAK,AIM2,AKT3,ALDH5A1,ALDH9A1,ALPL,AMOT,AMOTL1,ANO1,ANTXR1,ANXA1,ANXA2,ANXA4,ANXA5,APBA1,APOBEC3B,APOE,APP,ARHGAP15,ARHGAP17,ARHGAP26,ARHGAP42,ARHGEF28,ARID5B,ARL11,ASAP2,ASXL3,ATF3,ATG9A,ATP1…
Amino Acid Metabolism,Small Molecule Biochemistry	Metabolism of amino acids	6.72e-25		-1.592	AADAT,AASS,ABAT,ACAD8,ACADSB,ACAT1,ADSSL1,AFMID,AGXT,AGXT2,AHCY,ALDH18A1,ALDH5A1,ALDH6A1,AMDHD1,ARG1,ASL,ASNS,ASPG,ASS1,ATP7A,BCKDHA,BDKRB2,BHMT2,BPHL,CAD,CBS/CBSL,CD28,CD86,CDO1,DBT,DDAH2,DPEP1,FAH,FTCD,GAMT,GCSH,GFPT2,GGT1,GGT5,GLDC,GLS,GLS2,GLUD1,GNMT,GOT1,GOT2,GSS,GSTZ1,HAL,HGD,HIBADH,HIBCH,HMGCL,HNF4A,HPD,HSD17B10,IDH1,IDO2,IVD,KYAT1,KYAT3,LOC102724788/PRODH,MCCC1,MCCC2,ME1,ME2,MMUT,MSRA,MTH…
Lipid Metabolism,Small Molecule Biochemistry,Vitamin and Mineral Metabolism	Synthesis of terpenoid	1.37e-18		-1.592	ABCC4,ABCG1,ABCG5,ABCG8,ACACA,ACACB,ACAT1,ACAT2,ACLY,ADH5,ADORA2B,AGT,AKR1D1,ALDH1A2,ALDH8A1,ANGPT1,APOA1,APOE,APP,AR,AREG,ASAH1,ATF3,BMP7,CAT,CCHCR1,CES1,CFTR,CSF1,CX3CL1,CXCL10,CYP17A1,CYP1B1,CYP21A2,CYP27A1,Cyp2c70,CYP2R1,CYP46A1,CYP51A1,CYP7B1,CYP8B1,DAB2,DBI,DHCR7,DHRS11,DHRS9,DKK3,DPM3,EBP,ELOVL6,ELOVL7,FASN,FDFT1,FDPS,FDX1,FGF1,FOXA1,FOXO1,G6PD,GDF15,GPAM,GSTA3,HGF,HINT2,HMGCR,HMGCS1,HNF1A…
Cancer,Gastrointestinal Disease,Organismal Injury and Abnormalities	Intestinal cancer	8.84e-67		-1.556	A4GNT,AACS,AADAT,AAMDC,AASS,AATK,ABCA5,ABCA6,ABCA9,ABCB1,ABCB10,ABCB6,ABCC1,ABCC12,ABCC4,ABCC5,ABCC6,ABCD3,ABCG1,ABCG2,ABCG5,ABHD14B,ABHD2,ABHD3,ABI3,ABLIM1,ABLIM2,ABR,ACAA2,ACACB,ACAD10,ACAD8,ACADSB,ACADVL,ACAP1,ACAT1,ACE,ACHE,ACLY,ACO1,ACOT7,ACOT9,ACOX1,ACPP,ACSF3,ACSL5,ACSS1,ACSS2,ACTG1,ACTN1,ACVR1B,ACVRL1,ACY1,ACYP1,ADAM10,ADAM11,ADAM12,ADAM15,ADAM17,ADAM19,ADAM33,ADAMTS10,ADAMTS12,ADAMTS14,A…
Cancer,Hematological Disease,Immunological Disease,Organismal Injury and Abnormalities	T-cell malignant neoplasm	9.1e-21		-1.541	ACHE,ACOT9,ADAM19,ADAMTS9,ADAR,ADORA2A,AIM2,AMOTL1,ANXA1,ARHGAP15,ARID5B,B3GALT4,BAK1,BASP1,BCL2,BCL2L11,BCL6,BIRC5,C3orf52,CADM1,CARD11,CAV2,CBLB,CCL19,CCL22,CCND1,CCR7,CD14,CD163,CD180,CD200,CD274,CD28,CD34,CD3E,CD40,CD7,CD86,CDH1,CDH11,CDH3,CDKN1A,CDKN2C,CDO1,CEBPA,CHPF,CIITA,COL12A1,COL15A1,COL1A1,COL1A2,COL27A1,COL3A1,COL4A1,COL4A2,COL6A1,COL6A2,CSF1R,CSF3R,CXCL10,CXCL14,CXCR3,CYP3A5,DCN,DDR…
Cancer,Organismal Injury and Abnormalities	Lymphoreticular neoplasm	1.9e-22		-1.456	A1CF,AASS,ABAT,ABCA6,ABCA9,ABCB1,ABCC1,ABCG1,ABCG2,ABCG5,ABCG8,ABHD2,ABRAXAS2,ACE,ACSM3,ACVRL1,ADAM12,ADAM17,ADAM19,ADAMTS12,ADAMTS15,ADAMTS3,ADAMTS5,ADAMTS7,ADAMTS9,ADAMTSL1,ADAMTSL3,ADAR,ADCY4,ADCY7,ADCYAP1R1,ADGB,ADGRA2,ADORA2A,ADRA1A,ADRA1B,ADRB3,AFF3,AFM,AGPAT4,AGT,AHNAK,AHNAK2,AIFM1,AIM2,AKAP12,AKT3,ALAS1,ALDH1B1,ALDH5A1,ALDH6A1,ALDH9A1,ALPK1,AMOTL1,ANGPT1,ANGPTL2,ANGPTL6,ANKRD6,ANO1,ANO4,A…
Cancer,Hematological Disease,Organismal Injury and Abnormalities	Hematologic cancer	4.53e-30		-1.455	A1CF,AASS,ABAT,ABCA6,ABCA9,ABCB1,ABCC1,ABCG1,ABCG2,ABCG5,ABCG8,ABHD2,ABRAXAS2,ACAD11,ACE,ACHE,ACOT9,ACSM3,ACTG1,ACVRL1,ADAM10,ADAM12,ADAM19,ADAMTS12,ADAMTS15,ADAMTS16,ADAMTS3,ADAMTS5,ADAMTS7,ADAMTS9,ADAMTSL1,ADAMTSL3,ADAR,ADCY3,ADCY4,ADCY7,ADCYAP1R1,ADGB,ADGRA2,ADK,ADORA2A,ADRA1A,ADRA1B,ADRB3,AFF3,AFM,AGPAT4,AGT,AHNAK,AHNAK2,AIFM1,AIM2,AKAP12,AKT3,ALAS1,ALDH1B1,ALDH2,ALDH5A1,ALDH6A1,ALDH9A1,ALPK1…
Cancer,Gastrointestinal Disease,Organismal Injury and Abnormalities	Gastrointestinal adenocarcinoma	7.66e-69		-1.414	A4GNT,AACS,AADAT,AAMDC,AASS,AATK,ABCA5,ABCA6,ABCA9,ABCB1,ABCB10,ABCB6,ABCC1,ABCC12,ABCC4,ABCC5,ABCC6,ABCD3,ABCG1,ABCG2,ABCG5,ABHD14B,ABHD2,ABHD3,ABI3,ABLIM1,ABLIM2,ABR,ACAA2,ACACB,ACAD10,ACAD8,ACADSB,ACADVL,ACAP1,ACAT1,ACE,ACHE,ACLY,ACO1,ACOT7,ACOT9,ACOX1,ACPP,ACSF3,ACSS1,ACSS2,ACSS3,ACTG1,ACTN1,ACVR1B,ACVRL1,ACY1,ACYP1,ADAM10,ADAM11,ADAM12,ADAM15,ADAM17,ADAM19,ADAM33,ADAMTS10,ADAMTS12,ADAMTS14,A…
Cancer,Organismal Injury and Abnormalities	Lymphatic system tumor	5.2e-38		-1.344	AASS,ABAT,ABCB1,ABCC1,ABCG1,ABCG2,ABRAXAS2,ACAD11,ACE,ACHE,ACOT9,ACTG1,ACVRL1,ADAM12,ADAM15,ADAM19,ADAMTS15,ADAMTS16,ADAMTS9,ADAMTSL1,ADAMTSL3,ADAR,ADCY3,ADCY4,ADCYAP1R1,ADGRA2,ADORA2A,ADRA1A,ADRA1B,ADRB3,AHNAK,AIM2,AKT3,ALDH5A1,ALDH9A1,ALPL,AMOT,AMOTL1,ANO1,ANTXR1,ANXA1,ANXA2,ANXA4,ANXA5,APBA1,APOBEC3B,APOE,APP,ARHGAP15,ARHGAP17,ARHGAP26,ARHGAP42,ARHGEF28,ARID5B,ARL11,ASAP2,ASXL3,ATF3,ATG9A,ATP1…
Lipid Metabolism,Small Molecule Biochemistry,Vitamin and Mineral Metabolism	Metabolism of terpenoid	1.05e-26		-1.319	AACS,ABCG1,ABCG5,ABCG8,ACACA,ACACB,ACAT2,ACLY,ADH5,AFP,AGRN,AGT,AKR1B1,AKR1B10,Akr1b10,Akr1c14,AKR1D1,ALDH1A2,ALDH8A1,ANGPTL3,APOA1,APOA2,Apoc1,Apoc3,APOE,APP,AREG,ATF3,BCO2,BMP7,CAT,CEBPA,CES1,CFTR,CLN6,CX3CL1,CXCL10,CYP17A1,CYP1B1,CYP21A2,CYP27A1,CYP2A6 (includes others),CYP2B6,Cyp2c70,CYP2C8,CYP2J2,CYP2R1,CYP3A5,CYP46A1,CYP4F12,CYP4F2,CYP4V2,CYP51A1,CYP7B1,CYP8B1,DBI,DHCR7,DHRS4,DHRS9,DKK3,DPM…
Inflammatory Response,Organismal Injury and Abnormalities	Inflammation of organ	1.04e-50		-1.111	A4GNT,ABAT,ABCB1,ABCC4,ABCG1,ABCG2,ACADVL,ACE,ACOX1,ADAM17,ADAMTS12,ADGRE1,ADIPOR2,ADK,ADORA2A,ADORA2B,ADRA1A,ADRA1B,ADRA2B,ADRB3,AGT,AHCY,AHNAK,AIF1,AKAP12,AKR1D1,ALB,ALCAM,ALDH2,ALDH5A1,AMPD3,AMY2A,ANGPT1,ANGPTL6,ANO1,ANXA1,ANXA3,ANXA4,ANXA5,APCS,APOA1,APOA2,APOE,APOH,APP,APRT,AR,AREG,ARFGAP3,ARG1,ARHGAP10,ARHGDIA,ARRB1,ASB2,ASNS,ATF3,AXL,BAK1,BATF,BCL2,BCL2A1,BCL2L11,BCL6,BGN,BIRC2,BIRC5,BSN,B…
Hematological System Development and Function,Tissue Morphology	Quantity of myeloid cells	7.1e-43		-1.111	ABCB1,ACAT1,ACHE,ADAM12,ADAM17,ADAM8,ADAMTS12,ADGRE5,ADORA2A,AGT,ANXA1,APOE,APP,ARG1,ARHGDIA,ARHGDIB,ARID3A,ARNTL,ATF3,BCL2,BCL2A1,BCL2L11,BCL6,Bhlhe41,BIRC5,C1QA,C3AR1,C4A/C4B,C5AR1,C5AR2,C6,CASP1,CBS/CBSL,Ccl2,CCL22,CCL3L3,Ccl7,CCR1,CCR2,CCR5,CD101,CD200,CD200R1,CD22,Cd24a,CD300A,CD34,CD36,CD40,Cd59a,CD8A,CD9,CDKN1A,CEBPA,CEBPE,CERK,CISH,CLCF1,CLEC11A,CLEC4A,CLEC4E,CLEC4M,CLEC7A,CMKLR1,CNN2,CSF…
Neurological Disease	Neurological signs	2.22e-24		-1.031	ABCB1,ACAT1,ACHE,ADCY2,ADCY7,ADORA2A,ADRA1A,ADRA1B,ADRA2B,ADRB3,AEBP1,AFM,AHCY,AIFM1,AK1,ALAS1,ALDH2,ALDH6A1,ANGPTL6,Ank2,APLP1,APOA1,APOE,APP,AQP4,AR,ARMCX2,ARMCX3,ATP5F1C,ATP5MG,ATP5PF,ATP5PO,ATP6V1B2,B3GALT4,BASP1,BBOX1,BCL2,BCL6,BIRC2,C4A/C4B,C7,CA2,CACNA1B,CACNB3,CADPS2,CAMK2A,CAMK2B,CAMK4,CASP1,CASP2,CASP3,CASQ2,CCDC88A,CCL3L3,CCL4,CCL5,CCR5,CD36,CD44,CD48,CD68,CDH11,CDS1,CHRM3,CHRNA4,CHRNB…
Lipid Metabolism,Small Molecule Biochemistry,Vitamin and Mineral Metabolism	Steroid metabolism	6.58e-22		-0.994	AACS,ABCG1,ABCG5,ABCG8,ACACA,ACACB,ACAT2,ACLY,AFP,AGT,Akr1c14,AKR1D1,ANGPTL3,APOA1,APOA2,Apoc1,Apoc3,APOE,APP,AREG,ATF3,BMP7,CAT,CEBPA,CES1,CFTR,CLN6,CX3CL1,CXCL10,CYP17A1,CYP1B1,CYP21A2,CYP27A1,CYP2A6 (includes others),CYP2B6,CYP2C8,CYP2R1,CYP3A5,CYP46A1,CYP4V2,CYP51A1,CYP7B1,CYP8B1,DBI,DHCR7,DHRS4,DHRS9,DKK3,EBP,ELOVL6,ENO1,FASN,FDFT1,FDPS,FDX1,FGF1,FOXA1,FOXA2,G6PD,GC,GPAM,GSTA3,HGF,HMGCR,HMGC…
Cancer,Hematological Disease,Immunological Disease,Organismal Injury and Abnormalities	T-cell non-Hodgkin lymphoma	7.55e-21		-0.96	ADAM19,ADAMTS9,ADAR,ADORA2A,AIM2,AMOTL1,ANXA1,BAK1,BASP1,BCL2,BCL2L11,BCL6,BIRC5,CARD11,CAV2,CCL19,CCL22,CCND1,CCR7,CD163,CD200,CD28,CD3E,CD40,CD7,CD86,CDH1,CDH11,CDH3,CDKN1A,CDKN2C,CDO1,CHPF,COL12A1,COL15A1,COL1A1,COL1A2,COL27A1,COL3A1,COL4A1,COL4A2,COL6A1,COL6A2,CSF3R,CXCL10,CXCL14,CXCR3,DCN,DHFR,DNM3,DNMT1,DNMT3A,DTX1,DUSP2,DUSP5,DUSP8,DYNLL2,EBI3,EFEMP2,EPAS1,EPHA3,ERBB2,FBN1,FGF11,FGFR2,FGFR…
Cancer,Gastrointestinal Disease,Organismal Injury and Abnormalities	Gastrointestinal tract cancer	7.65e-67		-0.936	A4GNT,AACS,AADAT,AAMDC,AASS,AATK,ABCA5,ABCA6,ABCA9,ABCB1,ABCB10,ABCB6,ABCC1,ABCC12,ABCC4,ABCC5,ABCC6,ABCD3,ABCG1,ABCG2,ABCG5,ABHD14B,ABHD2,ABHD3,ABI3,ABLIM1,ABLIM2,ABR,ACAA2,ACACB,ACAD10,ACAD11,ACAD8,ACADSB,ACADVL,ACAP1,ACAT1,ACE,ACHE,ACLY,ACO1,ACOT7,ACOT9,ACOX1,ACPP,ACSF3,ACSL5,ACSS1,ACSS2,ACSS3,ACTG1,ACTN1,ACVR1B,ACVRL1,ACY1,ACYP1,ADAM10,ADAM11,ADAM12,ADAM15,ADAM17,ADAM19,ADAM33,ADAMTS10,ADAMTS…
Cancer,Hematological Disease,Organismal Injury and Abnormalities	Hematopoietic neoplasm	1.56e-30		-0.919	A1CF,AASS,ABAT,ABCA6,ABCA9,ABCB1,ABCC1,ABCC4,ABCG1,ABCG2,ABCG5,ABCG8,ABHD2,ABRAXAS2,ACAD11,ACE,ACHE,ACOT9,ACSM3,ACTG1,ACVRL1,ADAM10,ADAM12,ADAM17,ADAM19,ADAMTS12,ADAMTS15,ADAMTS16,ADAMTS3,ADAMTS5,ADAMTS7,ADAMTS9,ADAMTSL1,ADAMTSL3,ADAR,ADCY3,ADCY4,ADCY7,ADCYAP1R1,ADGB,ADGRA2,ADK,ADORA2A,ADRA1A,ADRA1B,ADRB3,AFF3,AFM,AGPAT4,AGT,AHNAK,AHNAK2,AIFM1,AIM2,AKAP12,AKT3,ALAS1,ALDH1B1,ALDH2,ALDH5A1,ALDH6A1,…
Inflammatory Disease,Inflammatory Response,Organismal Injury and Abnormalities,Respiratory Disease	Inflammation of lung	3.46e-29		-0.915	ABCG1,ACE,ADAM17,ADORA2A,ADORA2B,ALB,ALDH2,AMPD3,ANGPT1,ANXA1,ANXA3,ANXA5,APOA1,APOE,ARG1,ASB2,ATF3,BCL6,BIRC5,C4A/C4B,CARD11,CARD9,CASP1,CASP3,CBL,Ccl2,CCL22,CCL3L3,Ccl6,CCR1,CCR2,CCR5,CCR7,CD14,CD180,CD200,CD300LF,CD36,CD44,Cd59a,CD72,CD86,CDH11,CEBPE,CFTR,Chil3/Chil4,CHRM3,CHRNA4,CHRNB1,CHRNB2,CIITA,CISH,CLEC4D,CLEC5A,CLEC7A,CMKLR1,CPB2,CROCC,CRP,CSF2RB,CTSS,CXCL3,CXCR3,CYBB,CYP51A1,CYSLTR1,DH…
Cancer,Gastrointestinal Disease,Organismal Injury and Abnormalities	Intestinal tumor	4.46e-69		-0.903	A4GNT,AACS,AADAT,AAMDC,AASS,AATK,ABCA5,ABCA6,ABCA9,ABCB1,ABCB10,ABCB6,ABCC1,ABCC12,ABCC4,ABCC5,ABCC6,ABCD3,ABCG1,ABCG2,ABCG5,ABHD14B,ABHD2,ABHD3,ABI3,ABLIM1,ABLIM2,ABR,ACAA2,ACACB,ACAD10,ACAD8,ACADSB,ACADVL,ACAP1,ACAT1,ACE,ACHE,ACLY,ACO1,ACOT7,ACOT9,ACOX1,ACPP,ACSF3,ACSL5,ACSS1,ACSS2,ACTG1,ACTN1,ACVR1B,ACVRL1,ACY1,ACYP1,ADAM10,ADAM11,ADAM12,ADAM15,ADAM17,ADAM19,ADAM33,ADAM8,ADAMTS10,ADAMTS12,ADAM…
Hereditary Disorder,Neurological Disease,Organismal Injury and Abnormalities	Familial encephalopathy	5.52e-29		-0.853	ABLIM1,ACAT1,ACHE,ACSL1,ADAM10,ADAR,ADCY2,ADCY7,ADGRG1,ADGRV1,ADORA2A,ADRA1A,ADRA1B,ADRA2B,ADRB3,AEBP1,AFM,AGPAT4,AHCY,AIFM1,AK1,AKT3,ALAS1,ALAS2,ALB,ALDH18A1,ALDH2,ALDH6A1,ALDH7A1,AP5B1,APLP1,APOE,APP,AQP4,ARHGEF2,ARHGEF9,ARMCX2,ARMCX3,ARNT2,ASAH1,ASNS,ASPM,ATP13A2,ATP1A2,ATP1A3,ATP5F1C,ATP5MG,ATP5PF,ATP5PO,ATP6V1B2,AUTS2,B3GALT4,B9D1,BASP1,BBOX1,BCL2,BCL6,BEX3,BEX4,BGN,BIRC2,C4A/C4B,C7,CA1,CA13…
Inflammatory Response	Inflammation of absolute anatomical region	9.79e-49		-0.828	A4GNT,ABAT,ABCB1,ABCC1,ABCC4,ABCG1,ABCG2,ACE,ACOX1,ADAM17,ADAMTS12,ADGRE1,ADIPOR2,ADK,ADORA2A,ADORA2B,ADRA1A,ADRA1B,ADRA2B,ADRB3,AGT,AIF1,AKAP12,ALB,ALCAM,ALDH2,ALDH5A1,AMPD3,AMY2A,ANGPT1,ANGPTL6,ANXA1,ANXA3,ANXA4,ANXA5,APCS,APOA1,APOA2,APOE,APOH,APP,APRT,AR,AREG,ARG1,ARHGAP10,ARHGDIA,ARRB1,ASB2,ASNS,ATF3,AXL,BAK1,BATF,BCL2,BCL2L11,BCL6,BDKRB2,BIRC2,BIRC5,BSN,BTLA,C1QA,C3AR1,C4A/C4B,C5AR1,C5AR2,C…
Metabolic Disease,Organismal Injury and Abnormalities	Disorder of lipid metabolism	6.71e-20		-0.797	ABCG5,ABCG8,ACACB,ACAD8,ACADVL,ACAT1,ACAT2,ACOX1,ACSF3,ADRA1A,ADRA1B,ADRB3,AGPAT2,ANGPTL3,APOA1,APOA2,Apoc3,APOE,APP,AR,ATG14,CACNA1C,CACNA2D1,CAVIN1,CAVIN3,CD14,CD36,CD40,CD44,CES1,CNR1,CPT1C,CRP,CSF1R,CTSS,DAB2,DCN,DLK1,ELN,EPHX2,ETFA,F2,F7,FAAH,FABP1,FASN,FBN1,FDFT1,FGFR1,FGFR2,FGFR3,FOXO1,GABRA3,GALC,GCDH,GCK,GHR,GLA,GNMT,GPAM,GPD1,HCAR2,HEXA,HLA-DQA1,HMGCR,HSD11B1,HSD17B10,IDH1,IGHG1,IL1RN,I…
Metabolic Disease,Organismal Injury and Abnormalities	Abnormal metabolism	1.4e-19		-0.797	ABCG5,ABCG8,ACACB,ACAD8,ACADVL,ACAT1,ACAT2,ACE,ACOX1,ACSF3,ACVRL1,ADAM8,ADH5,ADIPOR2,ADRA1A,ADRA1B,ADRB3,AGPAT2,ALDH2,ANGPTL3,APEX1,APOA1,APOA2,Apoc3,APOE,APP,AR,ARNTL,ASL,ATG14,BDKRB2,CACNA1C,CACNA2D1,CAVIN1,CAVIN3,CD14,CD36,CD40,CD44,CD8B,CDKN1A,CES1,CLEC4M,CNR1,CPT1C,CRP,CSF1R,CTSS,DAB2,DCN,DIO1,DLK1,DSEL,ELN,EPHX2,ETFA,ETHE1,F2,F7,FAAH,FABP1,FASN,FBN1,FDFT1,FGFR1,FGFR2,FGFR3,FOXO1,FOXQ1,GABRA…
Cancer,Organismal Injury and Abnormalities	Lymphohematopoietic cancer	5.44e-31		-0.778	A1CF,AASS,ABAT,ABCA6,ABCA9,ABCB1,ABCC1,ABCG1,ABCG2,ABCG5,ABCG8,ABHD2,ABRAXAS2,ACAD11,ACE,ACHE,ACOT9,ACSM3,ACTG1,ACVRL1,ADAM10,ADAM12,ADAM15,ADAM19,ADAMTS12,ADAMTS15,ADAMTS16,ADAMTS3,ADAMTS5,ADAMTS7,ADAMTS9,ADAMTSL1,ADAMTSL3,ADAR,ADCY3,ADCY4,ADCY7,ADCYAP1R1,ADGB,ADGRA2,ADK,ADORA2A,ADRA1A,ADRA1B,ADRB3,AFF3,AFM,AGPAT4,AGT,AHNAK,AHNAK2,AIFM1,AIM2,AKAP12,AKT3,ALAS1,ALDH1B1,ALDH2,ALDH5A1,ALDH6A1,ALDH9A…
Cancer,Gastrointestinal Disease,Organismal Injury and Abnormalities	Intestinal carcinoma	5.17e-71		-0.777	A4GNT,AACS,AADAT,AAMDC,AASS,AATK,ABCA5,ABCA6,ABCA9,ABCB1,ABCB10,ABCB6,ABCC1,ABCC12,ABCC4,ABCC5,ABCC6,ABCD3,ABCG1,ABCG2,ABCG5,ABHD14B,ABHD2,ABHD3,ABI3,ABLIM1,ABLIM2,ABR,ACAA2,ACACB,ACAD10,ACAD8,ACADSB,ACADVL,ACAP1,ACAT1,ACE,ACHE,ACLY,ACO1,ACOT7,ACOT9,ACOX1,ACPP,ACSF3,ACSS1,ACSS2,ACTG1,ACTN1,ACVR1B,ACVRL1,ACY1,ACYP1,ADAM10,ADAM11,ADAM12,ADAM15,ADAM17,ADAM19,ADAM33,ADAMTS10,ADAMTS12,ADAMTS14,ADAMTS1…
Cancer,Hematological Disease,Immunological Disease,Organismal Injury and Abnormalities	Non-Hodgkin lymphoma	8.63e-24		-0.753	AASS,ABCC1,ABCG1,ACE,ACVRL1,ADAM19,ADAMTS15,ADAMTS9,ADAMTSL1,ADAMTSL3,ADAR,ADCYAP1R1,ADORA2A,AHNAK,AIM2,AKT3,AMOTL1,ANO1,ANTXR1,ANXA1,ANXA2,ANXA4,APBA1,APOBEC3B,APP,ARHGAP17,ARHGAP42,ARHGEF28,ARL11,ASAP2,ASXL3,ATF3,ATG9A,ATP10A,ATP1A2,ATP6V1B2,AURKB,BAK1,BASP1,BBS7,BCL2,BCL2L11,BCL6,BCOR,BICC1,BIRC5,BRSK1,BTG2,BTK,C1QTNF7,C7,CAD,CARD11,CASP2,CASP3,CAV2,CCL19,CCL22,CCNA2,CCND1,CCND2,CCR7,CD101,CD1…
Cancer,Organismal Injury and Abnormalities	Development of adenocarcinoma	4.03e-28		-0.75	A4GNT,AACS,AASS,ABCA5,ABCA6,ABCA9,ABCB1,ABCC12,ABCC4,ABCC5,ABCC6,ABCG5,ABHD2,ABHD3,ABI2,ABLIM2,ABR,ABRAXAS2,ACACB,ACAD10,ACAD11,ACAD8,ACADSB,ACAT1,ACE,ACOT7,ACOX1,ACPP,ACSL1,ACSL3,ACSM1,ACSM3,ACSS2,ACTG1,ACTN1,ACVR1B,ACY1,ACYP1,ADAM19,ADAM8,ADAMTS10,ADAMTS12,ADAMTS14,ADAMTS16,ADAMTS2,ADAMTS3,ADAMTS7,ADAMTSL1,ADAMTSL3,ADAMTSL4,ADCY2,ADCY4,ADCYAP1R1,ADGB,ADIPOR2,ADORA2A,ADORA2B,ADRA1A,ADRA1B,ADRB3,…
Cancer,Organismal Injury and Abnormalities,Respiratory Disease	Lung carcinoma	4.84e-21		-0.685	A4GNT,ABCA5,ABCB1,ABCB10,ABCC5,ABHD3,ABRAXAS2,ACOT2,ACOX1,ACTN1,ACVR1B,ADAM12,ADAM17,ADAM19,ADAMTS12,ADAMTS14,ADAMTS3,ADAMTS7,ADAR,ADCY2,ADCY4,ADCYAP1R1,ADGB,ADORA2A,ADORA2B,ADRA1B,AFM,AGFG2,AGRN,AHNAK,AHNAK2,AIFM1,AJAP1,AJUBA,AK2,AKR1B10,AKT3,ALCAM,ALDH1B1,ALDH1L1,ALDH8A1,ANGPT1,ANGPTL2,ANGPTL3,ANKRD13A,ANKRD13B,ANTXR1,ANXA2,ANXA3,ANXA9,AOAH,APBB1IP,APEX1,APOA1,APOBEC3B,APOBR,APOE,AQP7,AQP8,AR,A…
Cancer,Organismal Injury and Abnormalities	Thoracic neoplasm	8.96e-28		-0.669	A4GNT,ABCA5,ABCB1,ABCB10,ABCC4,ABCC5,ABHD3,ABRAXAS2,ACHE,ACLY,ACOT2,ACOX1,ACSS2,ACTN1,ACVR1B,ADAM12,ADAM15,ADAM17,ADAM19,ADAM8,ADAMTS12,ADAMTS14,ADAMTS3,ADAMTS7,ADAR,ADCY2,ADCY4,ADCYAP1R1,ADGB,ADORA2A,ADORA2B,ADRA1B,AFM,AGFG2,AGRN,AHNAK,AHNAK2,AIFM1,AJAP1,AJUBA,AK2,AKAP12,AKR1B1,AKR1B10,AKT3,ALCAM,ALDH1B1,ALDH1L1,ALDH8A1,ANGPT1,ANGPTL2,ANGPTL3,ANKRD13A,ANKRD13B,ANTXR1,ANXA1,ANXA2,ANXA3,ANXA9,AOAH…
Cancer,Gastrointestinal Disease,Organismal Injury and Abnormalities	Malignant neoplasm of large intestine	1.1e-66		-0.665	A4GNT,AACS,AADAT,AAMDC,AASS,AATK,ABCA5,ABCA6,ABCA9,ABCB1,ABCB10,ABCB6,ABCC1,ABCC12,ABCC4,ABCC5,ABCC6,ABCD3,ABCG1,ABCG2,ABCG5,ABHD14B,ABHD2,ABHD3,ABI3,ABLIM1,ABLIM2,ABR,ACAA2,ACACB,ACAD10,ACAD8,ACADSB,ACADVL,ACAP1,ACAT1,ACE,ACHE,ACLY,ACO1,ACOT7,ACOT9,ACOX1,ACPP,ACSF3,ACSL5,ACSS1,ACSS2,ACTG1,ACTN1,ACVR1B,ACVRL1,ACY1,ACYP1,ADAM10,ADAM11,ADAM12,ADAM15,ADAM17,ADAM19,ADAM33,ADAMTS10,ADAMTS12,ADAMTS14,A…
Cancer,Gastrointestinal Disease,Organismal Injury and Abnormalities	Colorectal cancer	2.15e-35		-0.665	AASS,AATK,ABCA5,ABCA6,ABCA9,ABCB1,ABCB6,ABCC1,ABCC4,ABCC5,ABCC6,ABCD3,ABCG2,ABCG5,ABHD14B,ABHD2,ABI3,ABLIM2,ACACB,ACADVL,ACAT1,ACE,ACLY,ACOT7,ACOT9,ACOX1,ACPP,ACSL5,ACSS2,ACTG1,ACVR1B,ACVRL1,ACYP1,ADAM10,ADAM12,ADAM17,ADAM19,ADAMTS10,ADAMTS12,ADAMTS14,ADAMTS15,ADAMTS16,ADAMTS2,ADAMTS3,ADAMTS9,ADAMTSL4,ADAMTSL5,ADAR,ADCY2,ADCY3,ADCY4,ADGB,ADIPOR2,ADK,ADORA2A,ADRA1A,ADRA1B,ADSSL1,ADTRP,AEBP1,AFAP1,…
Cancer,Gastrointestinal Disease,Organismal Injury and Abnormalities	Gastrointestinal tumor	2.67e-69		-0.657	A4GNT,AACS,AADAT,AAMDC,AASS,AATK,ABCA5,ABCA6,ABCA9,ABCB1,ABCB10,ABCB6,ABCC1,ABCC12,ABCC4,ABCC5,ABCC6,ABCD3,ABCG1,ABCG2,ABCG5,ABHD14B,ABHD2,ABHD3,ABI3,ABLIM1,ABLIM2,ABR,ACAA2,ACACB,ACAD10,ACAD11,ACAD8,ACADSB,ACADVL,ACAP1,ACAT1,ACE,ACHE,ACLY,ACO1,ACOT7,ACOT9,ACOX1,ACPP,ACSF3,ACSL5,ACSS1,ACSS2,ACSS3,ACTG1,ACTN1,ACVR1B,ACVRL1,ACY1,ACYP1,ADAM10,ADAM11,ADAM12,ADAM15,ADAM17,ADAM19,ADAM33,ADAM8,ADAMTS10,…
Cell Death and Survival	Necrosis	2.94e-62		-0.597	A4GALT,AATK,ABCB1,ABCC1,ABCC4,ABCG1,ABCG2,ACACA,ACAT1,ACE,ACHE,ACLY,ACSL1,ACVR1B,ACVRL1,ADAM10,ADAM12,ADAM15,ADAM17,ADAM8,ADAMTS12,ADAMTS16,ADAMTS3,ADAR,ADCYAP1R1,ADH5,ADI1,ADIPOR2,ADORA2A,ADORA2B,ADRA1A,AFAP1,AFP,AGAP2,AGPAT2,AGRN,AGT,AIFM1,AIM2,AKAP12,AKR1B1,AKR1B10,AKT3,ALB,ALCAM,ALDH1A2,ALDH1L1,ALDH2,ALDH3B1,AMIGO2,AMOTL1,ANGPT1,ANKRD1,ANTXR1,ANXA1,ANXA2,ANXA5,APAF1,APEX1,APOA1,APOBEC3B,Apoc3…
Cancer,Organismal Injury and Abnormalities	Intrathoracic malignant tumor	2.33e-26		-0.583	A4GNT,ABCA5,ABCB1,ABCB10,ABCC4,ABCC5,ABHD3,ABRAXAS2,ACHE,ACLY,ACOT2,ACOX1,ACTN1,ACVR1B,ADAM12,ADAM15,ADAM17,ADAM19,ADAM8,ADAMTS12,ADAMTS14,ADAMTS3,ADAMTS7,ADAR,ADCY2,ADCY4,ADCYAP1R1,ADGB,ADORA2A,ADORA2B,ADRA1B,AFM,AGFG2,AGRN,AHNAK,AHNAK2,AIFM1,AJAP1,AJUBA,AK2,AKAP12,AKR1B10,AKT3,ALCAM,ALDH1B1,ALDH1L1,ALDH8A1,ANGPT1,ANGPTL2,ANGPTL3,ANKRD13A,ANKRD13B,ANTXR1,ANXA1,ANXA2,ANXA3,ANXA9,AOAH,APBB1IP,APEX…
Cancer,Gastrointestinal Disease,Organismal Injury and Abnormalities	Large intestine neoplasm	5.64e-69		-0.577	A4GNT,AACS,AADAT,AAMDC,AASS,AATK,ABCA5,ABCA6,ABCA9,ABCB1,ABCB10,ABCB6,ABCC1,ABCC12,ABCC4,ABCC5,ABCC6,ABCD3,ABCG1,ABCG2,ABCG5,ABHD14B,ABHD2,ABHD3,ABI3,ABLIM1,ABLIM2,ABR,ACAA2,ACACB,ACAD10,ACAD8,ACADSB,ACADVL,ACAP1,ACAT1,ACE,ACHE,ACLY,ACO1,ACOT7,ACOT9,ACOX1,ACPP,ACSF3,ACSL5,ACSS1,ACSS2,ACTG1,ACTN1,ACVR1B,ACVRL1,ACY1,ACYP1,ADAM10,ADAM11,ADAM12,ADAM15,ADAM17,ADAM19,ADAM33,ADAM8,ADAMTS10,ADAMTS12,ADAM…
Cancer,Gastrointestinal Disease,Organismal Injury and Abnormalities	Colorectal tumor	6.28e-38		-0.577	AASS,AATK,ABCA5,ABCA6,ABCA9,ABCB1,ABCB6,ABCC1,ABCC4,ABCC5,ABCC6,ABCD3,ABCG2,ABCG5,ABHD14B,ABHD2,ABI3,ABLIM2,ACACB,ACADVL,ACAT1,ACE,ACLY,ACOT7,ACOT9,ACOX1,ACPP,ACSL5,ACSS2,ACTG1,ACVR1B,ACVRL1,ACYP1,ADAM10,ADAM12,ADAM15,ADAM17,ADAM19,ADAM8,ADAMTS10,ADAMTS12,ADAMTS14,ADAMTS15,ADAMTS16,ADAMTS2,ADAMTS3,ADAMTS9,ADAMTSL4,ADAMTSL5,ADAR,ADCY2,ADCY3,ADCY4,ADGB,ADIPOR2,ADK,ADORA2A,ADRA1A,ADRA1B,ADSSL1,ADTRP…
Respiratory Disease	Lower respiratory tract disorder	2.99e-19		-0.571	A4GNT,ADAM19,ADAMTS2,ADORA2A,ADORA2B,ADRA1A,ADRA1B,ADRA2B,ADRB3,ANO1,APOE,AREG,ARRB1,ARRB2,ATP8B2,AXIN2,BCL2,BIRC5,C3AR1,C4orf47,C7,CA1,CA13,CA2,CA3,CA5A,CASP3,CAV2,Ccl2,CCL5,CCR5,CD14,CD180,CD86,CD8A,CD9,CDKN1A,Cdkn1c,CEBPA,CFTR,CHRM3,CHRNA4,CHRNB1,CHRNB2,CMKLR1,CNTLN,COL6A5,CORO1C,CRP,CSF1,CSF2RB,CTSS,CTTNBP2NL,CXCL3,CYBB,CYP17A1,CYP1B1,CYP51A1,CYSLTR1,DDR1,DHFR,DLK1,DOK7,DPEP1,EFEMP2,ELN,EPCAM…
Cell Death and Survival	Apoptosis of blood cells	6.78e-27		-0.536	ABCG1,ADAM17,ADAM8,ADORA2A,AFP,AGRN,ANXA1,APOE,APP,ARRB1,ASAH1,ATF3,AURKB,AXL,BAK1,BCL11A,BCL2,BCL2A1,BCL2L11,BCL6,BIRC2,BIRC5,BLNK,BTK,C1QA,C3AR1,CASP1,CASP2,CASP3,CASP4,CAT,CCL19,Ccl2,CCL25,CCL3L3,CCL4,CCL5,CCNB1,CCR5,CCR7,CD14,CD22,Cd24a,CD274,CD28,CD3E,CD40,CD44,CD59,CD6,CD7,CD9,CDKN1A,CIITA,CNR1,COL1A1,CORO1A,CRP,CSF1,CSF2RA,CTSD,CUL9,CX3CL1,CXCL2,CXCR4,CYBB,DCN,DHX58,DKK3,DTX1,DUSP5,EGR3,EP…
Cell Death and Survival	Apoptosis of myeloid cells	2.32e-19		-0.529	ABCG1,ADAM17,ADAM8,ANXA1,APOE,APP,ASAH1,ATF3,BAK1,BCL2,BCL2A1,BIRC2,BIRC5,BTK,C1QA,C3AR1,CASP1,CASP2,CASP3,CASP4,CAT,CCL5,CD14,CD44,CDKN1A,CRP,CSF1,CX3CL1,CXCL2,CXCR4,CYBB,DCN,FASLG,FCER1G,FCGR1A,FOS,G6PC3,GPR132,GSN,HAVCR2,HCAR2,IL17RB,IL18,IL1RN,IL33,IL36G,IL6R,INPP5D,IRAK3,IRF8,ISG15,ITGB2,LCN2,LDLR,LGALS1,LGALS3,MMP8,MSR1,NCEH1,NGF,NLRP1,NQO1,NQO2,P2RX7,PDGFC,PF4,PIK3CD,PLA2G4A,PLAT,PRKCD,PRK…
Cancer,Organismal Injury and Abnormalities,Reproductive System Disease	Genital tract cancer	7.45e-48		-0.515	A1CF,AACS,AADAT,AASS,AATK,ABAT,ABCA5,ABCA6,ABCA9,ABCB1,ABCC1,ABCC12,ABCC4,ABCC5,ABCC6,ABCG2,ABCG5,ABHD2,ABHD3,ABI2,ABLIM2,ABR,ACACB,ACAD10,ACAD11,ACAD8,ACADSB,ACADVL,ACE,ACHE,ACLY,ACO1,ACOT7,ACOX1,ACPP,ACSL1,ACSL3,ACSM1,ACSM3,ACSS2,ACTG1,ACTN1,ACTR3,ACVR1B,ACVRL1,ACY1,ACY3,ACYP1,ADAM10,ADAM15,ADAM17,ADAM19,ADAMTS10,ADAMTS12,ADAMTS14,ADAMTS15,ADAMTS16,ADAMTS2,ADAMTS3,ADAMTS5,ADAMTS7,ADAMTSL1,ADAMT…
Gastrointestinal Disease,Organismal Injury and Abnormalities	Benign oral disorder	4.86e-21		-0.515	ACVR1B,ADRA2B,ANTXR1,ANXA1,APAF1,APCS,APOA1,AR,AREG,ATP6V1B2,BMP7,BOC,C4A/C4B,CASP3,CBS/CBSL,CCL19,Ccl2,CCL22,CCL3L3,CCL4,CCL5,Ccl7,Ccl9,CCND1,CCND2,CCR5,CCR7,CD200R1,CD40,CD44,CD6,CD68,CDH1,CDH11,CDKN1A,Cdkn1c,CDON,CELSR2,CHRM3,CKAP2L,CMKLR1,COL16A1,COX7B,CRP,CSF1,CSF3R,CSRP3,CXCL10,CXCL3,CXCL6,CXCR4,CYP3A5,CYP51A1,DHCR7,DHFR,DNMT1,EDNRB,ELF3,ELN,EPHB2,EPHB3,ESRP1,ETV5,EVC,EVC2,F2RL1,F3,F7,FASLG…
Cancer,Endocrine System Disorders,Organismal Injury and Abnormalities	Endocrine gland tumor	1.77e-85		-0.477	A1CF,AACS,AADAC,AADAT,AATK,ABAT,ABCA5,ABCA6,ABCA9,ABCB1,ABCB10,ABCB6,ABCC1,ABCC12,ABCC4,ABCC5,ABCC6,ABCD3,ABCG1,ABCG2,ABCG5,ABCG8,ABHD12,ABHD17C,ABHD2,ABHD3,ABI2,ABI3,ABLIM1,ABLIM2,ABR,ABRAXAS2,ACAA2,ACACB,ACAD10,ACAD11,ACAD8,ACADSB,ACADVL,ACAP1,ACAT1,ACAT2,ACE,ACHE,ACLY,ACO1,ACOT2,ACOT7,ACOT9,ACOX1,ACSF3,ACSL1,ACSL3,ACSL5,ACSM1,ACSM3,ACSS1,ACSS2,ACSS3,ACTG1,ACTN1,ACTR3,ACVR1B,ACVRL1,ACY1,ACY3,AC…
Cancer,Organismal Injury and Abnormalities,Respiratory Disease	Non-small cell lung carcinoma	1.59e-19		-0.46	A4GNT,ABCA5,ABCB1,ABCB10,ABCC5,ABHD3,ABRAXAS2,ACOT2,ACOX1,ACTN1,ACVR1B,ADAM12,ADAM17,ADAM19,ADAMTS12,ADAMTS14,ADAMTS3,ADCY2,ADCY4,ADCYAP1R1,ADGB,ADORA2A,ADORA2B,ADRA1B,AFM,AGFG2,AGRN,AHNAK,AHNAK2,AIFM1,AJAP1,AJUBA,AK2,AKR1B10,AKT3,ALCAM,ALDH1B1,ALDH1L1,ALDH8A1,ANGPT1,ANGPTL3,ANKRD13A,ANKRD13B,ANXA2,ANXA3,ANXA9,AOAH,APBB1IP,APEX1,APOBEC3B,APOBR,AQP7,AQP8,AR,AREG,ARHGAP15,ARHGAP28,ARHGAP30,ARHGAP5,…
Cancer,Organismal Injury and Abnormalities	Lymphohematopoietic neoplasia	2.25e-31		-0.426	A1CF,AASS,ABAT,ABCA6,ABCA9,ABCB1,ABCC1,ABCC4,ABCG1,ABCG2,ABCG5,ABCG8,ABHD2,ABRAXAS2,ACAD11,ACE,ACHE,ACOT9,ACSM3,ACTG1,ACVRL1,ADAM10,ADAM12,ADAM15,ADAM17,ADAM19,ADAMTS12,ADAMTS15,ADAMTS16,ADAMTS3,ADAMTS5,ADAMTS7,ADAMTS9,ADAMTSL1,ADAMTSL3,ADAR,ADCY3,ADCY4,ADCY7,ADCYAP1R1,ADGB,ADGRA2,ADK,ADORA2A,ADRA1A,ADRA1B,ADRB3,AFF3,AFM,AGPAT4,AGT,AHNAK,AHNAK2,AIFM1,AIM2,AKAP12,AKT3,ALAS1,ALDH1B1,ALDH2,ALDH5A1,A…
Cell Death and Survival	Cell death of lymphatic system cells	1.04e-20		-0.354	ABCC4,ABCG2,ACHE,ACVRL1,ADAM8,ADORA2A,ADORA2B,AIFM1,APAF1,APOE,ARRB1,AURKB,BAK1,BCL11A,BCL2,BCL2A1,BCL2L11,BGN,BIRC5,BLNK,BTK,C3AR1,C5AR1,CASP1,CASP2,CASP3,CASP4,CBL,CCL19,Ccl2,CCL25,CCL4,CCL5,CCNB1,CCR5,CD22,Cd24a,CD274,CD28,CD3E,CD40,CD44,CD59,CD6,CD7,CD9,CDK1,CDKN1A,CIITA,CLEC11A,COL1A1,CORO1A,CRP,CSF1,CTSB,CTSD,CUL9,CXCL10,CXCR4,DCN,DEF6,DHX58,DKK3,DRAM1,DTX1,DUSP5,EGR3,ENTPD1,EOMES,ETS2,EZR,…
Cancer,Organismal Injury and Abnormalities	Pelvic cancer	5.02e-49		-0.31	A1CF,AACS,AADAT,AASS,AATK,ABAT,ABCA5,ABCA6,ABCA9,ABCB1,ABCC1,ABCC12,ABCC4,ABCC5,ABCC6,ABCG2,ABCG5,ABHD2,ABHD3,ABI2,ABLIM2,ABR,ACACB,ACAD10,ACAD11,ACAD8,ACADSB,ACADVL,ACE,ACLY,ACO1,ACOT7,ACOX1,ACPP,ACSL1,ACSL3,ACSM1,ACSM3,ACSS2,ACSS3,ACTG1,ACTN1,ACTR3,ACVR1B,ACVRL1,ACY1,ACY3,ACYP1,ADAM10,ADAM15,ADAM17,ADAM19,ADAMTS10,ADAMTS12,ADAMTS14,ADAMTS15,ADAMTS16,ADAMTS2,ADAMTS3,ADAMTS5,ADAMTS7,ADAMTS9,ADAMT…
Connective Tissue Disorders,Organismal Injury and Abnormalities,Skeletal and Muscular Disorders	Non-traumatic arthropathy	9.75e-35		-0.306	ABCB1,ABCB10,ABCC1,ABCG2,ACE,ACHE,ACLY,ACO1,ACSL1,ADAM10,ADAM12,ADAM15,ADAM17,ADAM8,ADAMTS10,ADAMTS12,ADAMTS14,ADAMTS15,ADAMTS16,ADAMTS2,ADAMTS3,ADAMTS5,ADAMTS7,ADAMTS9,ADGRE5,ADGRG6,ADORA2A,ADRA1A,ADRA1B,ADRA2B,ADRB3,AIF1,AIM2,AK2,AKR1D1,ALAS2,ALB,ALPL,ANXA1,APOA1,APOE,AR,AREG,ARG1,ARHGDIB,ARRB1,ATF6B,ATP8A1,B3GALT4,BCL6,BGN,BIRC5,BLNK,BTC,C1QA,C1QTNF6,C3AR1,C4A/C4B,C5AR1,CA2,CACNA1B,CACNA1C,CAC…
Cancer,Organismal Injury and Abnormalities	Head and neck tumor	9.93e-84		-0.303	A1CF,AACS,AADAC,AADAT,AATK,ABAT,ABCA5,ABCA6,ABCA9,ABCB1,ABCB10,ABCB6,ABCC1,ABCC12,ABCC4,ABCC5,ABCC6,ABCD3,ABCG1,ABCG2,ABCG5,ABCG8,ABHD12,ABHD17C,ABHD2,ABHD3,ABI2,ABI3,ABLIM1,ABLIM2,ABR,ABRAXAS2,ACAA2,ACACB,ACAD10,ACAD11,ACAD8,ACADSB,ACADVL,ACAP1,ACAT1,ACAT2,ACE,ACHE,ACLY,ACO1,ACOT2,ACOT7,ACOT9,ACOX1,ACSF3,ACSL1,ACSL3,ACSL5,ACSM1,ACSM3,ACSS1,ACSS2,ACSS3,ACTG1,ACTN1,ACTR3,ACVR1B,ACVRL1,ACY1,ACY3,AC…
Cancer,Organismal Injury and Abnormalities,Reproductive System Disease	Malignant neoplasm of male genital organ	1.59e-35		-0.302	A1CF,AADAT,AATK,ABCB1,ABCC1,ABCC4,ABCC5,ABCG2,ABHD3,ABR,ACACB,ACAD10,ACAD8,ACADVL,ACHE,ACLY,ACO1,ACOT7,ACOX1,ACPP,ACSL3,ACSM1,ACSM3,ACSS2,ACVR1B,ACVRL1,ACY3,ADAM10,ADAM15,ADAM17,ADAMTS14,ADAMTS15,ADAMTS16,ADAMTS2,ADAMTS3,ADAMTS5,ADAMTS7,ADAR,ADCY2,ADCY7,ADGB,ADGRG1,ADORA2B,ADRA1A,ADRA1B,ADRA2B,ADRB3,ADSSL1,AEBP1,AFAP1,AFM,AFP,AGAP2,AGPAT2,AGPAT4,AGT,AHNAK,AIFM1,AK7,AKAP12,AKNA,AKR1B1,AKT3,ALB,ALD…
Cancer,Organismal Injury and Abnormalities,Respiratory Disease	Lung cancer	8.39e-27		-0.292	A4GNT,ABCA5,ABCB1,ABCB10,ABCC4,ABCC5,ABHD3,ABRAXAS2,ACHE,ACLY,ACOT2,ACOX1,ACTN1,ACVR1B,ADAM12,ADAM15,ADAM17,ADAM19,ADAM8,ADAMTS12,ADAMTS14,ADAMTS3,ADAMTS7,ADAR,ADCY2,ADCY4,ADCYAP1R1,ADGB,ADORA2A,ADORA2B,ADRA1B,AFM,AGFG2,AGRN,AHNAK,AHNAK2,AIFM1,AJAP1,AJUBA,AK2,AKAP12,AKR1B10,AKT3,ALCAM,ALDH1B1,ALDH1L1,ALDH8A1,ANGPT1,ANGPTL2,ANGPTL3,ANKRD13A,ANKRD13B,ANTXR1,ANXA1,ANXA2,ANXA3,ANXA9,AOAH,APBB1IP,APEX…
Cell Death and Survival	Apoptosis of leukocytes	5.49e-28		-0.264	ABCG1,ADAM17,ADAM8,ADORA2A,AFP,ANXA1,APOE,APP,ARRB1,ATF3,AURKB,AXL,BAK1,BCL11A,BCL2,BCL2A1,BCL2L11,BCL6,BIRC2,BIRC5,BLNK,BTK,C1QA,C3AR1,CASP1,CASP2,CASP3,CASP4,CAT,CCL19,Ccl2,CCL25,CCL4,CCL5,CCNB1,CCR5,CCR7,CD14,CD22,Cd24a,CD274,CD28,CD3E,CD40,CD44,CD59,CD6,CD9,CDKN1A,CIITA,CNR1,COL1A1,CORO1A,CRP,CSF1,CUL9,CX3CL1,CXCL2,CXCR4,CYBB,DCN,DHX58,DKK3,DTX1,DUSP5,EGR3,ETS2,EZR,F2,FASLG,FCER1G,FCGR1A,FCGR…
Inflammatory Response,Respiratory Disease	Inflammation of respiratory system	5.54e-32		-0.262	ABAT,ABCC1,ABCC4,ABCG1,ACE,ADAM17,ADH5,ADORA2A,ADORA2B,ADRA1A,ADRA1B,ADRA2B,ADRB3,ALB,ALDH2,ALDH5A1,AMPD3,AMY2A,ANGPT1,ANO1,ANTXR1,ANXA1,ANXA3,ANXA5,APOA1,APOE,ARG1,ARRB2,ASB2,ATF3,BCL2,BCL6,BIRC5,BTLA,C3AR1,C3orf52,C4A/C4B,C5AR1,CACNA1B,CACNA2D1,CARD11,CARD9,CASP1,CASP3,CBL,CCDC114,Ccl2,CCL22,CCL3L3,CCL5,Ccl6,CCNO,CCR1,CCR2,CCR5,CCR7,CD14,CD180,CD200,CD276,CD300LF,CD36,CD44,CD48,Cd59a,CD68,CD72,…
Cancer,Organismal Injury and Abnormalities,Reproductive System Disease	Male genital neoplasm	1.96e-36		-0.25	A1CF,AADAT,AATK,ABCB1,ABCC1,ABCC4,ABCC5,ABCG2,ABHD3,ABR,ACACB,ACAD10,ACAD8,ACADVL,ACHE,ACLY,ACO1,ACOT7,ACOX1,ACPP,ACSL3,ACSM1,ACSM3,ACSS2,ACVR1B,ACVRL1,ACY3,ADAM10,ADAM15,ADAM17,ADAMTS14,ADAMTS15,ADAMTS16,ADAMTS2,ADAMTS3,ADAMTS5,ADAMTS7,ADAR,ADCY2,ADCY7,ADGB,ADGRG1,ADORA2B,ADRA1A,ADRA1B,ADRA2B,ADRB3,ADSSL1,AEBP1,AFAP1,AFM,AFP,AGAP2,AGPAT2,AGPAT4,AGT,AHNAK,AIFM1,AK7,AKAP12,AKNA,AKR1B1,AKT3,ALB,ALD…
Cell Signaling	Cell surface receptor linked signal transduction	8.35e-27		-0.217	ACVR1B,ADAM11,ADAM15,ANGPT1,ANXA1,APOA1,AXL,B9D1,BATF,BBS7,BCL2,BCL6,BDKRB2,BIRC5,BOC,CASP1,CASP3,CBL,CC2D2A,CCL19,Ccl2,CCL22,CCL3L3,CCL4,CCL5,CCND1,CCR1,CCR2,CCR5,CD36,CD3E,CD3EAP,CD86,CDKN1A,CDON,CENPJ,CLCF1,CNKSR1,COL16A1,COL1A2,COL3A1,CSF1,CSF1R,CSF2RA,CSF2RB,CSF3R,CX3CL1,CX3CR1,CXCL10,CXCL2,DCDC2,DDR2,DLG5,DOK1,DOK2,DYNC2H1,DZIP1,ECM1,ECSIT,EPHB2,ERBB2,EREG,EVC,EVC2,FASLG,FCER1G,FERMT3,FGFR2…
Cancer,Organismal Injury and Abnormalities,Respiratory Disease	Lung tumor	3.18e-28		-0.195	A4GNT,ABCA5,ABCB1,ABCB10,ABCC4,ABCC5,ABHD3,ABRAXAS2,ACHE,ACLY,ACOT2,ACOX1,ACSS2,ACTN1,ACVR1B,ADAM12,ADAM15,ADAM17,ADAM19,ADAM8,ADAMTS12,ADAMTS14,ADAMTS3,ADAMTS7,ADAR,ADCY2,ADCY4,ADCYAP1R1,ADGB,ADORA2A,ADORA2B,ADRA1B,AFM,AGFG2,AGRN,AHNAK,AHNAK2,AIFM1,AJAP1,AJUBA,AK2,AKAP12,AKR1B1,AKR1B10,AKT3,ALCAM,ALDH1B1,ALDH1L1,ALDH8A1,ANGPT1,ANGPTL2,ANGPTL3,ANKRD13A,ANKRD13B,ANTXR1,ANXA1,ANXA2,ANXA3,ANXA9,AOAH…
Cancer,Organismal Injury and Abnormalities,Respiratory Disease	Respiratory system tumor	2.6e-27		-0.194	A4GNT,ABCA5,ABCB1,ABCB10,ABCC4,ABCC5,ABHD3,ABRAXAS2,ACHE,ACLY,ACOT2,ACOX1,ACSL3,ACSS2,ACTN1,ACVR1B,ADAM12,ADAM15,ADAM17,ADAM19,ADAM8,ADAMTS12,ADAMTS14,ADAMTS3,ADAMTS7,ADAMTSL3,ADAR,ADCY2,ADCY4,ADCYAP1R1,ADGB,ADIPOR2,ADORA2A,ADORA2B,ADRA1B,AFM,AGFG2,AGRN,AGT,AHNAK,AHNAK2,AIFM1,AJAP1,AJUBA,AK2,AKAP12,AKR1B1,AKR1B10,AKT3,ALB,ALCAM,ALDH1B1,ALDH1L1,ALDH8A1,ALDOB,ANGPT1,ANGPTL2,ANGPTL3,ANKRD13A,ANKRD13…
Cell Death and Survival	Cell death of mononuclear leukocytes	5.37e-20		-0.186	ADAM8,ADORA2A,AIFM1,APAF1,APOE,APP,ARRB1,AURKB,BAK1,BCL11A,BCL2,BCL2A1,BCL2L11,BIRC5,BLNK,BTK,C3AR1,CASP1,CASP2,CASP3,CASP4,CBL,CCL19,Ccl2,CCL25,CCL4,CCL5,CCNB1,CCR5,CD22,Cd24a,CD274,CD28,CD3E,CD40,CD44,CD59,CD6,CD7,CD9,CDK1,CDKN1A,CIITA,COL1A1,CORO1A,CSF1,CTSB,CTSD,CUL9,CXCL10,CXCR4,DEF6,DHX58,DKK3,DRAM1,DTX1,DUSP5,EGR3,ENTPD1,EOMES,ETS2,EZR,FASLG,FCGR1A,FCGR3A/FCGR3B,FGL2,FLT3,FLT3LG,FOS,GADD45…
Hematological Disease,Immunological Disease	B-cell lymphoproliferative disorder	1.09e-20		-0.171	AASS,ABCB1,ABCC1,ABCG1,ACAD11,ACE,ACVRL1,ADAMTS15,ADAMTS16,ADAMTS9,ADAMTSL1,ADAMTSL3,ADCYAP1R1,ADORA2A,ADRA1A,ADRA1B,ADRB3,AHNAK,ALPL,AMOT,ANO1,ANTXR1,ANXA1,ANXA2,ANXA4,ANXA5,APBA1,APOBEC3B,APOE,APP,ARHGAP17,ARHGAP42,ARHGEF28,ARID5B,ARL11,ASAP2,ASXL3,ATF3,ATG9A,ATP10A,ATP11A,ATP1A2,ATP6V0D2,ATRNL1,BAK1,BBS7,BCL11A,BCL2,BCL2L11,BCL6,BCOR,BICC1,BIRC5,BLNK,BRSK1,BTG2,BTK,BUB1B,C1QTNF7,C3orf67,C7,CA2…
Cancer,Hematological Disease,Immunological Disease,Organismal Injury and Abnormalities	B-cell neoplasm	1.64e-20		-0.171	AASS,ABCB1,ABCC1,ABCG1,ACAD11,ACE,ACVRL1,ADAMTS15,ADAMTS16,ADAMTS9,ADAMTSL1,ADAMTSL3,ADCYAP1R1,ADORA2A,ADRA1A,ADRA1B,ADRB3,AHNAK,ALPL,AMOT,ANO1,ANTXR1,ANXA1,ANXA2,ANXA4,ANXA5,APBA1,APOBEC3B,APOE,APP,ARHGAP17,ARHGAP42,ARHGEF28,ARID5B,ARL11,ASAP2,ASXL3,ATF3,ATG9A,ATP10A,ATP11A,ATP1A2,ATP6V0D2,ATRNL1,BAK1,BBS7,BCL11A,BCL2,BCL2L11,BCL6,BCOR,BICC1,BIRC5,BLNK,BRSK1,BTG2,BTK,BUB1B,C1QTNF7,C3orf67,C7,CA2…
Carbohydrate Metabolism	Quantity of carbohydrate	6.12e-21		-0.106	ABCB1,Abcb1b,ABCC1,ABCG1,ABCG2,ACACA,ACACB,ACADVL,ACPP,ACSL1,ADIPOR2,ADORA2B,ADRA1A,ADRA1B,ADRB3,AGPAT2,AGT,Akr1b7,ALB,ANXA5,AP1M2,APAF1,APOA2,Apoc3,APOE,APP,AQP7,ARNTL,AZGP1,BCL2,BDKRB2,BTC,C1QA,CA5A,CCDC3,CCDC80,Ccl2,CD14,CD36,CD44,CDO1,CDS1,CEBPA,CES1,CHRM3,CHST11,CIITA,CPT1C,CSF1,CXCL14,CYP2J2,Cyp2j9,CYP4F2,DAB2IP,DCXR,DDAH2,DGAT2,DGKZ,DOCK2,DSE,EEF1A2,ELOVL5,EPHX2,F2,F2R,F7,FABP2,FABP5,FADS1…
Cell Death and Survival	Cell death of lymphocytes	1.37e-19		-0.096	ADAM8,ADORA2A,AIFM1,APAF1,APOE,ARRB1,AURKB,BAK1,BCL11A,BCL2,BCL2A1,BCL2L11,BIRC5,BLNK,BTK,C3AR1,CASP1,CASP2,CASP3,CASP4,CBL,CCL19,Ccl2,CCL25,CCL4,CCL5,CCNB1,CCR5,CD22,Cd24a,CD274,CD28,CD3E,CD40,CD44,CD59,CD6,CD7,CD9,CDK1,CDKN1A,CIITA,COL1A1,CORO1A,CSF1,CTSB,CTSD,CUL9,CXCL10,CXCR4,DEF6,DHX58,DKK3,DRAM1,DTX1,DUSP5,EGR3,ENTPD1,EOMES,ETS2,EZR,FASLG,FCGR1A,FCGR3A/FCGR3B,FGL2,FLT3LG,FOS,GADD45B,GAPDH,G…
Cancer,Gastrointestinal Disease,Organismal Injury and Abnormalities	Colon tumor	3.07e-32		-0.09	AATK,ABCA5,ABCA6,ABCA9,ABCB1,ABCB6,ABCC4,ABCC5,ABCC6,ABCD3,ABCG5,ABHD14B,ABHD2,ABI3,ABLIM2,ACACB,ACADVL,ACAT1,ACE,ACLY,ACOT7,ACOT9,ACOX1,ACPP,ACTG1,ACVR1B,ACVRL1,ACYP1,ADAM10,ADAM12,ADAM17,ADAM19,ADAMTS10,ADAMTS12,ADAMTS14,ADAMTS15,ADAMTS16,ADAMTS2,ADAMTS3,ADAMTS9,ADAMTSL4,ADAMTSL5,ADAR,ADCY2,ADCY3,ADCY4,ADGB,ADIPOR2,ADK,ADORA2A,ADRA1A,ADRA1B,ADSSL1,AEBP1,AFAP1,AFF3,AFM,AGBL2,AGBL5,AGPAT2,AGRN,AH…
Organismal Injury and Abnormalities	Benign lesion	4.42e-32		-0.083	ABCB1,ABCC4,ABCG2,ABI2,ACE,ACHE,ADAM12,ADCYAP1R1,ADGRE5,ADGRL1,ADRA1A,ADRA1B,ADRA2B,ADRB3,ADTRP,AEBP1,AFAP1,AGAP2,AGRN,AHNAK,AJUBA,AK2,ALB,ALCAM,ALDH1A2,ALDH1B1,ALDH2,ANGPT1,ANGPTL2,ANTXR1,ANXA1,ANXA2,ANXA3,ANXA5,APCS,APOA1,APOBEC1,APP,AQP8,AR,ARG1,ARHGDIA,ARHGEF2,ASAP3,ASB2,ASS1,ATP6V1B2,ATRNL1,AURKB,AXIN2,BAK1,BCL2,BCL2L11,BCOR,BDKRB2,BIRC5,BOK,BUB1B,C3orf67,CA1,CA2,CAD,CALR,CAMK2B,CAPN6,CARD11…
Cancer,Endocrine System Disorders,Organismal Injury and Abnormalities,Reproductive System Disease	Gonadal tumor	3.64e-26		-0.08	AASS,ABAT,ABCB1,ABCC4,ABCG2,ABHD2,ABLIM2,ABR,ACAD10,ACAD11,ACHE,ACPP,ACSS2,ACTG1,ACVR1B,ACYP1,ADAM10,ADAM17,ADAM19,ADAMTS10,ADAMTS12,ADAMTS2,ADAMTS3,ADAMTS7,ADAMTS9,ADAMTSL3,ADCY2,ADCYAP1R1,ADGB,ADIPOR2,ADORA2A,ADORA2B,AEBP1,AFF3,AFM,AFP,AGAP2,AGPAT2,AHNAK2,AIF1,AIFM1,AK3,AK7,AKNA,AKR1B1,ALB,ALCAM,ALDH1A2,ALDH1L1,ALDH5A1,ALDH7A1,AMOTL1,ANGPT1,ANKRD55,ANLN,AOC1,APOA1,APOBR,APOE,APOH,AR,ARHGAP39,AR…
Inflammatory Response,Respiratory Disease	Inflammation of respiratory system component	7.01e-32		-0.069	ABAT,ABCC1,ABCC4,ABCG1,ACE,ADAM17,ADH5,ADORA2A,ADORA2B,ADRA1A,ADRA1B,ADRA2B,ADRB3,ALB,ALDH2,ALDH5A1,AMPD3,AMY2A,ANGPT1,ANO1,ANTXR1,ANXA1,ANXA3,ANXA5,APOA1,APOE,ARG1,ARRB2,ASB2,ATF3,BCL2,BCL6,BIRC5,BTLA,C3AR1,C3orf52,C4A/C4B,C5AR1,CACNA1B,CACNA2D1,CARD11,CARD9,CASP1,CASP3,CBL,CCDC114,Ccl2,CCL22,CCL3L3,CCL5,Ccl6,CCNO,CCR1,CCR2,CCR5,CCR7,CD14,CD180,CD200,CD276,CD300LF,CD36,CD44,CD48,Cd59a,CD68,CD72,…
Cancer,Organismal Injury and Abnormalities,Reproductive System Disease	Prostate cancer	2.36e-35		-0.059	A1CF,AADAT,AATK,ABCB1,ABCC1,ABCC4,ABCC5,ABCG2,ABHD3,ABR,ACACB,ACAD10,ACAD8,ACADVL,ACLY,ACO1,ACOT7,ACOX1,ACPP,ACSL3,ACSM1,ACSM3,ACSS2,ACVR1B,ACVRL1,ACY3,ADAM10,ADAM15,ADAM17,ADAMTS14,ADAMTS15,ADAMTS16,ADAMTS2,ADAMTS3,ADAMTS5,ADAMTS7,ADAR,ADCY2,ADCY7,ADGB,ADGRG1,ADRA1A,ADRA1B,ADRA2B,ADRB3,ADSSL1,AEBP1,AFAP1,AFM,AFP,AGAP2,AGPAT2,AGPAT4,AGT,AHNAK,AIFM1,AK7,AKAP12,AKNA,AKR1B1,AKT3,ALB,ALDH18A1,ALDH1A2…
Cancer,Gastrointestinal Disease,Organismal Injury and Abnormalities	Gastrointestinal carcinoma	2.16e-68		-0.016	A4GNT,AACS,AADAT,AAMDC,AASS,AATK,ABCA5,ABCA6,ABCA9,ABCB1,ABCB10,ABCB6,ABCC1,ABCC12,ABCC4,ABCC5,ABCC6,ABCD3,ABCG1,ABCG2,ABCG5,ABHD14B,ABHD2,ABHD3,ABI3,ABLIM1,ABLIM2,ABR,ACAA2,ACACB,ACAD10,ACAD11,ACAD8,ACADSB,ACADVL,ACAP1,ACAT1,ACE,ACHE,ACLY,ACO1,ACOT7,ACOT9,ACOX1,ACPP,ACSF3,ACSS1,ACSS2,ACSS3,ACTG1,ACTN1,ACVR1B,ACVRL1,ACY1,ACYP1,ADAM10,ADAM11,ADAM12,ADAM15,ADAM17,ADAM19,ADAM33,ADAMTS10,ADAMTS12,ADA…
Cardiovascular Disease	Aneurysm	1.29e-18		0.025	ADORA2A,AGT,ALOX5AP,APOE,CBS/CBSL,CCR2,COL1A1,COL3A1,COL5A1,COL5A2,CTSK,CTSS,CXCL10,DHFR,EFEMP2,ELN,EPHX2,FBN1,FBN2,FLNA,HSPG2,IGFBP7,LAMC1,LDLR,LOX,LTBP3,MGP,MMP11,MMP12,MMP13,MMP14,MMP2,MMP7,MMP8,MMP9,MTHFR,NCF1,NFKB1,NTF3,P2RY1,PDGFB,PLAU,PRKG1,PTGER4,PTGES,PTPRC,RUNX1,SGCB,SLC2A10,SMAD6,SPARC,SPN,SPP1,TGFB2,TGFB3,TGFBR1,TGFBR2,TIMP1,TIMP2,TIMP3,VCAN
Cancer,Organismal Injury and Abnormalities,Reproductive System Disease	Genital tumor	3.2e-49		0.028	A1CF,AACS,AADAT,AASS,AATK,ABAT,ABCA5,ABCA6,ABCA9,ABCB1,ABCC1,ABCC12,ABCC4,ABCC5,ABCC6,ABCG2,ABCG5,ABHD2,ABHD3,ABI2,ABLIM2,ABR,ACACB,ACAD10,ACAD11,ACAD8,ACADSB,ACADVL,ACE,ACHE,ACLY,ACO1,ACOT7,ACOX1,ACPP,ACSL1,ACSL3,ACSM1,ACSM3,ACSS2,ACTG1,ACTN1,ACTR3,ACVR1B,ACVRL1,ACY1,ACY3,ACYP1,ADAM10,ADAM12,ADAM15,ADAM17,ADAM19,ADAMTS10,ADAMTS12,ADAMTS14,ADAMTS15,ADAMTS16,ADAMTS2,ADAMTS3,ADAMTS5,ADAMTS7,ADAMTS9…
Connective Tissue Disorders,Immunological Disease,Inflammatory Disease,Inflammatory Response,Organismal Injury and Abnormalities,Skeletal and Muscular Disorders	Rheumatoid arthritis	8.76e-27		0.037	ABCB1,ABCB10,ACE,ACHE,ACLY,ACO1,ACSL1,ADAM10,ADAM12,ADAM15,ADAM17,ADAM8,ADAMTS2,ADAMTS7,ADGRE5,ADGRG6,ADORA2A,ADRA2B,AIF1,AIM2,AK2,AKR1D1,ALAS2,ALB,ALPL,ANXA1,APOA1,APOE,AREG,ARG1,ARHGDIB,ARRB1,ATF6B,ATP8A1,B3GALT4,BCL6,BGN,BIRC5,BLNK,BTC,C1QA,C1QTNF6,C3AR1,C4A/C4B,C5AR1,CA2,CALR,CAMK2D,CASP3,CCHCR1,CCL19,Ccl2,CCL22,CCL4,CCL5,Ccl6,Ccl7,Ccl9,CCNB1,CCR1,CCR2,CCR5,CCR7,CCRL2,CD180,CD274,CD276,CD28,C…
Connective Tissue Disorders,Organismal Injury and Abnormalities,Skeletal and Muscular Disorders	Chronic arthropathy	8.3e-27		0.043	ABCB1,ABCB10,ACE,ACHE,ACLY,ACO1,ACSL1,ADAM10,ADAM12,ADAM15,ADAM17,ADAM8,ADAMTS2,ADAMTS7,ADGRE5,ADGRG6,ADORA2A,ADRA2B,AIF1,AIM2,AK2,AKR1D1,ALAS2,ALB,ALPL,ANXA1,APOA1,APOE,AREG,ARG1,ARHGDIB,ARRB1,ATF6B,ATP8A1,B3GALT4,BCL6,BGN,BIRC5,BLNK,BTC,C1QA,C1QTNF6,C3AR1,C4A/C4B,C5AR1,CA2,CALR,CAMK2D,CASP3,CCHCR1,CCL19,Ccl2,CCL22,CCL4,CCL5,Ccl6,Ccl7,Ccl9,CCNB1,CCR1,CCR2,CCR5,CCR7,CCRL2,CD180,CD274,CD276,CD28,C…
Cancer,Organismal Injury and Abnormalities,Reproductive System Disease	Prostatic tumor	2.05e-36		0.072	A1CF,AADAT,AATK,ABCB1,ABCC1,ABCC4,ABCC5,ABCG2,ABHD3,ABR,ACACB,ACAD10,ACAD8,ACADVL,ACLY,ACO1,ACOT7,ACOX1,ACPP,ACSL3,ACSM1,ACSM3,ACSS2,ACVR1B,ACVRL1,ACY3,ADAM10,ADAM15,ADAM17,ADAMTS14,ADAMTS15,ADAMTS16,ADAMTS2,ADAMTS3,ADAMTS5,ADAMTS7,ADAR,ADCY2,ADCY7,ADGB,ADGRG1,ADRA1A,ADRA1B,ADRA2B,ADRB3,ADSSL1,AEBP1,AFAP1,AFM,AFP,AGAP2,AGPAT2,AGPAT4,AGT,AHNAK,AIFM1,AK7,AKAP12,AKNA,AKR1B1,AKT3,ALB,ALDH18A1,ALDH1A2…
Cancer,Gastrointestinal Disease,Organismal Injury and Abnormalities	Colon cancer	7.02e-33		0.081	AATK,ABCA5,ABCA6,ABCA9,ABCB1,ABCB6,ABCC4,ABCC5,ABCC6,ABCD3,ABCG5,ABHD14B,ABHD2,ABI3,ABLIM2,ACACB,ACADVL,ACAT1,ACE,ACLY,ACOT7,ACOT9,ACOX1,ACPP,ACTG1,ACVR1B,ACVRL1,ACYP1,ADAM10,ADAM12,ADAM17,ADAM19,ADAMTS10,ADAMTS12,ADAMTS14,ADAMTS15,ADAMTS16,ADAMTS2,ADAMTS3,ADAMTS9,ADAMTSL4,ADAMTSL5,ADAR,ADCY2,ADCY3,ADCY4,ADGB,ADIPOR2,ADK,ADORA2A,ADRA1A,ADRA1B,ADSSL1,AEBP1,AFAP1,AFF3,AFM,AGBL2,AGBL5,AGPAT2,AGRN,AH…
Cancer,Organismal Injury and Abnormalities	Genitourinary carcinoma	2.33e-47		0.099	A1CF,AACS,AADAT,AASS,ABAT,ABCA5,ABCA6,ABCA9,ABCB1,ABCC1,ABCC12,ABCC4,ABCC5,ABCC6,ABCG2,ABCG5,ABHD2,ABHD3,ABI2,ABLIM2,ABR,ACACB,ACAD10,ACAD11,ACAD8,ACADSB,ACADVL,ACAT1,ACE,ACHE,ACLY,ACOT7,ACOX1,ACPP,ACSL1,ACSL3,ACSM1,ACSM3,ACSS2,ACSS3,ACTG1,ACTN1,ACVR1B,ACVRL1,ACY1,ACY3,ACYP1,ADAM10,ADAM17,ADAM19,ADAM8,ADAMTS10,ADAMTS12,ADAMTS14,ADAMTS15,ADAMTS16,ADAMTS2,ADAMTS3,ADAMTS5,ADAMTS7,ADAMTS9,ADAMTSL1,AD…
Cancer,Organismal Injury and Abnormalities	Benign solid tumor	1.31e-27		0.102	ABCB1,ABCC4,ABCG2,ABI2,ACHE,ADAM12,ADCYAP1R1,ADGRE5,ADGRL1,ADRA1A,ADRA1B,ADRA2B,ADRB3,ADTRP,AEBP1,AGRN,AJUBA,AK2,ALB,ALCAM,ALDH1A2,ALDH1B1,ALDH2,ANGPT1,ANGPTL2,ANTXR1,ANXA1,ANXA2,ANXA3,ANXA5,APCS,APOA1,APOBEC1,AQP8,AR,ARG1,ARHGEF2,ASAP3,ASB2,ASS1,ATP6V1B2,ATRNL1,AURKB,AXIN2,BAK1,BCL2,BCL2L11,BCOR,BIRC5,BOK,BUB1B,C3orf67,CA1,CA2,CAD,CALR,CAMK2B,CAPN6,CARD11,CASC1,CBL,CCDC68,CCDC80,CCNB1,CCNB2,CCND…
Cancer,Gastrointestinal Disease,Hepatic System Disease,Organismal Injury and Abnormalities	Liver cancer	1.97e-37		0.116	A1CF,AADAC,AASS,AATK,ABAT,ABCA5,ABCA9,ABCB6,ABCC1,ABCC12,ABCC4,ABCC5,ABCC6,ABCG1,ABCG8,ABHD3,ABI3,ABLIM1,ABLIM2,ACAA2,ACACB,ACADSB,ACADVL,ACE,ACLY,ACO1,ACOT7,ACOX1,ACPP,ACSL1,ACSM3,ACSS2,ACTG1,ACTN1,ACTR3,ACVR1B,ACY1,ADAM10,ADAM12,ADAM15,ADAM17,ADAM19,ADAM33,ADAMTS10,ADAMTS16,ADAMTS2,ADAMTS3,ADAMTS5,ADAMTSL1,ADAMTSL3,ADAMTSL4,ADAMTSL5,ADAR,ADCY2,ADCY4,ADGB,ADGRG1,ADH5,ADIPOR2,ADK,ADRA1A,ADRA2B,AD…
Cancer,Organismal Injury and Abnormalities	Genitourinary adenocarcinoma	2.12e-43		0.122	A1CF,AACS,AADAT,AASS,ABAT,ABCA5,ABCA6,ABCA9,ABCB1,ABCC1,ABCC12,ABCC4,ABCC5,ABCC6,ABCG2,ABCG5,ABHD2,ABHD3,ABI2,ABLIM2,ABR,ACACB,ACAD10,ACAD11,ACAD8,ACADSB,ACADVL,ACAT1,ACE,ACLY,ACOT7,ACOX1,ACPP,ACSL1,ACSL3,ACSM1,ACSM3,ACSS2,ACTG1,ACTN1,ACVR1B,ACVRL1,ACY1,ACY3,ACYP1,ADAM10,ADAM17,ADAM19,ADAM8,ADAMTS10,ADAMTS12,ADAMTS14,ADAMTS15,ADAMTS16,ADAMTS2,ADAMTS5,ADAMTS7,ADAMTSL1,ADAMTSL3,ADAMTSL4,ADAR,ADCY2,…
Cancer,Organismal Injury and Abnormalities	Neck neoplasm	3.12e-87		0.124	A1CF,AACS,AADAC,AADAT,AATK,ABAT,ABCA5,ABCA6,ABCA9,ABCB1,ABCB10,ABCB6,ABCC1,ABCC12,ABCC4,ABCC5,ABCC6,ABCD3,ABCG1,ABCG2,ABCG5,ABCG8,ABHD12,ABHD17C,ABHD2,ABHD3,ABI2,ABI3,ABLIM1,ABLIM2,ABR,ABRAXAS2,ACAA2,ACACB,ACAD10,ACAD11,ACAD8,ACADSB,ACADVL,ACAP1,ACAT1,ACAT2,ACE,ACHE,ACLY,ACO1,ACOT2,ACOT7,ACOT9,ACOX1,ACSF3,ACSL1,ACSL3,ACSL5,ACSM1,ACSM3,ACSS1,ACSS2,ACSS3,ACTG1,ACTN1,ACTR3,ACVR1B,ACVRL1,ACY1,ACY3,AC…
Cancer,Gastrointestinal Disease,Organismal Injury and Abnormalities	Upper gastrointestinal tract tumor	6.66e-19		0.132	A4GNT,AATK,ABCA6,ABCB1,ABCC1,ABCC4,ABCC5,ACAD10,ACAD11,ACO1,ACOT9,ACSS3,ACVR1B,ADAM10,ADAM12,ADAM15,ADAMTS10,ADAMTS12,ADAMTS16,ADAMTS7,ADAMTS9,ADAMTSL1,ADAMTSL3,ADAMTSL4,ADCY2,ADCY4,ADIPOR2,ADRA1A,ADRA2B,AGAP2,AGRN,AGT,AGXT,AHNAK,AHNAK2,AIFM1,AIM2,AJAP1,AKR1B1,AKT3,ALCAM,ALDH2,ALDOB,AMY2A,AMZ1,ANGPT1,ANGPTL6,ANKRD13A,ANKRD44,ANKRD6,ANKS6,ANLN,ANO1,ANO9,ANTXR1,ANXA1,AP3M2,APBA1,APBB1,APOE,AQP7,AR,…
Cancer,Organismal Injury and Abnormalities	Adenocarcinoma	2.71e-77		0.14	A1CF,A4GNT,AACS,AADAT,AAMDC,AASS,AATK,ABAT,ABCA5,ABCA6,ABCA9,ABCB1,ABCB10,ABCB6,ABCC1,ABCC12,ABCC4,ABCC5,ABCC6,ABCD3,ABCG1,ABCG2,ABCG5,ABHD14B,ABHD2,ABHD3,ABI2,ABI3,ABLIM1,ABLIM2,ABR,ABRAXAS2,ACAA2,ACACB,ACAD10,ACAD11,ACAD8,ACADSB,ACADVL,ACAP1,ACAT1,ACAT2,ACE,ACHE,ACLY,ACO1,ACOT7,ACOT9,ACOX1,ACPP,ACSF3,ACSL1,ACSL3,ACSM1,ACSM3,ACSS1,ACSS2,ACSS3,ACTG1,ACTN1,ACTR3,ACVR1B,ACVRL1,ACY1,ACY3,ACYP1,ADAM1…
Cancer,Organismal Injury and Abnormalities	Pelvic tumor	1.61e-49		0.158	A1CF,AACS,AADAT,AASS,AATK,ABAT,ABCA5,ABCA6,ABCA9,ABCB1,ABCC1,ABCC12,ABCC4,ABCC5,ABCC6,ABCG2,ABCG5,ABHD2,ABHD3,ABI2,ABLIM2,ABR,ACACB,ACAD10,ACAD11,ACAD8,ACADSB,ACADVL,ACE,ACLY,ACO1,ACOT7,ACOX1,ACPP,ACSL1,ACSL3,ACSM1,ACSM3,ACSS2,ACSS3,ACTG1,ACTN1,ACTR3,ACVR1B,ACVRL1,ACY1,ACY3,ACYP1,ADAM10,ADAM12,ADAM15,ADAM17,ADAM19,ADAMTS10,ADAMTS12,ADAMTS14,ADAMTS15,ADAMTS16,ADAMTS2,ADAMTS3,ADAMTS5,ADAMTS7,ADAMTS…
Cancer,Endocrine System Disorders,Organismal Injury and Abnormalities	Endocrine carcinoma	3.42e-84		0.162	A1CF,AACS,AADAC,AADAT,AATK,ABAT,ABCA5,ABCA6,ABCA9,ABCB1,ABCB10,ABCB6,ABCC1,ABCC12,ABCC4,ABCC5,ABCC6,ABCD3,ABCG1,ABCG2,ABCG5,ABCG8,ABHD12,ABHD17C,ABHD2,ABHD3,ABI2,ABI3,ABLIM1,ABLIM2,ABR,ABRAXAS2,ACAA2,ACACB,ACAD10,ACAD11,ACAD8,ACADSB,ACADVL,ACAP1,ACAT1,ACAT2,ACE,ACHE,ACLY,ACO1,ACOT2,ACOT7,ACOT9,ACOX1,ACSF3,ACSL1,ACSL3,ACSL5,ACSM1,ACSM3,ACSS1,ACSS2,ACSS3,ACTG1,ACTN1,ACTR3,ACVR1B,ACVRL1,ACY1,ACY3,AC…
Dermatological Diseases and Conditions,Organismal Injury and Abnormalities	Skin lesion	4.81e-52		0.166	A1CF,A4GALT,A4GNT,AACS,AADAC,AADAT,AATK,ABAT,ABCA5,ABCA6,ABCA9,ABCB1,ABCB10,ABCC1,ABCC12,ABCC4,ABCC6,ABCG1,ABCG2,ABCG8,ABI2,ABI3,ABLIM2,ABR,ACACB,ACAD10,ACADSB,ACAP1,ACE,ACHE,ACO1,ACPP,ACSL3,ACSL5,ACSM1,ACSM3,ACSS3,ACTG1,ACTN1,ACVRL1,ACY3,ADAM10,ADAM11,ADAM12,ADAM15,ADAM19,ADAM33,ADAMTS10,ADAMTS12,ADAMTS14,ADAMTS15,ADAMTS16,ADAMTS2,ADAMTS3,ADAMTS5,ADAMTS7,ADAMTS9,ADAMTSL1,ADAMTSL2,ADAMTSL3,ADAMTS…
Cancer,Endocrine System Disorders,Organismal Injury and Abnormalities	Thyroid gland tumor	7.05e-85		0.192	A1CF,AACS,AADAC,AADAT,AATK,ABAT,ABCA5,ABCA6,ABCA9,ABCB1,ABCB10,ABCB6,ABCC1,ABCC12,ABCC4,ABCC5,ABCC6,ABCD3,ABCG1,ABCG2,ABCG5,ABCG8,ABHD12,ABHD17C,ABHD2,ABHD3,ABI2,ABI3,ABLIM1,ABLIM2,ABR,ABRAXAS2,ACAA2,ACACB,ACAD10,ACAD11,ACAD8,ACADSB,ACADVL,ACAP1,ACAT1,ACAT2,ACE,ACHE,ACLY,ACO1,ACOT2,ACOT7,ACOT9,ACOX1,ACSF3,ACSL1,ACSL3,ACSL5,ACSM1,ACSM3,ACSS1,ACSS2,ACSS3,ACTG1,ACTN1,ACTR3,ACVR1B,ACVRL1,ACY1,ACY3,AC…
Cancer,Hematological Disease,Organismal Injury and Abnormalities	Mature lymphocytic neoplasm	8.22e-29		0.218	AASS,ABCB1,ABCC1,ABCG1,ACAD11,ACE,ACOT9,ACVRL1,ADAM19,ADAMTS15,ADAMTS16,ADAMTS9,ADAMTSL1,ADAMTSL3,ADAR,ADCYAP1R1,ADRA1A,ADRA1B,ADRB3,AHNAK,AIM2,ALPL,AMOT,AMOTL1,ANO1,ANTXR1,ANXA1,ANXA2,ANXA4,ANXA5,APBA1,APOBEC3B,APOE,APP,ARHGAP17,ARHGAP42,ARHGEF28,ARL11,ASAP2,ASXL3,ATF3,ATG9A,ATP10A,ATP1A2,ATP6V0D2,ATRNL1,BAK1,BASP1,BBS7,BCL11A,BCL2,BCL2L11,BCL6,BCOR,BICC1,BIRC5,BRSK1,BTG2,BTK,C1QTNF7,C3orf52,C3o…
Cancer,Organismal Injury and Abnormalities,Renal and Urological Disease	Urinary tract tumor	3.67e-19		0.222	AADAT,AATK,ABCB1,ABCC1,ACACB,ACAT1,ACOT7,ACPP,ACSS3,ACVR1B,ADAM10,ADAM17,ADAM19,ADAM8,ADAMTS14,ADAMTS16,ADAMTS9,ADAMTSL3,ADAMTSL4,ADCY2,ADORA2A,ADORA2B,ADRA1A,ADRB3,AEBP1,AFF3,AGFG2,AGXT,AGXT2,AHNAK,AHNAK2,AIDA,AJUBA,AK2,ALAS1,ALAS2,ALB,ALDH1A2,ALDH5A1,ALDH7A1,ALPK1,AMIGO2,ANGPTL2,ANKRD44,ANLN,ANXA2,ANXA5,APAF1,APBA1,APOBEC3B,APOH,AQP7,AR,ARFGEF3,ARHGAP26,ARHGAP39,ARHGAP5,ARHGEF10,ARID5B,ARMCX1,A…
Humoral Immune Response,Protein Synthesis	Production of antibody	1.26e-32		0.227	ABCB1,AIM2,APCS,APOE,ARID3A,ARNTL,ATF3,AXL,BATF,BCL2,BCL2L11,BCL6,BLNK,BST1,BTK,BTLA,C1QA,C3AR1,C4A/C4B,CABIN1,CARD11,Ccl2,CCR1,CCR2,CCR5,CCR7,CD180,CD207,CD22,CD274,CD276,CD28,CD36,CD37,CD40,Cd59a,CD6,CD72,CD74,CD83,CD84,CD86,CDKN1A,CHRNA4,CIITA,CLEC4A,CLEC4D,CLEC4E,CLEC4M,Cmah,CSF2RB,CTSS,CXCL10,CXCR2,CYP7B1,DAPP1,DEF6,DHRS4,DKK3,DLK1,DOK1,DTX1,ECM1,EFS,ENPP3,F2RL1,FASLG,FCER1G,FCGR1A,FLI1,FLT3…
Cell Death and Survival	Apoptosis of phagocytes	9.19e-25		0.245	ABCG1,ADAM17,ADAM8,AFP,ANXA1,APOE,APP,ATF3,AXL,BAK1,BCL2,BCL2A1,BCL2L11,BCL6,BIRC2,BIRC5,BTK,C1QA,C3AR1,CASP1,CASP2,CASP3,CASP4,CAT,CCL19,CCL5,CCR7,CD14,CD40,CD44,CDKN1A,CNR1,CRP,CSF1,CX3CL1,CXCL2,CXCR4,CYBB,DCN,F2,FASLG,FCER1G,FLT3LG,FOS,G6PC3,GPR132,GSN,HAVCR2,HCAR2,IL18,IL1RN,IL33,IL36G,IL6R,INPP5D,IRF5,IRF8,ISG15,ITGB2,LCN2,LDLR,LGALS3,MMP8,MSR1,NCEH1,NFKB1,NGF,NLRP1,NLRP3,NR4A3,P2RX7,PDGFC,P…
Cancer,Organismal Injury and Abnormalities	Melanoma	6.34e-47		0.28	A1CF,A4GALT,A4GNT,AACS,AADAC,AADAT,AAMDC,AATK,ABAT,ABCA5,ABCA6,ABCA9,ABCB1,ABCB10,ABCB6,ABCC1,ABCC12,ABCC4,ABCC6,ABCG1,ABCG2,ABCG8,ABI2,ABI3,ABLIM2,ABR,ACACB,ACAD10,ACADSB,ACAP1,ACE,ACHE,ACO1,ACOT2,ACOT9,ACPP,ACSL3,ACSL5,ACSM1,ACSM3,ACSS3,ACTG1,ACTN1,ACVRL1,ACY3,ADAM10,ADAM11,ADAM15,ADAM17,ADAM19,ADAM33,ADAMTS10,ADAMTS12,ADAMTS14,ADAMTS15,ADAMTS16,ADAMTS2,ADAMTS3,ADAMTS5,ADAMTS7,ADAMTS9,ADAMTSL1,…
Cancer,Organismal Injury and Abnormalities	Head and neck cancer	2.03e-84		0.286	A1CF,AACS,AADAC,AADAT,AATK,ABAT,ABCA5,ABCA6,ABCA9,ABCB1,ABCB10,ABCB6,ABCC1,ABCC12,ABCC4,ABCC5,ABCC6,ABCD3,ABCG1,ABCG2,ABCG5,ABCG8,ABHD12,ABHD17C,ABHD2,ABHD3,ABI2,ABI3,ABLIM1,ABLIM2,ABR,ABRAXAS2,ACAA2,ACACB,ACAD10,ACAD11,ACAD8,ACADSB,ACADVL,ACAP1,ACAT1,ACAT2,ACE,ACHE,ACLY,ACO1,ACOT2,ACOT7,ACOT9,ACOX1,ACSF3,ACSL1,ACSL3,ACSL5,ACSM1,ACSM3,ACSS1,ACSS2,ACSS3,ACTG1,ACTN1,ACTR3,ACVR1B,ACVRL1,ACY1,ACY3,AC…
Lipid Metabolism,Molecular Transport,Small Molecule Biochemistry	Concentration of triacylglycerol	1.29e-20		0.321	AADAC,ABCG8,ACACA,ACACB,ACAT2,ACLY,ACSL1,ADIPOR2,ADRB3,AEBP1,AGPAT2,AGT,AKR1B1,AKR1B10,Akr1b7,ANGPTL3,APOA1,APOA2,APOBEC1,Apoc1,Apoc3,APOC4,APOE,AQP7,AQP8,AR,ARNTL,AZGP1,BCO2,C1QA,CACNA1B,CASP1,CBL,CBS/CBSL,CCDC3,Ccl2,CD36,CEACAM1,CEBPA,CES1,CHRM3,CIDEB,CISD1,CPT1C,CRP,CXCL14,CYBB,CYP27A1,DBI,DGAT2,DLK1,DOCK2,ECI1,ELOVL5,EPM2A,FABP1,FABP5,FADS2,FASN,FFAR4,FGF1,FGF21,FOXA1,FOXO1,G6PD,GAS7,GBP5,GCK…
Humoral Immune Response,Protein Synthesis	Quantity of immunoglobulin	1.66e-30		0.328	ABCB1,AIM2,APCS,APOE,ARID3A,ARNTL,ATF3,AXL,BATF,BCL2L11,BCL6,BLNK,BST1,BTK,BTLA,C1QA,C3AR1,C4A/C4B,CABIN1,CARD11,Ccl2,CCR1,CCR2,CCR5,CCR7,CD180,CD207,CD22,CD274,CD276,CD28,CD36,CD37,CD40,Cd59a,CD6,CD72,CD74,CD83,CD84,CD86,CDKN1A,CHRNA4,CIITA,CLEC4A,CLEC4D,CLEC4E,CLEC4M,Cmah,CSF2RB,CTSS,CXCL10,CXCR2,CYP7B1,DAPP1,DHRS4,DKK3,DLK1,DOK1,DTX1,ECM1,EFS,ENPP3,F2RL1,FASLG,FCER1G,FCGR1A,FLI1,FLT3LG,GADD45B…
Cancer,Organismal Injury and Abnormalities,Reproductive System Disease	Prostatic adenocarcinoma	4.31e-25		0.332	A1CF,AADAT,ABCB1,ABCC1,ABCC4,ABCC5,ABCG2,ABHD3,ABR,ACACB,ACAD10,ACAD8,ACADVL,ACLY,ACOT7,ACOX1,ACPP,ACSL3,ACSM1,ACSM3,ACSS2,ACVR1B,ACVRL1,ACY3,ADAM10,ADAM17,ADAMTS14,ADAMTS15,ADAMTS16,ADAMTS2,ADAMTS5,ADAMTS7,ADAR,ADCY2,ADCY7,ADGB,ADRA1A,ADRA1B,ADRA2B,ADRB3,ADSSL1,AEBP1,AFM,AFP,AGAP2,AGPAT4,AGT,AHNAK,AK7,AKAP12,AKNA,AKR1B1,ALDH18A1,ALDH1A2,ALDH1L1,ALDH2,ALDOB,ALOX5AP,AMPD3,ANKRD1,ANKRD13A,ANKRD13B,…
Cancer,Gastrointestinal Disease,Hepatic System Disease,Organismal Injury and Abnormalities	Hepatobiliary system cancer	3.13e-39		0.378	A1CF,AADAC,AADAT,AASS,AATK,ABAT,ABCA5,ABCA6,ABCA9,ABCB6,ABCC1,ABCC12,ABCC4,ABCC5,ABCC6,ABCG1,ABCG8,ABHD3,ABI3,ABLIM1,ABLIM2,ACAA2,ACACB,ACADSB,ACADVL,ACE,ACLY,ACO1,ACOT7,ACOX1,ACPP,ACSL1,ACSM3,ACSS2,ACTG1,ACTN1,ACTR3,ACVR1B,ACY1,ADAM10,ADAM12,ADAM15,ADAM17,ADAM19,ADAM33,ADAMTS10,ADAMTS16,ADAMTS2,ADAMTS3,ADAMTS5,ADAMTSL1,ADAMTSL3,ADAMTSL4,ADAMTSL5,ADAR,ADCY2,ADCY4,ADGB,ADGRG1,ADH5,ADIPOR2,ADK,ADRA…
Cell Death and Survival	Cell death of macrophages	1.73e-19		0.387	ABCC4,ABCG1,ACAT1,ADAM8,AIM2,APOE,APP,BCL2,BIRC2,BIRC5,C1QA,C3AR1,CASP1,CASP2,CASP3,CASP4,CCL5,CCR5,CD14,CD40,CDKN1A,CSF1,CTSB,CX3CL1,CYBB,DCN,ENTPD1,FASLG,FOS,GPR132,GPSM1,HMOX1,IL18,IL36G,IL6R,INPP5D,ISG15,LCN2,LDLR,LGALS3,LYZ,MSR1,Naip1 (includes others),NCEH1,NGF,NLRC4,NLRP1,NLRP3,P2RX7,PDGFC,PLA2G4A,PLAT,PON1,PRKCE,PTPN6,PYCARD,RIPK3,SERPINA3,SERPINF1,SFTPD,SLC39A10,SLC7A11,SOAT1,SOD2,STAT1,…
Cancer,Organismal Injury and Abnormalities	Connective or soft tissue tumor	8.17e-19		0.397	A1CF,AATK,ABCB1,ABCC1,ABCC4,ABCC5,ABCG5,ABI2,ACACB,ACAD11,ACE,ACHE,ADAM12,ADAMTS5,ADAMTSL1,ADAMTSL3,ADAP1,ADGRE5,ADI1,ADRA1A,ADRA1B,ADRA2B,ADRB3,AGPAT2,AGRN,AK2,ALDH1B1,ALOX5AP,ALPL,ANGPT1,ANO1,AR,ARHGAP22,ARMC2,ASB4,ASS1,ATF6B,ATP2B4,ATP6V1B2,ATP7A,ATRNL1,AURKB,AXIN2,BCL2,BCL2L11,BCL6,BCOR,BHLHA15,BIRC5,BSN,BTK,BUB1B,C11orf49,C3orf52,C3orf67,C8G,CACNA1B,CACNA1G,CACNA2D1,CADM3,CAPN6,CASP1,CAT,CBL…
Cancer,Dermatological Diseases and Conditions,Organismal Injury and Abnormalities	Skin tumor	8.09e-49		0.398	A1CF,A4GALT,A4GNT,AACS,AADAC,AADAT,AATK,ABAT,ABCA5,ABCA6,ABCA9,ABCB1,ABCB10,ABCC1,ABCC12,ABCC4,ABCC6,ABCG1,ABCG2,ABCG8,ABI2,ABI3,ABLIM2,ABR,ACACB,ACAD10,ACADSB,ACAP1,ACE,ACHE,ACO1,ACPP,ACSL3,ACSL5,ACSM1,ACSM3,ACSS3,ACTG1,ACTN1,ACVRL1,ACY3,ADAM10,ADAM11,ADAM12,ADAM15,ADAM19,ADAM33,ADAMTS10,ADAMTS12,ADAMTS14,ADAMTS15,ADAMTS16,ADAMTS2,ADAMTS5,ADAMTS7,ADAMTS9,ADAMTSL1,ADAMTSL2,ADAMTSL3,ADAMTSL4,ADAP1…
Cancer,Endocrine System Disorders,Organismal Injury and Abnormalities	Endocrine cancer	1.79e-84		0.461	A1CF,AACS,AADAC,AADAT,AATK,ABAT,ABCA5,ABCA6,ABCA9,ABCB1,ABCB10,ABCB6,ABCC1,ABCC12,ABCC4,ABCC5,ABCC6,ABCD3,ABCG1,ABCG2,ABCG5,ABCG8,ABHD12,ABHD17C,ABHD2,ABHD3,ABI2,ABI3,ABLIM1,ABLIM2,ABR,ABRAXAS2,ACAA2,ACACB,ACAD10,ACAD11,ACAD8,ACADSB,ACADVL,ACAP1,ACAT1,ACAT2,ACE,ACHE,ACLY,ACO1,ACOT2,ACOT7,ACOT9,ACOX1,ACSF3,ACSL1,ACSL3,ACSL5,ACSM1,ACSM3,ACSS1,ACSS2,ACSS3,ACTG1,ACTN1,ACTR3,ACVR1B,ACVRL1,ACY1,ACY3,AC…
Cancer,Organismal Injury and Abnormalities	Breast or colorectal cancer	6.92e-47		0.463	AASS,AATK,ABAT,ABCA5,ABCA6,ABCA9,ABCB1,ABCB6,ABCC1,ABCC12,ABCC4,ABCC5,ABCC6,ABCD3,ABCG2,ABCG5,ABHD14B,ABHD2,ABI2,ABI3,ABLIM1,ABLIM2,ABR,ACACB,ACADVL,ACAT1,ACE,ACLY,ACOT7,ACOT9,ACOX1,ACPP,ACSL5,ACSS2,ACTG1,ACVR1B,ACVRL1,ACYP1,ADAM10,ADAM12,ADAM15,ADAM17,ADAM19,ADAMTS10,ADAMTS12,ADAMTS14,ADAMTS15,ADAMTS16,ADAMTS2,ADAMTS3,ADAMTS5,ADAMTS9,ADAMTSL4,ADAMTSL5,ADAR,ADCY2,ADCY3,ADCY4,ADGB,ADGRG6,ADIPOR2,A…
Cancer,Gastrointestinal Disease,Hepatic System Disease,Organismal Injury and Abnormalities	Liver carcinoma	2e-37		0.476	A1CF,AADAC,AASS,AATK,ABAT,ABCA5,ABCA9,ABCB6,ABCC1,ABCC12,ABCC4,ABCC5,ABCC6,ABCG1,ABCG8,ABHD3,ABI3,ABLIM1,ABLIM2,ACAA2,ACACB,ACADSB,ACADVL,ACE,ACLY,ACO1,ACOT7,ACOX1,ACPP,ACSL1,ACSM3,ACSS2,ACTG1,ACTN1,ACTR3,ACVR1B,ACY1,ADAM10,ADAM12,ADAM15,ADAM17,ADAM19,ADAM33,ADAMTS10,ADAMTS16,ADAMTS2,ADAMTS3,ADAMTS5,ADAMTSL1,ADAMTSL3,ADAMTSL4,ADAMTSL5,ADAR,ADCY2,ADCY4,ADGB,ADGRG1,ADH5,ADIPOR2,ADK,ADRA1A,ADTRP,AEB…
Cancer,Organismal Injury and Abnormalities,Renal and Urological Disease	Urinary tract cancer	2.31e-20		0.48	AADAT,ABCB1,ABCC1,ACACB,ACAT1,ACOT7,ACPP,ACSS3,ACVR1B,ADAM10,ADAM17,ADAM19,ADAM8,ADAMTS14,ADAMTS16,ADAMTS9,ADAMTSL3,ADAMTSL4,ADCY2,ADORA2A,ADORA2B,ADRA1A,ADRB3,AEBP1,AFF3,AGFG2,AGXT,AGXT2,AHNAK,AHNAK2,AIDA,AJUBA,AK2,ALAS1,ALAS2,ALB,ALDH1A2,ALDH5A1,ALDH7A1,ALPK1,AMIGO2,ANGPTL2,ANKRD44,ANLN,ANXA2,ANXA5,APAF1,APBA1,APOBEC3B,APOH,AQP7,AR,ARFGEF3,ARHGAP26,ARHGAP39,ARHGAP5,ARHGEF10,ARID5B,ARMCX1,ASAP3,…
Cell Death and Survival	Neuronal cell death	1.91e-19		0.48	AATK,ACHE,ACVRL1,ADAM12,ADAM17,ADAM8,ADCYAP1R1,ADORA2A,AGAP2,AGRN,AGT,AIFM1,AKT3,ALDH1A2,AMIGO2,ANGPT1,APAF1,APOE,APP,AR,AREG,ARRB1,ARRB2,ASAH1,ASTN1,ATF3,ATP13A2,ATP1A2,ATP7A,AXL,BAK1,BCL2,BCL2L11,BEX3,BHLHB9,BIRC5,BNIP3,BOK,BTG2,C5AR1,C7,CADPS2,CAMK2A,CAMK2B,CAMK4,CASP1,Casp12,CASP2,CASP3,CAT,Ccl2,CCL3L3,CCL4,CCL5,CCNB1,CCR5,CD200,CD40,CD59,CDC25A,CDC25B,CDC25C,CDK1,CDKN1A,CLCF1,CNR1,CORO1A,CSF…
Metabolic Disease,Organismal Injury and Abnormalities	Glucose metabolism disorder	3.74e-54		0.528	0610031O16Rik,9930111J21Rik1/Gm12185,9930111J21Rik2,AACS,AATK,ABCC4,ABCD3,ABCG1,ABCG5,ABCG8,ACAA2,ACACA,ACACB,ACAD10,ACADVL,ACAT2,ACE,ACHE,Acnat1/Acnat2,ACO1,ACSL1,ACSM3,ACSS1,ADAMTS2,ADAMTS9,ADCYAP1R1,ADIPOR2,ADK,ADORA2A,ADORA2B,ADRA1A,ADRA1B,ADRA2B,ADRB3,AEBP1,AGAP2,AGPAT2,AGPS,AGT,AIF1,AIM2,Airn,AKR1B1,Akr1b7,Akr1c12/Akr1c13,Akr1c14,AKT3,ALB,ALDH2,ALOX5AP,ALPL,AMY2A,ANGPTL6,ANKRD44,ANXA1,ANXA2…
Cancer,Organismal Injury and Abnormalities,Reproductive System Disease	Prostatic carcinoma	3.96e-28		0.528	A1CF,AADAT,ABCB1,ABCC1,ABCC4,ABCC5,ABCG2,ABHD3,ABR,ACACB,ACAD10,ACAD8,ACADVL,ACLY,ACOT7,ACOX1,ACPP,ACSL3,ACSM1,ACSM3,ACSS2,ACVR1B,ACVRL1,ACY3,ADAM10,ADAM17,ADAMTS14,ADAMTS15,ADAMTS16,ADAMTS2,ADAMTS5,ADAMTS7,ADAR,ADCY2,ADCY7,ADGB,ADGRG1,ADRA1A,ADRA1B,ADRA2B,ADRB3,ADSSL1,AEBP1,AFAP1,AFM,AFP,AGAP2,AGPAT4,AGT,AHNAK,AK7,AKAP12,AKNA,AKR1B1,ALB,ALDH18A1,ALDH1A2,ALDH1L1,ALDH2,ALDH7A1,ALDOB,ALOX5AP,AMPD3,…
Protein Synthesis	Production of protein	5.88e-34		0.532	ABCB1,ADAR,AIM2,APCS,APOE,ARID3A,ARNTL,ATF3,AXL,BATF,BCL2,BCL2L11,BCL6,BLNK,BST1,BTK,BTLA,C1QA,C3AR1,C4A/C4B,C5AR1,CABIN1,CARD11,Ccl2,CCR1,CCR2,CCR5,CCR7,CD180,CD207,CD22,CD274,CD276,CD28,CD36,CD37,CD40,Cd59a,CD6,CD72,CD74,CD83,CD84,CD86,CDKN1A,CHRNA4,CIITA,CLEC4A,CLEC4D,CLEC4E,CLEC4M,Cmah,CSF2RB,CTSS,CXCL10,CXCR2,CYP7B1,DAPP1,DDX58,DEF6,DHRS4,DKK3,DLK1,DOK1,DTX1,ECM1,EFS,ENPP3,F2RL1,FASLG,FCER1G…
Cancer,Endocrine System Disorders,Organismal Injury and Abnormalities	Nonpituitary endocrine tumor	5.29e-87		0.548	A1CF,AACS,AADAC,AADAT,AATK,ABAT,ABCA5,ABCA6,ABCA9,ABCB1,ABCB10,ABCB6,ABCC1,ABCC12,ABCC4,ABCC5,ABCC6,ABCD3,ABCG1,ABCG2,ABCG5,ABCG8,ABHD12,ABHD17C,ABHD2,ABHD3,ABI2,ABI3,ABLIM1,ABLIM2,ABR,ABRAXAS2,ACAA2,ACACB,ACAD10,ACAD11,ACAD8,ACADSB,ACADVL,ACAP1,ACAT1,ACAT2,ACE,ACHE,ACLY,ACO1,ACOT2,ACOT7,ACOT9,ACOX1,ACSF3,ACSL1,ACSL3,ACSL5,ACSM1,ACSM3,ACSS1,ACSS2,ACSS3,ACTG1,ACTN1,ACTR3,ACVR1B,ACVRL1,ACY1,ACY3,AC…
Cellular Development,Connective Tissue Development and Function,Tissue Development	Differentiation of connective tissue cells	1.86e-33		0.548	AAMDC,ACVRL1,ADAM17,ADAM8,ADAMTS12,ADAMTS7,ADAR,ADK,ADORA2B,ADRB3,AGT,Akr1b7,ALDH6A1,Ank2,AP1S2,APCS,APOE,AREG,ARID5B,ARNTL,ATF3,ATP6V0D2,AXIN2,BCL2,BCL6,BGN,BMP7,BNIP3,BTK,C3AR1,C5AR1,CA2,CAMK4,CASP3,CAVIN1,CBL,CCDC3,CCL3L3,CCL5,Ccl9,CCND1,CCR1,CCR2,CD200,CD276,CD300LF,CD44,CD9,CDK1,CDKN1A,CEACAM1,CEBPA,CHADL,CIITA,Clec2d (includes others),CLEC4M,CLIC1,CMKLR1,CPXM1,CREB3L1,CREB5,CREBL2,CSF1,CSF1…
Cancer,Organismal Injury and Abnormalities,Reproductive System Disease	Development of genital tumor	1.1e-26		0.558	A1CF,AACS,AASS,ABAT,ABCA5,ABCA6,ABCA9,ABCB1,ABCC12,ABCC4,ABCC6,ABCG2,ABCG5,ABHD2,ABI2,ABLIM2,ABR,ACACB,ACAD10,ACAD11,ACAD8,ACADSB,ACE,ACOX1,ACPP,ACSL1,ACSL3,ACSM1,ACSM3,ACSS2,ACTG1,ACTN1,ACTR3,ACVR1B,ACY1,ACYP1,ADAM10,ADAM12,ADAM19,ADAMTS10,ADAMTS12,ADAMTS16,ADAMTS2,ADAMTS5,ADAMTS7,ADAMTSL1,ADAMTSL3,ADAMTSL4,ADCY2,ADCYAP1R1,ADGB,ADGRE5,ADI1,ADIPOR2,ADORA2A,ADRA1A,ADRA1B,ADRA2B,ADRB3,AEBP1,AFF3,AF…
Cancer,Organismal Injury and Abnormalities	Advanced extracranial solid tumor	1.84e-23		0.569	ABAT,ABCB1,ADAM12,ADAM15,AKAP12,ALDH1A2,ALDH5A1,AMY2A,ANGPTL2,ANXA1,ANXA2,APOA1,AR,ARG1,ARL4C,ATF3,AURKB,AXL,BAK1,BCL2,BEX4,BIRC5,BTK,C4A/C4B,C5AR1,CAPG,CCL19,CCL5,CCND1,CCND2,CCR2,CCR7,CD200,CD200R1,CD248,CD274,CD36,CD44,CD48,CD8A,CD9,CDH1,CDH6,CDKN2C,CDKN3,CFHR1,CLDN4,CMTM8,COL15A1,COL4A1,COL4A2,COL6A3,CPEB1,CRYZ,CSF1,CSF1R,CSF3R,CTNNAL1,CTSB,CXCR3,CXCR4,CYP17A1,CYP3A5,DAB2,DDR1,DDR2,DHFR,DLGAP…
Cancer,Endocrine System Disorders,Organismal Injury and Abnormalities,Reproductive System Disease	Ovarian tumor	2.07e-25		0.579	AASS,ABAT,ABCB1,ABCC4,ABCG2,ABHD2,ABLIM2,ABR,ACAD10,ACAD11,ACPP,ACSS2,ACTG1,ACVR1B,ACYP1,ADAM10,ADAM17,ADAM19,ADAMTS10,ADAMTS12,ADAMTS2,ADAMTS7,ADAMTS9,ADAMTSL3,ADCY2,ADCYAP1R1,ADGB,ADIPOR2,ADORA2A,AEBP1,AFF3,AFM,AGAP2,AGPAT2,AHNAK2,AIF1,AIFM1,AK3,AK7,AKNA,AKR1B1,ALB,ALCAM,ALDH1A2,ALDH1L1,ALDH5A1,ALDH7A1,AMOTL1,ANGPT1,ANKRD55,ANLN,AOC1,APOA1,APOBR,APOE,APOH,AR,ARHGAP39,ARHGAP44,ARHGAP9,ARHGEF17,A…
Cancer,Organismal Injury and Abnormalities,Reproductive System Disease	Female genital neoplasm	3.63e-30		0.586	A1CF,AACS,AASS,ABAT,ABCA5,ABCA6,ABCA9,ABCB1,ABCC12,ABCC4,ABCC6,ABCG2,ABCG5,ABHD2,ABI2,ABLIM2,ABR,ACACB,ACAD10,ACAD11,ACAD8,ACADSB,ACE,ACOX1,ACPP,ACSL1,ACSL3,ACSM1,ACSM3,ACSS2,ACTG1,ACTN1,ACTR3,ACVR1B,ACY1,ACYP1,ADAM10,ADAM12,ADAM17,ADAM19,ADAMTS10,ADAMTS12,ADAMTS16,ADAMTS2,ADAMTS5,ADAMTS7,ADAMTS9,ADAMTSL1,ADAMTSL3,ADAMTSL4,ADCY2,ADCYAP1R1,ADGB,ADGRE5,ADI1,ADIPOR2,ADORA2A,ADRA1A,ADRA1B,ADRA2B,ADRB…
Cancer,Organismal Injury and Abnormalities,Reproductive System Disease	Tumorigenesis of reproductive tract	1.08e-29		0.586	A1CF,AACS,AASS,ABAT,ABCA5,ABCA6,ABCA9,ABCB1,ABCC12,ABCC4,ABCC6,ABCG2,ABCG5,ABHD2,ABI2,ABLIM2,ABR,ACACB,ACAD10,ACAD11,ACAD8,ACADSB,ACE,ACOX1,ACPP,ACSL1,ACSL3,ACSM1,ACSM3,ACSS2,ACTG1,ACTN1,ACTR3,ACVR1B,ACY1,ACYP1,ADAM10,ADAM12,ADAM17,ADAM19,ADAMTS10,ADAMTS12,ADAMTS16,ADAMTS2,ADAMTS5,ADAMTS7,ADAMTS9,ADAMTSL1,ADAMTSL3,ADAMTSL4,ADCY2,ADCYAP1R1,ADGB,ADGRE5,ADI1,ADIPOR2,ADORA2A,ADRA1A,ADRA1B,ADRA2B,ADRB…
Organismal Injury and Abnormalities	Fibrosis	1.01e-28		0.591	ACE,ACSL1,ADK,ADORA2A,ADORA2B,AGT,ALB,APCS,APOA1,APOE,APRT,AR,ARG1,ARRB2,ATF3,AZIN1,BCL2,BCL6,BDKRB2,BGN,BMP7,BTC,BUB1B,C3AR1,C5AR1,CACNA1C,CALR,CASP1,CAV2,CBL,CBS/CBSL,CC2D2A,Ccl2,CCL4,CCL5,CCND1,CCR1,CCR2,CCR5,CD28,CD36,CD40,CD44,Cd59a,CD74,CDH1,CDH11,CEBPA,CFTR,CISH,CLSTN1,CNR1,COL1A1,COL1A2,COL3A1,COL4A3,COLEC10,CPB2,CSF1,CSF1R,CSRP3,CTSB,CTSK,CTSS,CX3CL1,CX3CR1,CXCR3,CYBB,CYP3A5,DACT3,DAGLA,…
Protein Synthesis	Quantity of protein in blood	5.28e-26		0.611	ABCC6,ACACB,ACSS1,ADCY3,ADCYAP1R1,ADIPOR2,ADRA1B,ADRB3,AGPAT2,AGT,AIM2,Akr1b7,AKT3,ALPL,ANGPTL6,APEX1,APOA1,APOA2,APOBEC1,Apoc3,APOE,AR,ARFGEF3,ARHGDIA,ARHGDIB,ARNTL,ARRB2,AXL,BAG4,BPNT1,C3AR1,C5AR1,CACNA1B,CARD11,Casp12,CASP4,CBL,CCDC3,CCDC80,Ccl2,CCR1,CCR2,CD14,CD28,Cd33,CD36,CD44,CDO1,CEACAM1,CES1,CHRM3,CHST8,CIDEB,Clec2d (includes others),CLEC4A,CLEC4D,CLEC4E,CLEC7A,CNMD,CNR1,COL4A3,COL5A3,CP…
Lipid Metabolism,Molecular Transport,Small Molecule Biochemistry	Concentration of lipid	1.57e-38		0.625	A4GALT,AADAC,ABCB1,Abcb1b,ABCC4,ABCG1,ABCG2,ABCG5,ABCG8,ABHD12,ACACA,ACACB,ACAT1,ACAT2,ACLY,ACOT2,ACPP,ACSL1,ACSS1,ADIPOR2,ADORA2A,ADORA2B,ADRA1B,ADRB3,AEBP1,AFAP1,AFP,AGPAT2,AGPAT4,AGPS,AGT,AIFM1,AKR1B1,AKR1B10,Akr1b7,AKT3,ALB,ALDH8A1,ALOX5AP,ANGPTL3,ANGPTL6,ANXA5,AP1M2,APAF1,APEX1,APOA1,APOA2,APOBEC1,Apoc1,Apoc3,APOC4,APOE,APP,AQP7,AQP8,AR,ARHGDIA,ARNTL,ASAH1,ATF3,AZGP1,B4GALT2,B4GALT6,BCL2,BCO…
Cancer,Organismal Injury and Abnormalities	Frequency of tumor	1.77e-55		0.636	A1CF,A4GNT,AACS,AASS,AATK,ABAT,ABCA5,ABCA6,ABCA9,ABCB1,ABCB6,ABCC1,ABCC12,ABCC4,ABCC5,ABCC6,ABCD3,ABCG2,ABCG5,ABHD14B,ABHD2,ABHD3,ABI2,ABI3,ABLIM2,ABR,ABRAXAS2,ACACB,ACAD10,ACAD11,ACAD8,ACADSB,ACADVL,ACAT1,ACE,ACHE,ACLY,ACO1,ACOT7,ACOT9,ACOX1,ACPP,ACSL1,ACSL3,ACSM1,ACSM3,ACSS2,ACTG1,ACTN1,ACVR1B,ACVRL1,ACY1,ACYP1,ADAM10,ADAM12,ADAM17,ADAM19,ADAM8,ADAMTS10,ADAMTS12,ADAMTS14,ADAMTS15,ADAMTS16,ADAMT…
Cellular Movement,Hematological System Development and Function,Immune Cell Trafficking	Cellular infiltration by mononuclear leukocytes	2.73e-20		0.641	ABCG1,ADORA2A,AGT,APOA1,APOE,APP,ARRB2,BGN,C6,CBLB,CCL19,Ccl2,CCL22,CCL3L3,CCL4,CCL5,CCR1,CCR2,CCR5,CCR7,CD274,CD28,CD40,CD44,Cd59a,CD6,CD86,CDH3,CIITA,COL4A3,CSF2RB,CX3CR1,CXCL10,CXCL16,CXCR3,DEF6,EFS,ERBB2,F2RL1,FASLG,FLT3LG,GLIS2,HCK,HGF,HLA-A,HMOX1,Hrg,IFNGR1,Ighg2b,IL12B,IL17RB,IL18,IL18BP,IL33,IL6R,IRF5,ITGA4,ITK,KCNE3,LAMA4,LDLR,LGALS1,LTB,Ly6a (includes others),MALT1,MAVS,MMP12,MMP14,MMP9…
Neurological Disease	Progressive neurological disorder	3.93e-19		0.651	ABAT,ABCB1,ABCG2,ACE,ACHE,ACLY,ACTG1,ADAM10,ADAM12,ADAM17,ADAMTSL1,ADGRL1,ADORA2A,ADORA2B,ADRA1A,ADRA1B,ADRA2B,ADRB3,AFM,AGRN,AGT,AIFM1,ALB,ALCAM,ALDH1L1,ALDH2,ALDH5A1,AMPD3,ANXA1,ANXA2,ANXA5,AP1S2,APBB1,APOA1,APOA2,APOBEC1,APOC4,APOE,APP,AQP4,AR,AREG,ARG1,ARHGDIB,ARMC2,ARNT2,ARRB1,ASAH1,ASB2,ATF3,ATP13A2,ATP1A2,ATP1A3,ATP5F1A,ATP8A1,AXL,B4GALT6,BBOX1,BCL2,BCL2L11,BGN,BIRC5,BTC,C3orf67,C4A/C4B,C7…
Cell Death and Survival	Cell death of myeloid cells	7.76e-25		0.656	ABCB1,ABCC4,ABCG1,ACAT1,ADAM17,ADAM8,AIM2,ANGPT1,ANXA1,APOE,APP,ASAH1,ATF3,BAK1,BCL2,BCL2A1,BIRC2,BIRC5,BTK,C1QA,C3AR1,CASP1,CASP2,CASP3,CASP4,CAT,CCL5,CCR5,CD14,CD40,CD44,CDKN1A,CRP,CSF1,CTSB,CX3CL1,CXCL2,CXCR4,CYBB,DCN,ENTPD1,FASLG,FCER1G,FCGR1A,FOS,FUT4,G6PC3,GPR132,GPSM1,GSN,HAVCR2,HCAR2,HMOX1,IL17RB,IL18,IL1RN,IL33,IL36G,IL6R,INPP5D,IRAK3,IRF8,ISG15,ITGB2,LCN2,LDLR,LGALS1,LGALS3,LYZ,MLKL,MMP…
Cancer,Organismal Injury and Abnormalities	Anogenital cancer	2.59e-58		0.659	A1CF,AACS,AADAT,AASS,AATK,ABAT,ABCA5,ABCA6,ABCA9,ABCB1,ABCC1,ABCC12,ABCC4,ABCC5,ABCC6,ABCG2,ABCG5,ABHD2,ABHD3,ABI2,ABLIM1,ABLIM2,ABR,ACACB,ACAD10,ACAD11,ACAD8,ACADSB,ACADVL,ACE,ACHE,ACLY,ACO1,ACOT7,ACOT9,ACOX1,ACPP,ACSL1,ACSL3,ACSM1,ACSM3,ACSS2,ACTG1,ACTN1,ACTR3,ACVR1B,ACVRL1,ACY1,ACY3,ACYP1,ADAM10,ADAM12,ADAM15,ADAM17,ADAM19,ADAMTS10,ADAMTS12,ADAMTS14,ADAMTS15,ADAMTS16,ADAMTS2,ADAMTS3,ADAMTS5,AD…
Lipid Metabolism,Molecular Transport,Small Molecule Biochemistry	Concentration of fatty acid	1.3e-22		0.662	ABCG2,ACACA,ACACB,ACLY,ACOT2,ACSL1,ACSS1,ADORA2A,ADRA1B,ADRB3,AGPAT2,AGPS,AGT,AIFM1,AKR1B1,AKR1B10,ALOX5AP,ANGPTL3,ANGPTL6,APEX1,APOA2,APOE,APP,ARNTL,AZGP1,CASP1,CBL,CBS/CBSL,CCDC80,Ccl2,CD36,CEBPA,CERK,CERS4,CES1,CFTR,CIDEB,CLEC11A,CSF1,CX3CL1,CYP1B1,CYP27A1,CYP4A11,CYP4F2,CYSLTR1,DAGLA,DBI,DGAT2,DGKE,DLK1,ECI1,EFNA2,ELMO1,ELOVL2,ELOVL3,ELOVL5,EPHX2,EPM2A,ERBB2,EXTL1,F2,FAAH,FABP1,FABP5,FADS2,FA…
Neurological Disease	Dyskinesia	6.89e-22		0.701	ABCB1,ACAT1,ACHE,ADCY2,ADCY7,ADORA2A,ADRA1A,ADRA1B,ADRA2B,ADRB3,AEBP1,AFM,AHCY,AIFM1,AK1,ALAS1,ALDH2,ALDH6A1,Ank2,APLP1,APOE,AQP4,ARMCX2,ARMCX3,ATP5F1C,ATP5MG,ATP5PF,ATP5PO,ATP6V1B2,B3GALT4,BASP1,BBOX1,BCL2,BCL6,BIRC2,C4A/C4B,C7,CA2,CACNA1B,CACNB3,CAMK2A,CAMK2B,CAMK4,CASP1,CASP2,CASP3,CASQ2,CCL4,CCL5,CD44,CD48,CD68,CDH11,CDS1,CHRM3,CHRNA4,CHRNB1,CHRNB2,CIITA,CKB,CNR1,COL4A3,COX7B,CPLX2,CREB3L1,CR…
Cancer,Gastrointestinal Disease,Hepatic System Disease,Organismal Injury and Abnormalities	Hepatocellular carcinoma	5.94e-28		0.723	ABAT,ACOX1,ACSM3,ACSS2,ACTG1,ACY1,ADAM10,ADAM12,ADAM17,ADAMTS3,ADAR,ADCY2,ADGRG1,ADH5,ADK,ADRA1A,AFP,AGT,AGXT2,AKR1B10,AKR1D1,ALB,ALDH2,ALDH8A1,ALDOB,ANGPTL6,ANLN,ANO9,ANXA1,ANXA5,AQP7,AR,AREG,ARG1,ARHGAP10,ARHGAP17,ARHGAP22,ARHGAP44,ASPM,ASS1,AUTS2,AXIN2,AXL,BCL2,BCL2L11,BCO2,BIRC2,BMP7,BTG3,BUB1,BUB1B,C1QTNF2,C3orf70,C7,C8A,CA2,CABYR,CACNA1G,CACNA2D1,CASP2,CAT,CCDC138,CCDC80,CCL19,CCNA2,CCNB1,C…
Cancer,Gastrointestinal Disease,Organismal Injury and Abnormalities	Hepatobiliary carcinoma	3.56e-39		0.772	A1CF,AADAC,AADAT,AASS,AATK,ABAT,ABCA5,ABCA6,ABCA9,ABCB6,ABCC1,ABCC12,ABCC4,ABCC5,ABCC6,ABCG1,ABCG8,ABHD3,ABI3,ABLIM1,ABLIM2,ACAA2,ACACB,ACADSB,ACADVL,ACE,ACLY,ACO1,ACOT7,ACOX1,ACPP,ACSL1,ACSM3,ACSS2,ACTG1,ACTN1,ACTR3,ACVR1B,ACY1,ADAM10,ADAM12,ADAM15,ADAM17,ADAM19,ADAM33,ADAMTS10,ADAMTS16,ADAMTS2,ADAMTS3,ADAMTS5,ADAMTSL1,ADAMTSL3,ADAMTSL4,ADAMTSL5,ADAR,ADCY2,ADCY4,ADGB,ADGRG1,ADH5,ADIPOR2,ADK,ADRA…
Cancer,Gastrointestinal Disease,Hepatic System Disease,Organismal Injury and Abnormalities	Liver tumor	5.8e-27		0.79	A1CF,AADAC,AASS,AATK,ABAT,ABCA5,ABCA9,ABCB6,ABCC1,ABCC12,ABCC4,ABCC5,ABCC6,ABCG1,ABCG8,ABHD3,ABI2,ABI3,ABLIM1,ABLIM2,ACAA2,ACACB,ACADSB,ACADVL,ACE,ACLY,ACO1,ACOT7,ACOX1,ACPP,ACSL1,ACSM3,ACSS2,ACTG1,ACTN1,ACTR3,ACVR1B,ACY1,ADAM10,ADAM12,ADAM15,ADAM17,ADAM19,ADAM33,ADAMTS10,ADAMTS14,ADAMTS16,ADAMTS2,ADAMTS3,ADAMTS5,ADAMTSL1,ADAMTSL3,ADAMTSL4,ADAMTSL5,ADAR,ADCY2,ADCY4,ADGB,ADGRG1,ADH5,ADIPOR2,ADK,AD…
Cancer,Organismal Injury and Abnormalities	Tumorigenesis of epithelial neoplasm	9.46e-53		0.793	A1CF,A4GNT,AACS,AASS,AATK,ABCA5,ABCA6,ABCA9,ABCB1,ABCB6,ABCC1,ABCC12,ABCC4,ABCC5,ABCC6,ABCD3,ABCG2,ABCG5,ABHD14B,ABHD2,ABHD3,ABI2,ABI3,ABLIM2,ABR,ABRAXAS2,ACACB,ACAD10,ACAD11,ACAD8,ACADSB,ACADVL,ACAT1,ACE,ACHE,ACLY,ACO1,ACOT7,ACOT9,ACOX1,ACPP,ACSL1,ACSL3,ACSM1,ACSM3,ACSS2,ACTG1,ACTN1,ACVR1B,ACVRL1,ACY1,ACYP1,ADAM10,ADAM17,ADAM19,ADAM8,ADAMTS10,ADAMTS12,ADAMTS14,ADAMTS15,ADAMTS16,ADAMTS2,ADAMTS3,A…
Immunological Disease	Systemic autoimmune syndrome	2.22e-58		0.85	9930111J21Rik1/Gm12185,9930111J21Rik2,ABCB1,ABCB10,ABCG1,ACAD10,ACAT1,ACE,ACHE,ACLY,ACO1,ACOT9,ACSL1,ACSL3,ACSL5,ADAM10,ADAM12,ADAM15,ADAM17,ADAM8,ADAMTS2,ADAMTS7,ADAMTSL1,ADAR,ADGRE5,ADGRG6,ADORA2A,ADRA2B,AES,AGT,AIF1,AIM2,AK2,AKR1B1,AKR1B10,AKR1D1,ALAS2,ALB,ALDH2,ALOX5AP,ALPL,ANXA1,ANXA3,APBB1IP,APCS,APOA1,APOBR,Apoc3,APOE,Apol7e (includes others),AR,AREG,ARG1,ARHGAP15,ARHGDIB,ARHGEF6,ARID5B,AR…
Cancer,Organismal Injury and Abnormalities	Urogenital cancer	1.45e-60		0.862	A1CF,AACS,AADAT,AASS,AATK,ABAT,ABCA5,ABCA6,ABCA9,ABCB1,ABCC1,ABCC12,ABCC4,ABCC5,ABCC6,ABCG2,ABCG5,ABHD2,ABHD3,ABI2,ABLIM1,ABLIM2,ABR,ACACB,ACAD10,ACAD11,ACAD8,ACADSB,ACADVL,ACAT1,ACE,ACHE,ACLY,ACO1,ACOT7,ACOT9,ACOX1,ACPP,ACSL1,ACSL3,ACSM1,ACSM3,ACSS2,ACSS3,ACTG1,ACTN1,ACTR3,ACVR1B,ACVRL1,ACY1,ACY3,ACYP1,ADAM10,ADAM12,ADAM15,ADAM17,ADAM19,ADAM8,ADAMTS10,ADAMTS12,ADAMTS14,ADAMTS15,ADAMTS16,ADAMTS2,…
Lipid Metabolism,Molecular Transport,Small Molecule Biochemistry	Concentration of acylglycerol	3.04e-21		0.878	AADAC,ABCG8,ACACA,ACACB,ACAT2,ACLY,ACSL1,ADIPOR2,ADORA2A,ADORA2B,ADRA1B,ADRB3,AEBP1,AGPAT2,AGT,AKR1B1,AKR1B10,Akr1b7,ANGPTL3,APOA1,APOA2,APOBEC1,Apoc1,Apoc3,APOC4,APOE,AQP7,AQP8,AR,ARNTL,AZGP1,BCO2,C1QA,CACNA1B,CASP1,CBL,CBS/CBSL,CCDC3,Ccl2,CD36,CEACAM1,CEBPA,CES1,CHRM3,CIDEB,CISD1,CPT1C,CRP,CXCL14,CYBB,CYP27A1,DAGLA,DBI,DGAT2,DGKE,DGKZ,DLK1,DOCK2,ECI1,ELOVL5,EPM2A,FAAH,FABP1,FABP5,FADS2,FASN,FES…
Cancer,Organismal Injury and Abnormalities,Reproductive System Disease	Breast or ovarian carcinoma	4.8e-29		0.882	AASS,ABAT,ABCA9,ABCC12,ABCC4,ABCC5,ABCG2,ABHD2,ABI2,ABLIM1,ABLIM2,ABR,ACACB,ACAD10,ACAD11,ACOT9,ACPP,ACSS2,ACTG1,ACVR1B,ACYP1,ADAM17,ADAM19,ADAMTS10,ADAMTS12,ADAMTS14,ADAMTS2,ADAMTS3,ADAMTS5,ADAMTS7,ADAMTS9,ADAMTSL3,ADCY2,ADCY3,ADCY4,ADCYAP1R1,ADGB,ADIPOR2,ADORA2A,ADRA1B,AEBP1,AFF3,AFM,AGAP2,AGPAT2,AGT,AHNAK2,AIF1,AIFM1,AIM2,AJUBA,AK1,AK3,AK7,AKNA,AKR1B1,AKT3,ALB,ALDH1A2,ALDH1B1,ALDH1L1,ALDH7A1,A…
Cancer,Gastrointestinal Disease,Organismal Injury and Abnormalities	Digestive system cancer	9.38e-77		0.894	A1CF,A4GNT,AACS,AADAC,AADAT,AAMDC,AASS,AATK,ABAT,ABCA5,ABCA6,ABCA9,ABCB1,ABCB10,ABCB6,ABCC1,ABCC12,ABCC4,ABCC5,ABCC6,ABCD3,ABCG1,ABCG2,ABCG5,ABCG8,ABHD14B,ABHD2,ABHD3,ABI3,ABLIM1,ABLIM2,ABR,ACAA2,ACACB,ACAD10,ACAD11,ACAD8,ACADSB,ACADVL,ACAP1,ACAT1,ACAT2,ACE,ACHE,ACLY,ACO1,ACOT7,ACOT9,ACOX1,ACPP,ACSF3,ACSL1,ACSL5,ACSM3,ACSS1,ACSS2,ACSS3,ACTG1,ACTN1,ACTR3,ACVR1B,ACVRL1,ACY1,ACYP1,ADAM10,ADAM11,ADAM…
Neurological Disease,Skeletal and Muscular Disorders	Neuromuscular disease	7.08e-22		0.9	ABCB1,ABCG2,ACAT1,ACHE,ADAM10,ADAM17,ADAMTSL1,ADCY2,ADCY7,ADORA2A,ADORA2B,ADRA1A,ADRA1B,ADRA2B,ADRB3,AEBP1,AFM,AGRN,AGT,AHCY,AIFM1,AK1,ALAS1,ALB,ALCAM,ALDH2,ALDH6A1,ANXA1,ANXA2,AP1S2,APBB1,APLP1,APOE,APP,AQP4,AR,AREG,ARHGDIB,ARMCX2,ARMCX3,ARRB1,ATP13A2,ATP5F1C,ATP5MG,ATP5PF,ATP5PO,ATP6V1B2,AXL,B3GALT4,B4GALT6,BASP1,BBOX1,BCL2,BCL6,BIRC2,BTC,C4A/C4B,C7,CA2,CA3,CACNA1B,CACNA1C,CACNB3,CALR,CAMK2A,CA…
Cell Death and Survival,Organismal Injury and Abnormalities	Necrosis of epithelial tissue	1.65e-32		0.908	ABCC1,ABCG2,ACE,ACVRL1,ADAM15,ADAM17,ADAMTS3,ADAR,AGAP2,AGT,AIFM1,ALDH2,ALDH3B1,AMIGO2,AMOTL1,ANGPT1,APAF1,APOBEC3B,APP,AR,ARRB2,ASS1,ATF3,ATP13A2,AXL,BAG4,BAK1,BCL2,BCL2A1,BCL2L11,BCL6,BIRC2,BIRC5,BMP7,BNIP3,BOK,CA3,CABLES1,CALR,CASP1,Casp12,CASP2,CASP3,CASP4,CAT,CBS/CBSL,CCDC88B,CCHCR1,CCL4,CCND1,CCR2,CCR5,CD300LB,CD36,CD40,CD44,CD74,CDH1,CDKN1A,CDON,CEACAM1,CEBPA,CENPF,Clca3a1/Clca3a2,COL4A2,C…
Cancer,Organismal Injury and Abnormalities	Generation of tumor	6.05e-51		0.927	A1CF,A4GNT,AACS,AASS,AATK,ABAT,ABCA5,ABCA6,ABCA9,ABCB1,ABCB6,ABCC1,ABCC12,ABCC4,ABCC5,ABCC6,ABCD3,ABCG5,ABHD14B,ABHD2,ABHD3,ABI2,ABI3,ABLIM2,ABR,ABRAXAS2,ACACB,ACAD10,ACAD11,ACAD8,ACADSB,ACADVL,ACAT1,ACE,ACLY,ACO1,ACOT7,ACOT9,ACOX1,ACPP,ACSL1,ACSL3,ACSM1,ACSM3,ACSS2,ACTG1,ACTN1,ACVR1B,ACVRL1,ACY1,ACYP1,ADAM10,ADAM12,ADAM17,ADAM19,ADAM8,ADAMTS10,ADAMTS12,ADAMTS14,ADAMTS15,ADAMTS16,ADAMTS2,ADAMTS3,…
Cancer,Organismal Injury and Abnormalities	Development of malignant tumor	9.39e-51		0.927	A1CF,A4GNT,AACS,AASS,AATK,ABAT,ABCA5,ABCA6,ABCA9,ABCB1,ABCB6,ABCC1,ABCC12,ABCC4,ABCC5,ABCC6,ABCD3,ABCG5,ABHD14B,ABHD2,ABHD3,ABI2,ABI3,ABLIM2,ABR,ABRAXAS2,ACACB,ACAD10,ACAD11,ACAD8,ACADSB,ACADVL,ACAT1,ACE,ACLY,ACO1,ACOT7,ACOT9,ACOX1,ACPP,ACSL1,ACSL3,ACSM1,ACSM3,ACSS2,ACTG1,ACTN1,ACVR1B,ACVRL1,ACY1,ACYP1,ADAM10,ADAM12,ADAM17,ADAM19,ADAM8,ADAMTS10,ADAMTS12,ADAMTS14,ADAMTS15,ADAMTS16,ADAMTS2,ADAMTS3,…
Digestive System Development and Function,Hepatic System Development and Function,Organ Development	Response of liver	3.43e-19		0.952	ABCG2,ACOX1,ADIPOR2,ADK,ADORA2A,AKAP12,ALB,AMY2A,ANGPTL6,APOA1,APOA2,APOE,ARHGAP10,BCL6,BIRC2,BTLA,C4A/C4B,CASP1,CASP3,CBL,CBS/CBSL,CCL22,CCL3L3,CCL4,CCL5,CCR2,CCR5,CCR7,CD14,CD274,CD44,CD48,CDH1,CEBPA,CNR1,COL3A1,CSF1,CSF2RA,CSF2RB,CSF3R,CXCL10,CXCL2,CXCL3,CXCL6,CXCR3,CYB5B,CYP3A5,DDX58,DTX1,EFS,EOMES,FAH,FASLG,FASN,FCGR1A,FCGR2A,FCGR3A/FCGR3B,FOXJ1,GAB3,GABBR1,GABBR2,GABRA3,GABRB3,GABRP,GBP2,GC…
Neurological Disease,Organismal Injury and Abnormalities,Psychological Disorders	Disorder of basal ganglia	3.62e-22		0.957	AADAT,ABCB1,ACAT1,ACHE,ADAMTSL1,ADAR,ADCY2,ADCY7,ADORA2A,ADORA2B,ADRA1A,ADRA1B,ADRA2B,ADRB3,AEBP1,AFM,AHCY,AIFM1,AK1,ALAS1,ALB,ALDH2,ALDH6A1,ANXA2,AP1S2,APBB1,APLP1,APOE,APP,AQP4,ARHGDIB,ARMCX2,ARMCX3,ATP13A2,ATP1A3,ATP5F1C,ATP5MG,ATP5PF,ATP5PO,ATP6V1B2,B3GALT4,BASP1,BBOX1,BCL2,BCL6,BIRC2,C4A/C4B,C7,CA2,CACNA1B,CACNA1C,CACNB3,CAMK2A,CAMK2B,CAMK4,CASP1,CASP2,CASP3,CASQ2,CCL4,CCL5,CD44,CD48,CD68,CD…
Cellular Function and Maintenance,Hematological System Development and Function	Function of T lymphocytes	1.2e-23		0.959	ABCB1,Abcb1b,ADGRE1,AHNAK,ARHGDIA,ARHGDIB,ARHGEF6,ATF3,BATF3,BCL2,BCL2L11,BCL6,BIRC5,C3AR1,CACNB3,CASP2,CBL,CBLB,Ccl2,CCR2,CCR5,CCR7,CCRL2,CD274,CD276,CD28,CD3E,CD3G,CD44,Cd59a,CD74,CD84,CD86,CD8A,CD8B,CDKN2C,CEACAM1,CIITA,Cmah,CSF2RB,CTSS,CXCL10,CXCR2,DTX1,EBI3,ECM1,EFS,FCER1G,FLT3LG,FYB1,GADD45B,HAVCR2,HCST,HLA-A,HLA-DMA,HLA-DQB1,HLA-E,HLA-G,ICA1,ICAM1,ICOSLG/LOC102723996,ID3,IDO2,IFNGR1,IFNGR2…
Cancer,Organismal Injury and Abnormalities	Abdominal adenocarcinoma	2.71e-79		0.994	A1CF,A4GNT,AACS,AADAT,AAMDC,AASS,AATK,ABCA5,ABCA6,ABCA9,ABCB1,ABCB10,ABCB6,ABCC1,ABCC12,ABCC4,ABCC5,ABCC6,ABCD3,ABCG1,ABCG2,ABCG5,ABHD14B,ABHD2,ABHD3,ABI2,ABI3,ABLIM1,ABLIM2,ABR,ACAA2,ACACB,ACAD10,ACAD11,ACAD8,ACADSB,ACADVL,ACAP1,ACAT1,ACAT2,ACE,ACHE,ACLY,ACO1,ACOT7,ACOT9,ACOX1,ACPP,ACSF3,ACSL1,ACSL3,ACSM1,ACSM3,ACSS1,ACSS2,ACSS3,ACTG1,ACTN1,ACTR3,ACVR1B,ACVRL1,ACY1,ACY3,ACYP1,ADAM10,ADAM11,ADAM1…
Cancer,Organismal Injury and Abnormalities	Malignant genitourinary solid tumor	1.73e-60		1.019	A1CF,AACS,AADAT,AASS,AATK,ABAT,ABCA5,ABCA6,ABCA9,ABCB1,ABCC1,ABCC12,ABCC4,ABCC5,ABCC6,ABCG2,ABCG5,ABHD2,ABHD3,ABI2,ABLIM1,ABLIM2,ABR,ACACB,ACAD10,ACAD11,ACAD8,ACADSB,ACADVL,ACAT1,ACE,ACHE,ACLY,ACO1,ACOT7,ACOT9,ACOX1,ACPP,ACSL1,ACSL3,ACSM1,ACSM3,ACSS2,ACSS3,ACTG1,ACTN1,ACTR3,ACVR1B,ACVRL1,ACY1,ACY3,ACYP1,ADAM10,ADAM12,ADAM15,ADAM17,ADAM19,ADAM8,ADAMTS10,ADAMTS12,ADAMTS14,ADAMTS15,ADAMTS16,ADAMTS2,…
Organismal Survival	Survival of organism	1.45e-43		1.024	A4GALT,ABCB1,Abcb1b,ABCC1,ABCC4,ABCG2,ACHE,ACSL1,ADAM15,ADORA2A,ADORA2B,AEBP1,AGPAT2,AGRN,AGT,AGXT,AIM2,ALDH1A2,ALDH2,ALDH5A1,ANGPT1,ANGPTL2,ANXA1,APCS,APEX1,APOA1,APOBEC1,APOE,APP,AR,AREG,ARG1,ARHGDIA,ARHGDIB,ARRB2,ASAH1,AURKB,AXL,BAK1,BCL2,BCL2A1,BCL2L11,BCL6,BGN,BIRC5,BMP7,BTLA,C3AR1,C5AR1,CADM1,CALR,CAMK4,CARD9,CASP1,CAVIN3,CBL,Ccl2,CCL3L3,CCND1,CCND2,CCR1,CCR2,CCR5,CD14,CD274,CD28,CD3E,CD40,…
Cardiovascular Disease,Organismal Injury and Abnormalities	Peripheral vascular disease	1.49e-27		1.033	ABCG2,ACE,ACHE,ACVRL1,ADAR,ADGRE5,ADORA2A,ADRA1A,ADRA1B,ADRA2B,ADRB3,AIFM1,ALB,AMY2A,ANGPT1,ANKRD6,APOA1,APOE,APOH,APP,AQP4,AR,ARHGDIB,ARL4C,ATP1A2,ATP1A3,BCL2,BCL6,BEX4,BTG2,C3AR1,C5AR1,CA1,CA13,CA2,CA3,CA5A,CACNA1B,CACNA1C,CACNA2D1,CACNB1,CACNB3,CAPG,CASP1,CCL5,CCR1,CCR5,CD163,CD36,CD53,CD83,CFHR1,CHRM3,CHRNA4,CHRNB1,CHRNB2,CKAP4,CLEC4A,CNR1,COL1A1,COL1A2,COL4A1,COL6A1,CRP,CSF2RB,CTSB,CTSS,CX3C…
Cancer,Organismal Injury and Abnormalities	Abdominal cancer	1.69e-80		1.038	A1CF,A4GNT,AACS,AADAC,AADAT,AAMDC,AASS,AATK,ABAT,ABCA5,ABCA6,ABCA9,ABCB1,ABCB10,ABCB6,ABCC1,ABCC12,ABCC4,ABCC5,ABCC6,ABCD3,ABCG1,ABCG2,ABCG5,ABCG8,ABHD14B,ABHD2,ABHD3,ABI2,ABI3,ABLIM1,ABLIM2,ABR,ACAA2,ACACB,ACAD10,ACAD11,ACAD8,ACADSB,ACADVL,ACAP1,ACAT1,ACAT2,ACE,ACHE,ACLY,ACO1,ACOT7,ACOT9,ACOX1,ACPP,ACSF3,ACSL1,ACSL3,ACSL5,ACSM1,ACSM3,ACSS1,ACSS2,ACSS3,ACTG1,ACTN1,ACTR3,ACVR1B,ACVRL1,ACY1,ACY3,AC…
Cell Death and Survival	Cell death of antigen presenting cells	5.85e-20		1.038	ABCC4,ABCG1,ACAT1,ADAM8,AFP,AIM2,APOE,APP,AXL,BAK1,BCL2,BCL2L11,BCL6,BIRC2,BIRC5,C1QA,C3AR1,CASP1,CASP2,CASP3,CASP4,CCL19,CCL5,CCR5,CCR7,CD14,CD40,CDKN1A,CNR1,CSF1,CTSB,CX3CL1,CYBB,DCN,ENTPD1,F2,FASLG,FLT3LG,FOS,GPR132,GPSM1,HMOX1,IL18,IL36G,IL6R,INPP5D,IRF5,ISG15,LCN2,LDLR,LGALS3,LYZ,MSR1,Naip1 (includes others),NCEH1,NFKB1,NGF,NLRC4,NLRP1,NLRP3,NR4A3,P2RX7,PDGFC,PF4,PLA2G4A,PLAT,PON1,PRKCE,PTGE…
Cancer,Gastrointestinal Disease,Organismal Injury and Abnormalities	Development of colorectal tumor	3.64e-30		1.091	AASS,AATK,ABCA5,ABCA6,ABCA9,ABCB1,ABCB6,ABCC4,ABCC5,ABCC6,ABCD3,ABCG5,ABHD14B,ABHD2,ABI3,ABLIM2,ACACB,ACADVL,ACAT1,ACE,ACLY,ACOT7,ACOT9,ACOX1,ACPP,ACSS2,ACTG1,ACVR1B,ACVRL1,ACYP1,ADAM17,ADAM19,ADAMTS10,ADAMTS12,ADAMTS14,ADAMTS15,ADAMTS16,ADAMTS2,ADAMTS3,ADAMTS9,ADAMTSL4,ADAMTSL5,ADAR,ADCY2,ADCY3,ADCY4,ADGB,ADIPOR2,ADK,ADORA2A,ADRA1A,ADRA1B,ADSSL1,AEBP1,AFAP1,AFF3,AFM,AGBL2,AGBL5,AGPAT2,AGRN,AHNAK…
Cancer,Organismal Injury and Abnormalities,Reproductive System Disease	Breast carcinoma	1.45e-19		1.092	ABAT,ABCA9,ABCC12,ABCC5,ABCG2,ABI2,ABLIM1,ABR,ACACB,ACOT9,ACSS2,ACVR1B,ADAM17,ADAMTS10,ADAMTS14,ADAMTS3,ADAMTS5,ADAMTS9,ADCY3,ADCY4,ADRA1B,AGPAT2,AGT,AIM2,AJUBA,AK1,AKT3,ALDH1B1,ALDH1L1,AMOT,ANGPTL2,ANKRD42,ANKRD6,ANLN,ANXA1,ANXA9,APBB1,APOBR,AR,AREG,ARHGAP19,ARHGAP39,ARHGAP9,ARHGEF2,ARHGEF40,ARID5B,ARMCX4,ARNTL,ARRB1,ASGR1,ASTN2,ATF6B,ATP10A,ATP5IF1,ATP8B2,AXIN2,AXL,BAK1,BCAM,BCL2,BCL6,BGN,BIRC5…
Cancer,Organismal Injury and Abnormalities	Genitourinary tumor	2.61e-59		1.095	A1CF,AACS,AADAT,AASS,AATK,ABAT,ABCA5,ABCA6,ABCA9,ABCB1,ABCC1,ABCC12,ABCC4,ABCC5,ABCC6,ABCG2,ABCG5,ABHD2,ABHD3,ABI2,ABLIM1,ABLIM2,ABR,ACACB,ACAD10,ACAD11,ACAD8,ACADSB,ACADVL,ACAT1,ACE,ACHE,ACLY,ACO1,ACOT7,ACOT9,ACOX1,ACPP,ACSL1,ACSL3,ACSM1,ACSM3,ACSS2,ACSS3,ACTG1,ACTN1,ACTR3,ACVR1B,ACVRL1,ACY1,ACY3,ACYP1,ADAM10,ADAM12,ADAM15,ADAM17,ADAM19,ADAM8,ADAMTS10,ADAMTS12,ADAMTS14,ADAMTS15,ADAMTS16,ADAMTS2,…
Cancer,Organismal Injury and Abnormalities	Advanced malignant solid tumor	1e-26		1.104	ABAT,ABCB1,ADAM12,ADAM15,ADAR,AKAP12,ALDH1A2,ALDH5A1,ALPL,AMY2A,ANGPTL2,ANXA1,ANXA2,APOA1,AQP8,AR,ARG1,ARID5B,ARL4C,ATF3,AURKB,AXIN2,AXL,BAK1,BCL2,BCOR,BEX4,BIRC5,BMP7,BTK,C4A/C4B,C5AR1,CALR,CAPG,CARD11,CASP1,CAT,CCL19,CCL5,CCND1,CCND2,CCR2,CCR7,CD200,CD200R1,CD248,CD274,CD36,CD44,CD48,CD8A,CD9,CDCA7L,CDH1,CDH6,CDKN2C,CDKN3,CFHR1,CLDN4,CMTM8,COL15A1,COL4A1,COL4A2,COL6A3,CPEB1,CRYZ,CSF1,CSF1R,CSF2…
Endocrine System Disorders,Gastrointestinal Disease,Immunological Disease,Metabolic Disease,Organismal Injury and Abnormalities	Insulin-dependent diabetes mellitus	1.72e-36		1.113	9930111J21Rik1/Gm12185,9930111J21Rik2,ABCG1,ACAD10,ACSL1,AGT,AIF1,AIM2,ALB,ALDH2,ALOX5AP,ANXA1,APOBR,Apoc3,Apol7e (includes others),ARHGAP15,ARHGEF6,C130026I21Rik (includes others),C1orf162,C1QTNF6,C3AR1,CA1,CA2,CAPG,CAPSL,CASP1,CASP4,CBLB,CBS/CBSL,CCL19,Ccl2,CCL22,CCL3L3,CCL4,CCL5,Ccl6,Ccl9,CCR1,CCR2,CCR5,CCR7,CD180,CD22,CD274,CD28,CD300A,CD300C,CD3E,CD3G,CD40,CD7,CD74,CD84,CD86,CDC42EP3,CIITA,C…
Endocrine System Disorders,Gastrointestinal Disease,Metabolic Disease,Organismal Injury and Abnormalities	Diabetes mellitus	1.39e-49		1.117	0610031O16Rik,9930111J21Rik1/Gm12185,9930111J21Rik2,AACS,ABCC4,ABCD3,ABCG1,ABCG5,ABCG8,ACAA2,ACACA,ACAD10,ACE,Acnat1/Acnat2,ACO1,ACSL1,ACSM3,ADAMTS2,ADAMTS9,ADIPOR2,ADK,ADORA2A,ADORA2B,ADRA1A,ADRA1B,ADRA2B,ADRB3,AEBP1,AGPAT2,AGPS,AGT,AIF1,AIM2,Airn,AKR1B1,Akr1c12/Akr1c13,Akr1c14,ALB,ALDH2,ALOX5AP,ALPL,AMY2A,ANKRD44,ANXA1,ANXA2,ANXA5,AOC1,APOA1,APOBR,Apoc3,APOE,Apol7e (includes others),AR,ARG1,ARH…
Cancer,Gastrointestinal Disease,Organismal Injury and Abnormalities	Development of digestive organ tumor	1.48e-33		1.129	A4GNT,AASS,AATK,ABCA5,ABCA6,ABCA9,ABCB1,ABCB6,ABCC1,ABCC4,ABCC5,ABCC6,ABCD3,ABCG5,ABHD14B,ABHD2,ABI3,ABLIM2,ACACB,ACADVL,ACAT1,ACE,ACLY,ACO1,ACOT7,ACOT9,ACOX1,ACPP,ACSS2,ACTG1,ACVR1B,ACVRL1,ACYP1,ADAM10,ADAM17,ADAM19,ADAMTS10,ADAMTS12,ADAMTS14,ADAMTS15,ADAMTS16,ADAMTS2,ADAMTS3,ADAMTS9,ADAMTSL4,ADAMTSL5,ADAR,ADCY2,ADCY3,ADCY4,ADGB,ADIPOR2,ADK,ADORA2A,ADRA1A,ADRA1B,ADSSL1,AEBP1,AFAP1,AFF3,AFM,AGBL2…
Digestive System Development and Function,Gastrointestinal Disease,Hepatic System Development and Function,Hepatic System Disease,Inflammatory Disease,Inflammatory Response,Organ Development,Organismal Injury and Abnormalities	Inflammation of liver	8.12e-20		1.14	ABCG2,ACOX1,ADIPOR2,ADK,ADORA2A,AKAP12,ALB,AMY2A,ANGPTL6,APOA1,APOA2,APOE,ARHGAP10,BCL6,BIRC2,BTLA,C4A/C4B,CASP1,CASP3,CBL,CBS/CBSL,CCL22,CCL3L3,CCL4,CCL5,CCR2,CCR5,CCR7,CD14,CD274,CD44,CD48,CDH1,CEBPA,CNR1,COL3A1,CSF1,CSF2RA,CSF2RB,CSF3R,CXCL10,CXCL2,CXCL3,CXCL6,CXCR3,CYB5B,CYP3A5,DDX58,DTX1,EFS,EOMES,FAH,FASLG,FASN,FCGR1A,FCGR2A,FCGR3A/FCGR3B,FOXJ1,GAB3,GABBR1,GABBR2,GABRA3,GABRB3,GABRP,GBP2,GC…
Cancer,Organismal Injury and Abnormalities	Development of carcinoma	3.27e-49		1.145	A1CF,A4GNT,AACS,AASS,AATK,ABCA5,ABCA6,ABCA9,ABCB1,ABCB6,ABCC1,ABCC12,ABCC4,ABCC5,ABCC6,ABCD3,ABCG5,ABHD14B,ABHD2,ABHD3,ABI2,ABI3,ABLIM2,ABR,ABRAXAS2,ACACB,ACAD10,ACAD11,ACAD8,ACADSB,ACADVL,ACAT1,ACE,ACLY,ACO1,ACOT7,ACOT9,ACOX1,ACPP,ACSL1,ACSL3,ACSM1,ACSM3,ACSS2,ACTG1,ACTN1,ACVR1B,ACVRL1,ACY1,ACYP1,ADAM10,ADAM17,ADAM19,ADAM8,ADAMTS10,ADAMTS12,ADAMTS14,ADAMTS15,ADAMTS16,ADAMTS2,ADAMTS3,ADAMTS7,ADAM…
Cancer,Organismal Injury and Abnormalities,Reproductive System Disease	Breast or gynecological cancer	6.53e-41		1.157	A1CF,AACS,AASS,ABAT,ABCA5,ABCA6,ABCA9,ABCB1,ABCC1,ABCC12,ABCC4,ABCC5,ABCC6,ABCG2,ABCG5,ABHD2,ABI2,ABLIM1,ABLIM2,ABR,ACACB,ACAD10,ACAD11,ACAD8,ACADSB,ACADVL,ACE,ACOT9,ACOX1,ACPP,ACSL1,ACSL3,ACSM1,ACSM3,ACSS2,ACTG1,ACTN1,ACTR3,ACVR1B,ACY1,ACYP1,ADAM10,ADAM12,ADAM15,ADAM17,ADAM19,ADAMTS10,ADAMTS12,ADAMTS14,ADAMTS16,ADAMTS2,ADAMTS3,ADAMTS5,ADAMTS7,ADAMTS9,ADAMTSL1,ADAMTSL3,ADAMTSL4,ADCY2,ADCY3,ADCY4,…
Cancer,Gastrointestinal Disease,Organismal Injury and Abnormalities	Digestive organ tumor	1.2e-72		1.159	A1CF,A4GNT,AACS,AADAC,AADAT,AAMDC,AASS,AATK,ABAT,ABCA5,ABCA6,ABCA9,ABCB1,ABCB10,ABCB6,ABCC1,ABCC12,ABCC4,ABCC5,ABCC6,ABCD3,ABCG1,ABCG2,ABCG5,ABCG8,ABHD14B,ABHD2,ABHD3,ABI2,ABI3,ABLIM1,ABLIM2,ABR,ACAA2,ACACB,ACAD10,ACAD11,ACAD8,ACADSB,ACADVL,ACAP1,ACAT1,ACAT2,ACE,ACHE,ACLY,ACO1,ACOT7,ACOT9,ACOX1,ACPP,ACSF3,ACSL1,ACSL5,ACSM3,ACSS1,ACSS2,ACSS3,ACTG1,ACTN1,ACTR3,ACVR1B,ACVRL1,ACY1,ACYP1,ADAM10,ADAM11…
Hematological System Development and Function	Hemostasis	2.03e-20		1.159	ABCB1,ABCC4,ADORA2A,ADTRP,AK3,ANO6,ANXA2,ANXA5,APOBEC1,APOE,APOH,APP,ARNTL,ARRB1,ARRB2,ATP2A3,AXL,BDKRB2,C4A/C4B,CCL22,CCL5,CD34,CD36,CD59,CD84,CEACAM1,CLIC1,COL1A1,COL1A2,CPB2,CRP,CX3CL1,CYBB,CYP4F2,DGKE,DGKG,DGKZ,DOCK11,EHD2,EMILIN2,ENTPD1,ENTPD2,EPHB2,F10,F11,F2,F2R,F2RL1,F3,F7,FADS2,FCER1G,FCGR2A,FERMT3,FGA,FGB,FGG,FGR,FLI1,FLNA,FOXA2,FYB1,GAS6,GATA6,GNA15,GNG2,GPI,HCK,HIST1H3G,HNF4A,Hrg,HSPG…
Hematological System Development and Function,Immune Cell Trafficking,Inflammatory Response,Tissue Development	Accumulation of antigen presenting cells	2.99e-20		1.185	ABCG1,AGT,APCS,APOA1,APOE,C5AR1,C6,CBS/CBSL,Ccl2,CCL5,CCR1,CCR2,CCR7,CD200,CD28,CD40,CD44,CMKLR1,CSF1,CX3CL1,CX3CR1,DDR1,ENTPD1,F2R,FASLG,FGF1,FGFR1,FGFR2,FLT3LG,HAVCR2,HCK,HMOX1,IFNGR1,IGHG1,IL12B,IL1RN,INPP5D,IRF4,IRF5,ITGAX,LAMA5,LDLR,OSMR,PLAT,PLAU,PLG,RUNX3,S100A9,SOD1,SPP1,STAT1,THBS1,TIMP1,TLR4,TLR7,TNF,TNFAIP8L2,TNFRSF1B,TNFSF10,TYROBP,VEGFC
Cancer,Organismal Injury and Abnormalities	Metastatic solid tumor	1.61e-23		1.205	ABAT,ABCB1,ADAM12,ADAM15,ADAR,AKAP12,ALDH5A1,ALPL,AMY2A,ANGPTL2,ANXA1,ANXA2,APOA1,AQP8,AR,ARG1,ARID5B,ATF3,AURKB,AXIN2,AXL,BCL2,BCOR,BEX4,BIRC5,C4A/C4B,C5AR1,CALR,CAPG,CARD11,CASP1,CAT,CCL19,CCL5,CCND1,CCND2,CCR2,CCR7,CD200,CD200R1,CD248,CD274,CD36,CD44,CD48,CD8A,CD9,CDCA7L,CDH1,CDH6,CDKN2C,CFHR1,CLDN4,COL4A1,COL4A2,COL6A3,CPEB1,CRYZ,CSF1,CSF1R,CSF2RA,CSF2RB,CSF3R,CTSB,CXCR3,CXCR4,CYP17A1,CYP3A5,…
Cancer,Organismal Injury and Abnormalities	Incidence of tumor	8.92e-59		1.213	A1CF,A4GNT,AACS,AASS,AATK,ABAT,ABCA5,ABCA6,ABCA9,ABCB1,ABCB6,ABCC1,ABCC12,ABCC4,ABCC5,ABCC6,ABCD3,ABCG2,ABCG5,ABHD14B,ABHD2,ABHD3,ABI2,ABI3,ABLIM2,ABR,ABRAXAS2,ACACB,ACAD10,ACAD11,ACAD8,ACADSB,ACADVL,ACAT1,ACE,ACHE,ACLY,ACO1,ACOT7,ACOT9,ACOX1,ACPP,ACSL1,ACSL3,ACSM1,ACSM3,ACSS2,ACTG1,ACTN1,ACTR3,ACVR1B,ACVRL1,ACY1,ACYP1,ADAM10,ADAM12,ADAM15,ADAM17,ADAM19,ADAM8,ADAMTS10,ADAMTS12,ADAMTS14,ADAMTS15,A…
Cellular Function and Maintenance,Hematological System Development and Function	Function of myeloid cells	9.02e-28		1.23	ADORA2B,AIM2,APOE,AXL,BAG4,C3AR1,CAPG,CARD9,Ccl2,CCL5,CCR1,CCR2,CD14,CD200,CD36,CD9,CLCN2,CLEC4E,CLEC6A,CLEC7A,CNN2,CSF1,CSF1R,CSF2RB,CXCL10,CXCR2,CYBB,DDX58,DOK1,DOK2,DUSP5,ENPP3,F3,FADS2,FCER1G,FCGR1A,FCGR2A,FES,FGR,FOS,FUT7,GDF15,GSN,HCK,HLA-G,ICAM1,IDUA,IL12B,IL18,IL2RG,LCP1,LGALS3,LGMN,MARCKSL1,MAVS,MERTK,MMP12,MMP7,MMP9,MSR1,MST1R,MYO9B,NCEH1,NFKB1,NFKB2,NLRC4,NLRP1,NLRP3,P2RX7,P2RY6,PIK3CD…
Cancer,Gastrointestinal Disease,Organismal Injury and Abnormalities	Development of intestinal tumor	3.28e-30		1.234	AASS,AATK,ABCA5,ABCA6,ABCA9,ABCB1,ABCB6,ABCC4,ABCC5,ABCC6,ABCD3,ABCG5,ABHD14B,ABHD2,ABI3,ABLIM2,ACACB,ACADVL,ACAT1,ACE,ACLY,ACOT7,ACOT9,ACOX1,ACPP,ACSS2,ACTG1,ACVR1B,ACVRL1,ACYP1,ADAM17,ADAM19,ADAMTS10,ADAMTS12,ADAMTS14,ADAMTS15,ADAMTS16,ADAMTS2,ADAMTS3,ADAMTS9,ADAMTSL4,ADAMTSL5,ADAR,ADCY2,ADCY3,ADCY4,ADGB,ADIPOR2,ADK,ADORA2A,ADRA1A,ADRA1B,ADSSL1,AEBP1,AFAP1,AFF3,AFM,AGBL2,AGBL5,AGPAT2,AGRN,AHNAK…
Cancer,Organismal Injury and Abnormalities,Reproductive System Disease	Breast or ovarian cancer	8.17e-46		1.261	AASS,ABAT,ABCA9,ABCB1,ABCC1,ABCC12,ABCC4,ABCC5,ABCG2,ABHD2,ABI2,ABLIM1,ABLIM2,ABR,ACACB,ACAD10,ACAD11,ACADVL,ACOT9,ACPP,ACSS2,ACTG1,ACVR1B,ACYP1,ADAM10,ADAM12,ADAM15,ADAM17,ADAM19,ADAMTS10,ADAMTS12,ADAMTS14,ADAMTS2,ADAMTS3,ADAMTS5,ADAMTS7,ADAMTS9,ADAMTSL3,ADCY2,ADCY3,ADCY4,ADCYAP1R1,ADGB,ADGRG6,ADIPOR2,ADK,ADORA2A,ADRA1B,AEBP1,AFF3,AFM,AGAP2,AGPAT2,AGT,AHNAK2,AIDA,AIF1,AIFM1,AIM2,AJUBA,AK1,AK3,AK…
Lipid Metabolism,Small Molecule Biochemistry	Fatty acid metabolism	5.88e-43		1.264	AACS,ABAT,ABCA5,ABCB1,Abcb1b,ABCC1,ABCC4,ABCC6,ABCD3,ABCG1,ABCG2,ABCG5,ABCG8,ACAA2,ACACA,ACACB,ACADSB,ACADVL,ACAT1,ACLY,Acnat1/Acnat2,ACOT2,ACOT7,ACOT9,ACOX1,ACSF3,ACSL1,ACSL3,ACSL5,ACSM1,ACSM3,ACSS1,ACSS2,ADIPOR2,ADORA2A,AEBP1,AGT,AKR1B1,ALB,ALDH5A1,ALOX5AP,ANGPTL3,ANXA1,AOAH,APCS,APOA1,APOA2,APOBEC1,Apoc3,APOC4,APOE,APOH,APP,AQP8,AREG,ASAH1,ATP11A,ATP5PF,ATP8A1,B3GALT4,B4GALT6,BTC,C5AR1,CADM1,C…
Cardiovascular Disease	Vascular lesion	5.86e-24		1.312	ABCG1,ABCG5,ABCG8,ACAT1,ACAT2,ADORA2A,AGT,ALOX5AP,APOA1,APOA2,APOBEC1,APOE,APP,BCL2,BMP7,C1QA,CBS/CBSL,Ccl2,CCL3L3,CCR1,CCR2,CCR5,CD36,CD40,CD44,CD59,Cd59a,CES1,COL1A1,COL3A1,COL5A1,COL5A2,CRP,CSF1,CTSK,CTSS,CX3CL1,CX3CR1,CXCL10,CXCL16,CXCL2,DDR1,DHFR,DUSP10,EFEMP2,ELN,ENTPD1,EPHX2,F2R,F3,F7,FASLG,FBN1,FBN2,FGG,FLNA,FOXO1,FUT4,FUT7,HMOX1,HPSE,HSPG2,ICAM1,IFNGR1,IGFBP7,IGHG1,IL18,IL33,LAMC1,LCAT,L…
Cancer,Organismal Injury and Abnormalities	Head and neck carcinoma	2.72e-82		1.331	A1CF,AACS,AADAC,AADAT,AATK,ABAT,ABCA5,ABCA6,ABCA9,ABCB1,ABCB10,ABCB6,ABCC1,ABCC12,ABCC4,ABCC5,ABCC6,ABCD3,ABCG1,ABCG2,ABCG5,ABCG8,ABHD12,ABHD17C,ABHD2,ABHD3,ABI2,ABI3,ABLIM1,ABLIM2,ABR,ABRAXAS2,ACAA2,ACACB,ACAD10,ACAD11,ACAD8,ACADSB,ACADVL,ACAP1,ACAT1,ACAT2,ACE,ACHE,ACLY,ACO1,ACOT2,ACOT7,ACOT9,ACOX1,ACSF3,ACSL1,ACSL3,ACSL5,ACSM1,ACSM3,ACSS1,ACSS2,ACSS3,ACTG1,ACTN1,ACTR3,ACVR1B,ACVRL1,ACY1,ACY3,AC…
Connective Tissue Disorders,Inflammatory Disease,Organismal Injury and Abnormalities,Skeletal and Muscular Disorders	Rheumatic Disease	4.44e-50		1.332	ABCB1,ABCB10,ABCC1,ABCG2,ACAD10,ACAT1,ACE,ACHE,ACLY,ACO1,ACOT9,ACSL1,ACSL3,ACSL5,ACTR3,ADAM10,ADAM12,ADAM15,ADAM17,ADAM8,ADAMTS10,ADAMTS12,ADAMTS14,ADAMTS15,ADAMTS16,ADAMTS2,ADAMTS3,ADAMTS5,ADAMTS7,ADAMTS9,ADAMTSL1,ADAR,ADGRE5,ADGRG6,ADORA2A,ADRA1A,ADRA1B,ADRA2B,ADRB3,AIF1,AIM2,AK2,AKR1D1,ALAS2,ALB,ALDH2,ALOX5AP,ALPL,ANXA1,APAF1,APCS,APOA1,APOE,APOH,AR,AREG,ARG1,ARHGDIB,ARID5B,ARRB1,ASNS,ATF6B,AT…
Cancer,Neurological Disease,Organismal Injury and Abnormalities	Anaplastic glioma	1.93e-18		1.343	ABAT,ABCG2,ACOT9,ACTN1,ADAMTS5,ADGRE5,ADGRG1,AGAP2,AJUBA,AKAP12,AKT3,ALCAM,ALDH2,ALDH5A1,ARID5B,ARL4C,ARRB1,ASB2,AXIN2,BCOR,BDKRB2,C5AR1,CASP2,CCND2,CD14,CD180,CD200,CD274,CD300C,CD44,CD48,CD93,CDH1,CDKN1A,CDKN2C,CDKN3,CIITA,CLEC11A,COL1A1,COL1A2,COL3A1,COL4A1,COL4A2,CSF1,CSF1R,CSF2RA,CSF2RB,CSRP1,CXCL16,DDR1,DDR2,DHFR,DTNA,ECT2,EFEMP1,EGR3,ELMO1,ENC1,EPHA3,EPHB6,ERBB2,EVI2A,FABP7,FAM111A,FGFR1,F…
Cell Death and Survival	Cell death of phagocytes	1.89e-27		1.35	ABCC4,ABCG1,ACAT1,ADAM17,ADAM8,AFP,AIM2,ANGPT1,ANXA1,APOE,APP,ATF3,AXL,BAK1,BCL2,BCL2A1,BCL2L11,BCL6,BIRC2,BIRC5,BTK,C1QA,C3AR1,CASP1,CASP2,CASP3,CASP4,CAT,CCL19,CCL5,CCR5,CCR7,CD14,CD40,CD44,CDKN1A,CNR1,CRP,CSF1,CTSB,CX3CL1,CXCL2,CXCR4,CYBB,DCN,ENTPD1,F2,FASLG,FCER1G,FLT3LG,FOS,FUT4,G6PC3,GPR132,GPSM1,GSN,HAVCR2,HCAR2,HMOX1,IL18,IL1RN,IL33,IL36G,IL6R,INPP5D,IRF5,IRF8,ISG15,ITGB2,LCN2,LDLR,LGALS3…
Cancer,Organismal Injury and Abnormalities	Extraadrenal retroperitoneal tumor	1.84e-29		1.381	AATK,ABCA9,ABCB1,ABCB10,ABCC4,ABCD3,ABCG2,ACACB,ACAP1,ACAT1,ACAT2,ACLY,ACO1,ACOT7,ACSF3,ACSS3,ACTR3,ACVR1B,ACVRL1,ADAM10,ADAM11,ADAM12,ADAM17,ADAM19,ADAM33,ADAM8,ADAMTS10,ADAMTS12,ADAMTS15,ADAMTS2,ADAMTS3,ADAMTS5,ADAMTS7,ADAMTS9,ADAMTSL1,ADAMTSL3,ADAMTSL4,ADAP1,ADAR,ADCY2,ADCYAP1R1,ADGB,ADORA2A,ADORA2B,ADRA1A,ADRA2B,ADRB3,AFF3,AGAP1,AGAP2,AGBL2,AGBL5,AGT,AGXT,AGXT2,AHNAK,AHNAK2,AIDA,AIM2,AJAP1,AJ…
Cancer,Gastrointestinal Disease,Organismal Injury and Abnormalities	Large intestine carcinoma	5.75e-71		1.387	A4GNT,AACS,AADAT,AAMDC,AASS,AATK,ABCA5,ABCA6,ABCA9,ABCB1,ABCB10,ABCB6,ABCC1,ABCC12,ABCC4,ABCC5,ABCC6,ABCD3,ABCG1,ABCG2,ABCG5,ABHD14B,ABHD2,ABHD3,ABI3,ABLIM1,ABLIM2,ABR,ACAA2,ACACB,ACAD10,ACAD8,ACADSB,ACADVL,ACAP1,ACAT1,ACE,ACHE,ACLY,ACO1,ACOT7,ACOT9,ACOX1,ACPP,ACSF3,ACSS1,ACSS2,ACTG1,ACTN1,ACVR1B,ACVRL1,ACY1,ACYP1,ADAM10,ADAM11,ADAM12,ADAM15,ADAM17,ADAM19,ADAM33,ADAMTS10,ADAMTS12,ADAMTS14,ADAMTS1…
Cellular Function and Maintenance	Function of antigen presenting cells	8.6e-32		1.387	ADORA2B,AIM2,APOE,AXL,BAG4,BATF3,BCL2A1,BTK,CAPG,CARD9,Ccl2,CCL5,CCR1,CCR2,CCR7,CD14,CD200,CD200R1,CD274,CD36,CD40,CD74,CD9,CIITA,CLCN2,CLEC4E,CLEC6A,CLEC7A,CMKLR1,CNN2,CSF1,CSF1R,CSF2RB,CTSS,CXCL10,CYBB,DDX58,DOK1,DOK2,F3,FADS2,FCER1G,FCGR1A,FCGR2A,FES,FGR,FOS,GADD45B,GDF15,GPNMB,GSN,HCK,HGF,HLA-DMA,ICAM1,IDUA,IFI30,Igha,IL12B,IL18,IL21R,IL2RG,IRAK3,LCP1,LGALS3,LGMN,LTB,MALT1,MAP4K1,MARCKSL1,MAV…
Cancer,Gastrointestinal Disease,Organismal Injury and Abnormalities	Colorectal carcinoma	3.74e-30		1.387	AASS,AATK,ABCA5,ABCA6,ABCA9,ABCB1,ABCB6,ABCC4,ABCC5,ABCC6,ABCD3,ABCG5,ABHD14B,ABHD2,ABI3,ABLIM2,ACACB,ACADVL,ACAT1,ACE,ACLY,ACOT7,ACOT9,ACOX1,ACPP,ACSS2,ACTG1,ACVR1B,ACVRL1,ACYP1,ADAM17,ADAM19,ADAMTS10,ADAMTS12,ADAMTS14,ADAMTS15,ADAMTS16,ADAMTS2,ADAMTS3,ADAMTS9,ADAMTSL4,ADAMTSL5,ADAR,ADCY2,ADCY3,ADCY4,ADGB,ADIPOR2,ADK,ADORA2A,ADRA1A,ADRA1B,ADSSL1,AEBP1,AFAP1,AFF3,AFM,AGBL2,AGBL5,AGPAT2,AGRN,AHNAK…
Cancer,Gastrointestinal Disease,Organismal Injury and Abnormalities	Colon carcinoma	1.37e-28		1.387	AATK,ABCA5,ABCA6,ABCA9,ABCB1,ABCB6,ABCC4,ABCC5,ABCC6,ABCD3,ABCG5,ABHD14B,ABHD2,ABI3,ABLIM2,ACACB,ACADVL,ACAT1,ACE,ACLY,ACOT7,ACOT9,ACOX1,ACPP,ACTG1,ACVR1B,ACVRL1,ACYP1,ADAM17,ADAM19,ADAMTS10,ADAMTS12,ADAMTS14,ADAMTS15,ADAMTS16,ADAMTS2,ADAMTS3,ADAMTS9,ADAMTSL4,ADAMTSL5,ADAR,ADCY2,ADCY3,ADCY4,ADGB,ADIPOR2,ADK,ADORA2A,ADRA1A,ADRA1B,ADSSL1,AEBP1,AFAP1,AFF3,AFM,AGBL2,AGBL5,AGPAT2,AGRN,AHNAK2,AIDA,AIM2…
Cellular Function and Maintenance,Hematological System Development and Function	Function of lymphocytes	1.79e-26		1.401	ABCB1,Abcb1b,ADGRE1,AHNAK,APOE,ARHGDIA,ARHGDIB,ARHGEF6,ARRB2,ATF3,BATF3,BCL2,BCL2L11,BCL6,BIRC5,BTK,BTLA,C3AR1,CACNB3,CASP2,CBL,CBLB,Ccl2,CCR2,CCR5,CCR7,CCRL2,CD274,CD276,CD28,CD3E,CD3G,CD44,Cd59a,CD74,CD84,CD86,CD8A,CD8B,CDKN2C,CEACAM1,CIITA,Cmah,CSF2RB,CTSS,CX3CR1,CXCL10,CXCR2,DTX1,EBI3,ECM1,EFS,ELF4,FCER1G,FCGR2A,FLT3LG,FYB1,GADD45B,HAVCR2,HCST,HLA-A,HLA-DMA,HLA-DQB1,HLA-E,HLA-G,ICA1,ICAM1,ICO…
Hematological System Development and Function,Inflammatory Response,Tissue Morphology	Quantity of phagocytes	5.12e-42		1.452	ABCB1,ACAT1,ADAM12,ADAM17,ADAM8,ADAMTS12,ADORA2A,AGT,ANXA1,APOE,ARG1,ARNTL,ATF3,BATF3,BCL11A,BCL2,BCL2A1,BCL2L11,BCL6,Bhlhe41,C1QA,C3AR1,C4A/C4B,C5AR1,C5AR2,C6,CASP1,CBS/CBSL,CCL19,Ccl2,CCL22,CCL3L3,Ccl7,Ccl9,CCR1,CCR2,CCR5,CCR7,CD200,CD200R1,CD300A,CD302,CD36,CD40,Cd59a,CD83,CD86,CDKN1A,CEBPA,CERK,CIITA,CLCF1,CLEC11A,CLEC4A,CLEC4D,CLEC4E,CLEC4M,CLEC7A,CMKLR1,CNN2,CSF1,CSF1R,CSF3R,CTSB,CTSS,CX3CL…
Cancer,Organismal Injury and Abnormalities,Reproductive System Disease	Breast cancer	1.99e-34		1.454	ABAT,ABCA9,ABCB1,ABCC1,ABCC12,ABCC4,ABCC5,ABCG2,ABI2,ABLIM1,ABR,ACACB,ACADVL,ACOT9,ACSS2,ACVR1B,ADAM12,ADAM15,ADAM17,ADAMTS10,ADAMTS14,ADAMTS2,ADAMTS3,ADAMTS5,ADAMTS9,ADCY2,ADCY3,ADCY4,ADGRG6,ADK,ADRA1B,AGPAT2,AGT,AIDA,AIM2,AJUBA,AK1,AKAP12,AKR1B1,AKR7A2,AKT3,ALDH1B1,ALDH1L1,ALPL,AMOT,ANGPTL2,ANKRD42,ANKRD6,ANLN,ANXA1,ANXA3,ANXA9,AP3M2,APBB1,APOA1,APOBEC3B,APOBR,APOE,APP,AR,AREG,ARHGAP19,ARHGAP39…
Lipid Metabolism,Molecular Transport,Small Molecule Biochemistry	Accumulation of lipid	8.28e-20		1.458	Abcb1b,ABCC1,ABCG1,ACACA,ACADVL,ACAT1,ACAT2,ACOX1,ACSL1,ADIPOR2,AGPAT2,AGT,ALDH1L1,Alox12e,ANGPTL6,Ank2,APOA1,APOBR,APOE,APOH,APP,AQP7,ASAH1,BCL2,C3AR1,CCL19,Ccl2,CCL22,CD36,CD44,CD74,CEACAM1,CEBPA,CERS5,Ces1e,CIDEB,CLCF1,CNR1,COL14A1,CSF2RB,DBI,ECI1,ELOVL2,ELOVL3,ELOVL5,EPAS1,F2,FABP1,FABP7,FASN,FCGR2A,FDFT1,FGF21,FGR,FH,FLT3,FOS,FOXO1,GALC,GGT5,GLA,GNMT,GPAM,GPAT3,GULP1,HCK,HEXA,HEXB,HMGCR,HMOX…
Cancer,Organismal Injury and Abnormalities	Abdominal neoplasm	3.39e-80		1.464	A1CF,A4GNT,AACS,AADAC,AADAT,AAMDC,AASS,AATK,ABAT,ABCA5,ABCA6,ABCA9,ABCB1,ABCB10,ABCB6,ABCC1,ABCC12,ABCC4,ABCC5,ABCC6,ABCD3,ABCG1,ABCG2,ABCG5,ABCG8,ABHD14B,ABHD2,ABHD3,ABI2,ABI3,ABLIM1,ABLIM2,ABR,ACAA2,ACACB,ACAD10,ACAD11,ACAD8,ACADSB,ACADVL,ACAP1,ACAT1,ACAT2,ACE,ACHE,ACLY,ACO1,ACOT7,ACOT9,ACOX1,ACPP,ACSF3,ACSL1,ACSL3,ACSL5,ACSM1,ACSM3,ACSS1,ACSS2,ACSS3,ACTG1,ACTN1,ACTR3,ACVR1B,ACVRL1,ACY1,ACY3,AC…
Endocrine System Disorders,Gastrointestinal Disease,Organismal Injury and Abnormalities	Pancreatic mass	7.85e-20		1.471	AATK,ABCA9,ABCB10,ABCC4,ABCD3,ABCG2,ACACB,ACAP1,ACAT2,ACLY,ACO1,ACSF3,ACSS3,ACTR3,ACVR1B,ACVRL1,ADAM10,ADAM11,ADAM12,ADAM17,ADAM33,ADAMTS10,ADAMTS12,ADAMTS15,ADAMTS2,ADAMTS3,ADAMTS5,ADAMTS7,ADAMTSL1,ADAMTSL3,ADAP1,ADAR,ADCY2,ADCYAP1R1,ADGB,ADRA1A,ADRA2B,AFF3,AGAP1,AGAP2,AGBL2,AGBL5,AGT,AGXT2,AHNAK,AHNAK2,AIM2,AJAP1,AKR1B1,ALPL,AMOT,AMOTL1,ANGPT1,ANKRD29,ANKRD6,ANO8,ANXA1,APAF1,APOC4,AQP4,AR,AREG,…
Cancer,Organismal Injury and Abnormalities	Tumorigenesis of tissue	1.06e-90		1.485	A1CF,A4GNT,AACS,AADAC,AADAT,AAMDC,AASS,AATK,ABAT,ABCA5,ABCA6,ABCA9,ABCB1,ABCB10,ABCB6,ABCC1,ABCC12,ABCC4,ABCC5,ABCC6,ABCD3,ABCG1,ABCG2,ABCG5,ABCG8,ABHD12,ABHD14B,ABHD17C,ABHD2,ABHD3,ABI2,ABI3,ABLIM1,ABLIM2,ABR,ABRAXAS2,ACAA2,ACACB,ACAD10,ACAD11,ACAD8,ACADSB,ACADVL,ACAP1,ACAT1,ACAT2,ACE,ACHE,ACLY,ACO1,ACOT2,ACOT7,ACOT9,ACOX1,ACPP,ACSF3,ACSL1,ACSL3,ACSL5,ACSM1,ACSM3,ACSS1,ACSS2,ACSS3,ACTG1,ACTN1,AC…
Cellular Assembly and Organization,Cellular Function and Maintenance	Organization of actin cytoskeleton	1.06e-20		1.498	ABR,ACTN1,ACVRL1,ADAM12,ADRA1B,AFAP1,AKAP12,AMOT,ANTXR1,ANXA1,ARHGAP17,ARHGAP25,ARHGAP4,ARHGAP44,ARHGDIA,ARHGEF17,ARHGEF19,ARHGEF2,ARRB1,AUTS2,AXL,BCL2,BCL6,BST1,CALR,CASP4,CAVIN3,CCDC88A,Ccl27a,CCR7,CDH1,CELSR1,CORO1A,CORO1C,CSRP1,CXCR3,DBN1,DIAPH3,DOCK2,DPYSL2,EHD2,ELMO1,EMP2,ENAH,EPB41L2,EPHA3,EPS8,ERBB2,EVL,EZR,F2,F2RL1,FARP2,FGD1,FGR,FHL3,FLNA,FMNL2,FNBP1,FOXJ1,FSCN1,GAS2L3,GAS6,GHR,GPI,GPM6…
Connective Tissue Disorders,Inflammatory Disease,Inflammatory Response,Organismal Injury and Abnormalities,Skeletal and Muscular Disorders	Inflammation of joint	4.24e-44		1.528	ABCB1,ABCB10,ABCC1,ABCG2,ACE,ACHE,ACLY,ACO1,ACSL1,ADAM10,ADAM12,ADAM15,ADAM17,ADAM8,ADAMTS10,ADAMTS12,ADAMTS14,ADAMTS15,ADAMTS16,ADAMTS2,ADAMTS3,ADAMTS5,ADAMTS7,ADAMTS9,ADGRE5,ADGRG6,ADORA2A,ADRA1A,ADRA1B,ADRA2B,ADRB3,AIF1,AIM2,AK2,AKR1D1,ALAS2,ALB,ALOX5AP,ALPL,ANXA1,APAF1,APOA1,APOE,AR,AREG,ARG1,ARHGDIB,ARRB1,ATF6B,ATP8A1,AXL,AZGP1,B3GALT4,BCL2L11,BCL6,BDKRB2,BGN,BIRC5,BLNK,BTC,C1QA,C1QTNF6,C3AR…
Cancer,Organismal Injury and Abnormalities	Epithelial neoplasm	8.85e-93		1.529	A1CF,A4GNT,AACS,AADAC,AADAT,AAMDC,AASS,AATK,ABAT,ABCA5,ABCA6,ABCA9,ABCB1,ABCB10,ABCB6,ABCC1,ABCC12,ABCC4,ABCC5,ABCC6,ABCD3,ABCG1,ABCG2,ABCG5,ABCG8,ABHD12,ABHD14B,ABHD17C,ABHD2,ABHD3,ABI2,ABI3,ABLIM1,ABLIM2,ABR,ABRAXAS2,ACAA2,ACACB,ACAD10,ACAD11,ACAD8,ACADSB,ACADVL,ACAP1,ACAT1,ACAT2,ACE,ACHE,ACLY,ACO1,ACOT2,ACOT7,ACOT9,ACOX1,ACPP,ACSF3,ACSL1,ACSL3,ACSL5,ACSM1,ACSM3,ACSS1,ACSS2,ACSS3,ACTG1,ACTN1,AC…
Cancer,Endocrine System Disorders,Gastrointestinal Disease,Organismal Injury and Abnormalities	Pancreatic tumor	8.57e-20		1.53	AATK,ABCA9,ABCB10,ABCC4,ABCD3,ABCG2,ACACB,ACAP1,ACAT2,ACLY,ACO1,ACSF3,ACSS3,ACTR3,ACVR1B,ACVRL1,ADAM10,ADAM11,ADAM12,ADAM17,ADAM33,ADAMTS10,ADAMTS12,ADAMTS15,ADAMTS2,ADAMTS3,ADAMTS5,ADAMTS7,ADAMTSL1,ADAMTSL3,ADAP1,ADAR,ADCY2,ADCYAP1R1,ADGB,ADRA1A,ADRA2B,AFF3,AGAP1,AGAP2,AGBL2,AGBL5,AGT,AGXT2,AHNAK,AHNAK2,AIM2,AJAP1,AKR1B1,ALPL,AMOT,AMOTL1,ANGPT1,ANKRD29,ANKRD6,ANO8,ANXA1,APAF1,APOC4,AQP4,AR,AREG,…
Cellular Function and Maintenance	Function of mononuclear leukocytes	1.46e-26		1.536	ABCB1,Abcb1b,ADGRE1,AHNAK,APOE,ARHGDIA,ARHGDIB,ARHGEF6,ARRB2,ATF3,BATF3,BCL2,BCL2L11,BCL6,BIRC5,BTK,BTLA,C3AR1,CACNB3,CASP2,CBL,CBLB,Ccl2,CCR2,CCR5,CCR7,CCRL2,CD274,CD276,CD28,CD3E,CD3G,CD44,Cd59a,CD74,CD84,CD86,CD8A,CD8B,CDKN2C,CEACAM1,CIITA,Cmah,CSF1,CSF2RB,CTSS,CX3CR1,CXCL10,CXCR2,DTX1,EBI3,ECM1,EFS,ELF4,FCER1G,FCGR2A,FLT3LG,FYB1,GADD45B,HAVCR2,HCST,HLA-A,HLA-DMA,HLA-DQB1,HLA-E,HLA-G,ICA1,ICAM…
Cancer,Organismal Injury and Abnormalities	Cancer of cells	2.18e-36		1.545	AASS,ABAT,ABCA6,ABCB1,ABCB6,ABCC1,ABCC5,ABCG1,ABCG2,ABI3,ABLIM1,ABRAXAS2,ACAD10,ACAD11,ACE,ACHE,ACOT2,ACOT9,ACOX1,ACSL3,ACSS2,ACSS3,ACTG1,ACVR1B,ACVRL1,ADAM10,ADAM12,ADAM17,ADAM19,ADAMTS10,ADAMTS12,ADAMTS14,ADAMTS15,ADAMTS16,ADAMTS7,ADAMTS9,ADAMTSL1,ADAMTSL3,ADAR,ADCY3,ADCY4,ADCYAP1R1,ADGRA2,ADORA2A,ADRA1A,ADRA1B,ADRB3,AFF3,AGAP2,AGT,AGXT,AHNAK,AHNAK2,AIFM1,AIM2,AJUBA,AK2,AKAP12,AKNA,AKT3,ALB,ALC…
Cellular Function and Maintenance	Function of lymphatic system cells	8.34e-27		1.553	ABCB1,Abcb1b,ADGRE1,AHNAK,APOE,ARHGDIA,ARHGDIB,ARHGEF6,ARRB2,ATF3,BAK1,BATF3,BCL2,BCL2L11,BCL6,BIRC5,BTK,BTLA,C3AR1,CACNB3,CASP2,CBL,CBLB,Ccl2,CCR2,CCR5,CCR7,CCRL2,CD274,CD276,CD28,CD3E,CD3G,CD44,Cd59a,CD74,CD84,CD86,CD8A,CD8B,CDKN2C,CEACAM1,CIITA,CLEC12A,Cmah,CSF2RB,CTSS,CX3CR1,CXCL10,CXCR2,DTX1,EBI3,ECM1,EFS,ELF4,FCER1G,FCGR2A,FLT3LG,FYB1,GADD45B,HAVCR2,HCST,HLA-A,HLA-DMA,HLA-DQA1,HLA-DQB1,HLA-…
Cancer,Organismal Injury and Abnormalities	Extracranial solid tumor	1.19e-78		1.601	A1CF,A4GALT,A4GNT,AACS,AADAC,AADAT,AAMDC,AASS,AATK,ABAT,ABCA5,ABCA6,ABCA9,ABCB1,ABCB10,ABCB6,ABCC1,ABCC12,ABCC4,ABCC5,ABCC6,ABCD3,ABCG1,ABCG2,ABCG5,ABCG8,ABHD12,ABHD14B,ABHD17C,ABHD2,ABHD3,ABI2,ABI3,ABLIM1,ABLIM2,ABR,ABRAXAS2,ACAA2,ACACB,ACAD10,ACAD11,ACAD8,ACADSB,ACADVL,ACAP1,ACAT1,ACAT2,ACE,ACHE,ACLY,ACO1,ACOT2,ACOT7,ACOT9,ACOX1,ACPP,ACSF3,ACSL1,ACSL3,ACSL5,ACSM1,ACSM3,ACSS1,ACSS2,ACSS3,ACTG1,A…
Molecular Transport	Secretion of molecule	2.68e-24		1.639	A1CF,ABAT,ABCB1,ABCG1,ABCG2,ABCG5,ABCG8,ACAT2,ACE,ACHE,ACLY,ACSL3,ADORA2A,ADORA2B,ADRA2B,ADTRP,AGT,AGXT,Akr1c14,AKT3,ANGPT1,ANKRD1,ANO1,ANXA1,ANXA2,APBA1,APBB1,APOA1,APOA2,APOBEC1,APOE,APP,AQP7,ARNT2,ASAH1,ATF3,ATP13A2,BCL2,BDKRB2,BMP7,BRSK1,BTC,BTK,C1QTNF5,C3AR1,CA2,CACNA1B,CADM1,CADPS2,CAMK2A,CARD11,CASP1,CASP4,CAVIN1,CBLB,CCL5,CCR7,CD14,CD300A,CD300C,CD36,CD40,CD44,CD74,CD8A,CERK,CES1,CES3,CFT…
Cancer,Organismal Injury and Abnormalities	Malignant solid tumor	5.88e-77		1.714	A1CF,A4GALT,A4GNT,AACS,AADAC,AADAT,AAMDC,AASS,AATK,ABAT,ABCA5,ABCA6,ABCA9,ABCB1,ABCB10,ABCB6,ABCC1,ABCC12,ABCC4,ABCC5,ABCC6,ABCD3,ABCG1,ABCG2,ABCG5,ABCG8,ABHD12,ABHD14B,ABHD17C,ABHD2,ABHD3,ABI2,ABI3,ABLIM1,ABLIM2,ABR,ABRAXAS2,ACAA2,ACACB,ACAD10,ACAD11,ACAD8,ACADSB,ACADVL,ACAP1,ACAT1,ACAT2,ACE,ACHE,ACLY,ACO1,ACOT2,ACOT7,ACOT9,ACOX1,ACPP,ACSF3,ACSL1,ACSL3,ACSL5,ACSM1,ACSM3,ACSS1,ACSS2,ACSS3,ACTG1,A…
Cellular Development,Connective Tissue Development and Function,Skeletal and Muscular System Development and Function,Tissue Development	Differentiation of osteoclasts	5.58e-22		1.719	ADAM17,ADAM8,ADK,AGT,APOE,AREG,ATP6V0D2,BCL2,BCL6,BTK,C3AR1,C5AR1,CA2,CAMK4,CCL3L3,CCL5,Ccl9,CCR1,CCR2,CD300LF,CD9,CEACAM1,CIITA,Clec2d (includes others),CSF1,CSF1R,CYSLTR1,DCSTAMP,DEF6,DYNLL1,EFNA2,FARP2,FBLIM1,FBN1,FCER1G,FGFR3,FOS,FSTL3,GAB2,GABBR1,GLO1,GPNMB,GSN,HCST,HDAC7,HIVEP3,IFNGR1,IGHG1,IL12B,IL18,IL33,INPP4B,INPP5D,IRAK3,JAG1,JUN,JUNB,LIF,LILRB3,LILRB4,LPAR1,Ly6a (includes others),LY6E…
Lipid Metabolism,Small Molecule Biochemistry	Metabolism of membrane lipid derivative	1.7e-23		1.741	A4GALT,ABCB1,Abcb1b,ABCC1,ABCG1,ABCG5,ABCG8,ABHD12,ABHD3,ACACA,ACACB,ACAT2,ACHE,ACLY,ACSL5,AGPAT2,AGPAT4,AGPS,AGT,AKR1D1,ALDH3B1,ALDH5A1,ANGPTL3,ANXA1,APOA1,APOA2,Apoc1,Apoc3,APOE,APP,ASAH1,ASPG,B3GALT4,B4GALT4,B4GALT6,BAK1,BCL2,BDKRB2,CAT,CD40,CD9,CDS1,CEBPA,CERK,CERS4,CERS5,CES1,CFTR,CHPT1,CLN6,CNKSR1,CSF1R,CTBP2,CXCL10,CYP1B1,CYP21A2,CYP27A1,CYP46A1,CYP4V2,CYP51A1,CYP7B1,CYP8B1,DBI,DEGS2,DGKE,…
Cancer,Organismal Injury and Abnormalities,Reproductive System Disease	Mammary tumor	6.19e-34		1.75	ABAT,ABCA9,ABCB1,ABCC1,ABCC12,ABCC4,ABCC5,ABCG2,ABI2,ABLIM1,ABR,ACACB,ACADVL,ACOT9,ACSS2,ACVR1B,ADAM12,ADAM15,ADAM17,ADAMTS10,ADAMTS14,ADAMTS2,ADAMTS3,ADAMTS5,ADAMTS9,ADCY2,ADCY3,ADCY4,ADGRG6,ADK,ADRA1B,AGPAT2,AGPS,AGT,AIDA,AIM2,AJUBA,AK1,AKAP12,AKR1B1,AKR7A2,AKT3,ALDH1B1,ALDH1L1,ALPL,AMOT,ANGPTL2,ANKRD42,ANKRD6,ANLN,ANXA1,ANXA3,ANXA9,AP3M2,APBB1,APOA1,APOBEC3B,APOBR,APOE,APP,AR,AREG,ARHGAP19,ARH…
Cancer,Organismal Injury and Abnormalities	Abdominal carcinoma	1.4e-84		1.857	A1CF,A4GNT,AACS,AADAC,AADAT,AAMDC,AASS,AATK,ABAT,ABCA5,ABCA6,ABCA9,ABCB1,ABCB10,ABCB6,ABCC1,ABCC12,ABCC4,ABCC5,ABCC6,ABCD3,ABCG1,ABCG2,ABCG5,ABCG8,ABHD14B,ABHD2,ABHD3,ABI2,ABI3,ABLIM1,ABLIM2,ABR,ACAA2,ACACB,ACAD10,ACAD11,ACAD8,ACADSB,ACADVL,ACAP1,ACAT1,ACAT2,ACE,ACHE,ACLY,ACO1,ACOT7,ACOT9,ACOX1,ACPP,ACSF3,ACSL1,ACSL3,ACSM1,ACSM3,ACSS1,ACSS2,ACSS3,ACTG1,ACTN1,ACTR3,ACVR1B,ACVRL1,ACY1,ACY3,ACYP1,AD…
Molecular Transport	Transport of molecule	2.04e-26		1.857	A1CF,ABAT,ABCA5,ABCB1,ABCB10,Abcb1b,ABCB6,ABCC1,ABCC4,ABCC5,ABCC6,ABCD3,ABCG1,ABCG2,ABCG5,ABCG8,ACAT1,ACAT2,ACE,ACHE,ACLY,ACO1,ACSL1,ACSL3,ACSL5,ADIPOR2,ADORA2A,ADORA2B,ADRA2B,ADTRP,AEBP1,AFM,AGT,AGXT,AK1,Akr1c14,AKT3,ALAS2,ALB,ANGPT1,Ank2,ANKLE1,ANKRD1,ANO1,ANO4,ANO6,ANO8,ANO9,ANXA1,ANXA13,ANXA2,AP1M2,AP1S2,APBA1,APBB1,APCS,APOA1,APOA2,APOBEC1,Apoc3,APOC4,APOE,APOH,APP,AQP11,AQP4,AQP7,AQP8,ARG1,…
Cancer,Gastrointestinal Disease,Organismal Injury and Abnormalities	Pancreatobiliary tumor	5.38e-20		1.857	AADAT,AATK,ABCA6,ABCA9,ABCB10,ABCC4,ABCD3,ABCG2,ACACB,ACAP1,ACAT2,ACLY,ACO1,ACSF3,ACSS3,ACTR3,ACVR1B,ACVRL1,ACY1,ADAM10,ADAM11,ADAM12,ADAM17,ADAM33,ADAMTS10,ADAMTS12,ADAMTS15,ADAMTS2,ADAMTS3,ADAMTS5,ADAMTS7,ADAMTSL1,ADAMTSL3,ADAP1,ADAR,ADCY2,ADCYAP1R1,ADGB,ADRA1A,ADRA2B,AFF3,AFP,AGAP1,AGAP2,AGBL2,AGBL5,AGPAT4,AGT,AGXT2,AHNAK,AHNAK2,AIM2,AJAP1,AKNA,AKR1B1,ALB,ALPL,AMOT,AMOTL1,ANGPT1,ANKRD29,ANKRD4…
Cancer,Dermatological Diseases and Conditions,Organismal Injury and Abnormalities	Cutaneous melanoma	9.48e-41		1.864	A1CF,A4GALT,A4GNT,AACS,AADAC,AADAT,AATK,ABAT,ABCA5,ABCA6,ABCA9,ABCB1,ABCB10,ABCC1,ABCC12,ABCC4,ABCC6,ABCG1,ABCG2,ABCG8,ABI2,ABI3,ABLIM2,ABR,ACACB,ACAD10,ACADSB,ACAP1,ACE,ACHE,ACO1,ACPP,ACSL3,ACSL5,ACSM1,ACSM3,ACSS3,ACTG1,ACTN1,ACVRL1,ACY3,ADAM10,ADAM11,ADAM15,ADAM19,ADAM33,ADAMTS10,ADAMTS12,ADAMTS14,ADAMTS15,ADAMTS16,ADAMTS2,ADAMTS5,ADAMTS7,ADAMTS9,ADAMTSL1,ADAMTSL2,ADAMTSL3,ADAMTSL4,ADAP1,ADAR,A…
Cell-To-Cell Signaling and Interaction,Hematological System Development and Function,Immune Cell Trafficking,Inflammatory Response	Adhesion of neutrophils	6.65e-19		1.972	ADAM10,ADAM17,ADORA2A,ANXA1,APCS,APOA1,AXL,CD37,CD44,CFHR1,CORO1A,CSF3R,CXCL2,CXCL3,CXCR2,CYBB,F2,FERMT3,FGA,FLNA,GAS6,GDF15,GLRX,HPSE,ICAM1,INPP5D,ITGAL,ITGAX,ITGB2,JAM3,KNG1,LCP1,LGALS3,LILRB3,PF4,PIK3CD,PIK3CG,PIP5K1C,PLAU,PLAUR,PLCB2,PREX1,PTPN22,PTPN6,S100A8,S100A9,SELL,SELPLG,SERPINA1,TGFB1,TGFBR1,TGFBR2,TLR2,TLR4,TLR5,TNF,VAV1,VAV3,VCAM1,VTN
Cellular Development,Cellular Growth and Proliferation,Hematological System Development and Function,Humoral Immune Response,Lymphoid Tissue Structure and Development	Proliferation of B lymphocytes	1.67e-24		1.992	ACLY,ARHGDIA,ARHGDIB,ARHGEF6,AXL,BCL11A,BCL2,BCL2A1,BCL2L11,BCL6,BLNK,BTK,BTLA,CARD11,CASP3,CBL,CBLB,CCND1,CCND2,CD14,CD180,CD22,Cd24a,CD274,CD300A,CD300C,CD3E,CD40,CD44,Cd59a,CD6,CD72,CD74,CD86,CD8A,CDKN1A,CDKN2C,CHRNB2,CLCF1,CLEC4A,CLEC4D,Cmah,CYBB,DAPP1,DKK3,DOK1,DTX1,EGR2,EGR3,ELF4,EPHB2,EXTL1,EZR,FASLG,FCGR3A/FCGR3B,FLI1,FLT3,FLT3LG,FOXO1,HCK,HNF1A,ID3,IKZF2,IKZF3,IL18,IL1RN,IL21R,IL2RB,IL2R…
Hematological System Development and Function,Inflammatory Response,Tissue Morphology	Quantity of macrophages	9.99e-20	Increased	2.011	ACAT1,ADAM8,ADORA2A,AGT,APOE,ARG1,BCL2,BCL2L11,Bhlhe41,C3AR1,C4A/C4B,C5AR1,CASP1,Ccl2,CCL22,CCR2,CCR5,CD200,CD200R1,CD36,CD40,Cd59a,CEBPA,CNN2,CSF1,CSF1R,CTSS,CX3CL1,CX3CR1,CXCL10,CXCL14,CYBB,DDR1,ELMO1,F2RL1,F3,FABP1,FLT3LG,GDF15,GHR,GPR132,GRAP2,HAVCR2,HBEGF,HCK,HMOX1,HSD11B1,IFNGR1,IGF1R,IKZF1,IL12B,IL18,IL2RG,IL33,IL36G,IRAK3,IRF8,ITGAV,ITGB2,ITGB6,LCN2,LDLR,LGALS3,LIF,LILRB4,LIPC,LSP1,LUM,MB…
Organismal Injury and Abnormalities	Blood clot	4.5e-25	Increased	2.038	ABCC4,AKT3,ALB,ANGPT1,ANTXR1,ANXA2,ANXA5,APOE,APOH,APP,AR,ARNTL,ARRB2,ATP2A3,AXL,BTC,C1QA,C3AR1,CALR,CBLB,CCR2,CD36,CEACAM1,CFD,CFHR1,COL1A1,COL4A1,CPB2,CRP,CTSD,CX3CR1,DGKE,EDNRB,ENTPD1,EPHB2,F10,F11,F2,F2R,F3,F7,FBN1,FCGR2A,FGA,FGB,FGG,FLNA,GABRA3,GAS6,GDF15,GPX3,GSS,HBEGF,HCAR2,HCLS1,HMGCR,HMOX1,INPP5D,KLKB1,KNG1,LDLR,LGALS1,LGALS3,LGALS3BP,LILRB3,LIMK1,LPL,LRP8,MERTK,MMP14,MMP2,MMP7,MTHFR,MYH…
Cancer,Dermatological Diseases and Conditions,Organismal Injury and Abnormalities	Skin cancer	8.73e-47	Increased	2.04	A1CF,A4GALT,A4GNT,AACS,AADAC,AADAT,AATK,ABAT,ABCA5,ABCA6,ABCA9,ABCB1,ABCB10,ABCC1,ABCC12,ABCC4,ABCC6,ABCG1,ABCG2,ABCG8,ABI2,ABI3,ABLIM2,ABR,ACACB,ACAD10,ACADSB,ACAP1,ACE,ACHE,ACO1,ACPP,ACSL3,ACSL5,ACSM1,ACSM3,ACSS3,ACTG1,ACTN1,ACVRL1,ACY3,ADAM10,ADAM11,ADAM12,ADAM15,ADAM19,ADAM33,ADAMTS10,ADAMTS12,ADAMTS14,ADAMTS15,ADAMTS16,ADAMTS2,ADAMTS5,ADAMTS7,ADAMTS9,ADAMTSL1,ADAMTSL2,ADAMTSL3,ADAMTSL4,ADAP1…
Cancer,Organismal Injury and Abnormalities	Solid tumor	4.43e-75	Increased	2.047	A1CF,A4GALT,A4GNT,AACS,AADAC,AADAT,AAMDC,AASS,AATK,ABAT,ABCA5,ABCA6,ABCA9,ABCB1,ABCB10,ABCB6,ABCC1,ABCC12,ABCC4,ABCC5,ABCC6,ABCD3,ABCG1,ABCG2,ABCG5,ABCG8,ABHD12,ABHD14B,ABHD17C,ABHD2,ABHD3,ABI2,ABI3,ABLIM1,ABLIM2,ABR,ABRAXAS2,ACAA2,ACACB,ACAD10,ACAD11,ACAD8,ACADSB,ACADVL,ACAP1,ACAT1,ACAT2,ACE,ACHE,ACLY,ACO1,ACOT2,ACOT7,ACOT9,ACOX1,ACPP,ACSF3,ACSL1,ACSL3,ACSL5,ACSM1,ACSM3,ACSS1,ACSS2,ACSS3,ACTG1,A…
Organismal Injury and Abnormalities	Wound	2.5e-21	Increased	2.06	ABR,ACVRL1,ADAM15,ADORA2A,AEBP1,AJUBA,ANGPT1,ANGPTL6,ANKRD1,ANXA1,ANXA2,ARHGEF19,ARNTL,ARRB2,C5AR1,CALR,Ccl2,CCR7,CD28,CD44,CELSR1,CFD,CFTR,CIITA,Cmah,CNN2,COL1A1,COL3A1,COL5A1,CPB2,CRP,CSF1,CX3CL1,CXCR2,DDR1,DDR2,EHF,EMILIN1,ERBB2,EREG,FAAH,FGA,FGB,FGF1,FGFR1,FGFR2,GJA1,GPR39,GSN,HBEGF,HGF,HPSE,ICAM1,IL18,IL1RL2,IL33,IL6R,ITGA5,ITGB2,JUNB,KLF6,LGALS3,LOX,LUM,MAP3K1,MASP2,MDK,MMP7,MMP8,MMP9,MUSTN…
Cellular Function and Maintenance	Function of blood cells	9.69e-51	Increased	2.067	ABCB1,Abcb1b,ABCB6,ABCC1,ADGRE1,ADORA2B,AHNAK,AIM2,AMPD3,ANO6,APOE,ARHGDIA,ARHGDIB,ARHGEF6,ARRB2,ATF3,AXL,BAG4,BAK1,BATF3,BCL2,BCL2A1,BCL2L11,BCL6,BIRC5,BTK,BTLA,C3AR1,C5AR2,CACNB3,CAPG,CARD9,CASP2,CBL,CBLB,Ccl2,CCL5,CCR1,CCR2,CCR5,CCR7,CCRL2,CD14,CD200,CD200R1,Cd24a,CD274,CD276,CD28,CD300A,CD300LF,CD36,CD3E,CD3G,CD40,CD44,CD59,Cd59a,CD74,CD84,CD86,CD8A,CD8B,CD9,CDKN1A,CDKN2C,CEACAM1,CIITA,CLCN2,…
Cellular Function and Maintenance	Function of leukocytes	5.8e-52	Increased	2.074	ABCB1,Abcb1b,ABCC1,ADGRE1,ADORA2B,AHNAK,AIM2,APOE,ARHGDIA,ARHGDIB,ARHGEF6,ARRB2,ATF3,AXL,BAG4,BATF3,BCL2,BCL2A1,BCL2L11,BCL6,BIRC5,BTK,BTLA,C3AR1,C5AR2,CACNB3,CAPG,CARD9,CASP2,CBL,CBLB,Ccl2,CCL5,CCR1,CCR2,CCR5,CCR7,CCRL2,CD14,CD200,CD200R1,CD274,CD276,CD28,CD300A,CD300LF,CD36,CD3E,CD3G,CD40,CD44,Cd59a,CD74,CD84,CD86,CD8A,CD8B,CD9,CDKN2C,CEACAM1,CIITA,CLCN2,CLEC4E,CLEC6A,CLEC7A,Cmah,CMKLR1,CNN2,CS…
Cell Death and Survival,Organismal Injury and Abnormalities	Cell death of epithelial cells	1.03e-25	Increased	2.077	ABCC1,ABCG2,ACE,ADAMTS3,ADAR,AGAP2,AIFM1,ALDH2,ALDH3B1,AMOTL1,APAF1,APOBEC3B,APP,AR,ARRB2,ATF3,ATP13A2,BAG4,BAK1,BCL2,BCL2A1,BCL2L11,BCL6,BIRC2,BIRC5,BMP7,BNIP3,BOK,CA3,CABLES1,CALR,CASP1,Casp12,CASP2,CASP3,CASP4,CAT,CBS/CBSL,CCHCR1,CCL4,CCND1,CCR2,CD40,CD44,CDH1,CDKN1A,CDON,CEACAM1,CEBPA,CENPF,Clca3a1/Clca3a2,COX11,CRYAB,CSF1R,CTSB,CTSS,CUL7,CXCL10,CXCL3,CYGB,CYSLTR1,DAB2,DAB2IP,DCN,DYNLL1,EMP1,…
Carbohydrate Metabolism	Synthesis of carbohydrate	2.62e-20	Increased	2.085	ABCC5,ABHD3,ACHE,ADCY2,ADCYAP1R1,ADORA2A,ADORA2B,ADRA1A,ADRA1B,AGPAT2,AGPAT4,AGRN,AGT,AKR1B1,ANGPT1,ANXA1,APOA1,APOA2,APOE,B3GNT8,B4GALT2,B4GALT4,B4GALT6,BDKRB2,BGN,BMP7,C1QTNF2,CCL5,CD22,CD36,CD40,CDS1,CEBPA,CERS5,CHPF,CHPF2,CHPT1,CHST11,CHST12,CHST14,CHST8,CNKSR1,CSF1,CSF1R,CTBP2,CX3CL1,CXCL10,CXCL3,CYSLTR1,DBI,DCN,DGAT2,DGKZ,DPM1,DPM3,DSE,DSEL,EPM2A,ERBB2,ESRRG,F2,F2R,FABP5,FCGR2A,FGF1,FGF21,F…
Hematological System Development and Function,Tissue Development	Accumulation of myeloid cells	1.48e-23	Increased	2.09	ABCG1,ADGRE5,AGT,ANXA1,APCS,APOA1,APOE,BCL2,BCL2A1,C5AR1,C6,CBS/CBSL,Ccl2,CCL3L3,CCL5,Ccl7,CCR1,CCR2,CD200,CD28,CD300LB,CD40,CD44,CEBPA,CMKLR1,CRP,CRYAB,CSF1,CX3CL1,CX3CR1,CXCL10,CXCL2,CXCL3,DDR1,ENTPD1,ETS2,ETV5,F2R,F3,FASLG,FCGR2A,FCGR3A/FCGR3B,FGF1,FGFR1,FGFR2,HAVCR2,HCK,HMOX1,IFNGR1,IGHG1,IL12B,IL18,IL1RN,IL33,INPP5D,IRF4,IRF5,ITGA2,ITGA4,ITGA5,ITGA6,ITGA9,ITGAX,ITGB2,LAMA5,LCN2,LDLR,MAP3K8,M…
Hematological System Development and Function,Immune Cell Trafficking,Inflammatory Response,Tissue Development	Accumulation of phagocytes	5.1e-24	Increased	2.111	ABCG1,AGT,ANXA1,APCS,APOA1,APOE,C5AR1,C6,CBS/CBSL,Ccl2,CCL5,CCR1,CCR2,CCR7,CD200,CD28,CD300LB,CD40,CD44,CMKLR1,CRP,CSF1,CX3CL1,CX3CR1,CXCL10,CXCL2,CXCL3,DDR1,ENTPD1,ETS2,ETV5,F2R,F3,FASLG,FCGR2A,FCGR3A/FCGR3B,FGF1,FGFR1,FGFR2,FLT3LG,HAVCR2,HCK,HMOX1,IFNGR1,IGHG1,IL12B,IL18,IL1RN,IL33,INPP5D,IRF4,IRF5,ITGA2,ITGA4,ITGA5,ITGA6,ITGA9,ITGAX,ITGB2,LAMA5,LCN2,LDLR,MAP3K8,MAPK13,MMP7,MMP9,NLRC4,OSMR,PLAT…
Cellular Function and Maintenance	Function of phagocytes	1.12e-33	Increased	2.137	ABCC1,ADORA2B,AIM2,APOE,AXL,BAG4,BATF3,BCL2A1,BTK,CAPG,CARD9,CBLB,Ccl2,CCL5,CCR1,CCR2,CCR7,CD14,CD200,CD200R1,CD274,CD300A,CD300LF,CD36,CD40,CD9,CIITA,CLCN2,CLEC4E,CLEC6A,CLEC7A,CMKLR1,CNN2,CSF1,CSF1R,CSF2RB,CXCL10,CXCR2,CYBB,DDX58,DGKZ,DOK1,DOK2,DUSP2,ENPP3,F3,FADS2,FCER1G,FCGR1A,FCGR2A,FES,FGR,FOS,GAB2,GADD45B,GDF15,GPNMB,GSN,HAVCR2,HCK,HGF,HLA-G,ICAM1,IDUA,Igha,IL12B,IL18,IL21R,IL2RG,IRAK3,LAT…
Immunological Disease	Allergy	3.47e-21	Increased	2.201	ACADVL,ADAM17,ADORA2A,ADORA2B,ADRA1A,ADRA1B,ADRA2B,ADRB3,AHCY,AHNAK,ALB,ALDH2,ALOX5AP,ANXA1,ANXA3,ANXA5,AR,ARFGAP3,ARG1,BCL2,BDKRB2,BGN,BTK,C3AR1,CAPG,CARD11,CASP1,CAT,CCL22,CCL4,CCL5,CCNA2,CCR2,CCRL2,CD274,CD276,CD28,CD300A,CD300LF,CD40,CD44,CD63,CD74,CDC25A,Chil3/Chil4,CHRM3,CISH,CMKLR1,CNR1,CORO1A,CSF2RA,CSF2RB,CTSS,CX3CR1,CXCR4,CYP51A1,CYSLTR1,CYTIP,DBN1,DGKZ,DHFR,DPYSL2,DUSP10,DUSP2,ECM1,ENO…
Cancer,Organismal Injury and Abnormalities	Malignant neoplasm of retroperitoneum	7.58e-26	Increased	2.254	AATK,ABCA9,ABCB1,ABCC4,ABCD3,ABCG2,ACACB,ACAP1,ACAT1,ACAT2,ACLY,ACO1,ACOT7,ACSF3,ACSS3,ACTR3,ACVR1B,ADAM10,ADAM11,ADAM12,ADAM17,ADAM19,ADAM33,ADAM8,ADAMTS10,ADAMTS15,ADAMTS2,ADAMTS3,ADAMTS5,ADAMTS7,ADAMTSL1,ADAMTSL3,ADAMTSL4,ADAP1,ADAR,ADCY2,ADCYAP1R1,ADGB,ADORA2A,ADORA2B,ADRA1A,ADRA2B,ADRB3,AFF3,AGAP2,AGBL2,AGBL5,AGT,AGXT,AGXT2,AHNAK,AHNAK2,AIDA,AIM2,AJAP1,AJUBA,ALAS1,ALAS2,ALB,ALDH5A1,ALDH7A1,A…
Cellular Development,Connective Tissue Development and Function,Tissue Development	Differentiation of bone cells	4.4e-21	Increased	2.261	ADAM17,ADAM8,ADAR,ADK,AGT,APOE,AREG,ATP6V0D2,AXIN2,BCL2,BCL6,BGN,BMP7,BTK,C3AR1,C5AR1,CA2,CAMK4,CBL,CCL3L3,CCL5,Ccl9,CCR1,CCR2,CD200,CD276,CD300LF,CD9,CDK1,CEACAM1,CEBPA,CIITA,Clec2d (includes others),CLIC1,CREB3L1,CSF1,CSF1R,CYSLTR1,DCSTAMP,DDR2,DEF6,DGKZ,DLK1,DYNLL1,EFNA2,ELF4,EVC2,FARP2,FASLG,FBLIM1,FBN1,FBN2,FCER1G,FGFR1,FGFR2,FGFR3,FHL2,FNDC3B,FOS,FOSL2,FRZB,FSTL3,GAB2,GABBR1,GDF10,GDF2,GJA1…
Lipid Metabolism,Small Molecule Biochemistry	Synthesis of lipid	1.18e-41	Increased	2.273	A4GALT,ABAT,ABCB1,Abcb1b,ABCC1,ABCC4,ABCD3,ABCG1,ABCG5,ABCG8,ABHD3,ACACA,ACACB,ACADVL,ACAT1,ACAT2,ACHE,ACLY,ACOT7,ACSF3,ACSL1,ACSL3,ACSL5,ACSM1,ACSM3,ACSS1,ACSS2,ADH5,ADIPOR2,ADORA2B,AGPAT2,AGPAT4,AGPS,AGT,AKR1B1,AKR1D1,ALB,ALDH1A2,ALDH3B1,ALDH8A1,ALOX5AP,ANGPT1,ANGPTL3,ANXA1,APOA1,APOA2,Apoc3,APOE,APP,AR,AREG,ARNTL,ASAH1,ATF3,ATP5PF,B3GALT4,B4GALT6,BAK1,BCL2,BDKRB2,BMP7,BNIP3,BTC,C5AR1,C5AR2,CAD…
Hematological System Development and Function,Tissue Development	Accumulation of blood cells	8.64e-30	Increased	2.274	ABCG1,ADGRE5,ADORA2A,AGT,ANXA1,APCS,APOA1,APOE,ARRB2,BCL2,BCL2A1,BCL2L11,BGN,C4A/C4B,C5AR1,C6,CARD9,CBS/CBSL,Ccl2,CCL22,CCL25,CCL3L3,CCL5,Ccl7,CCR1,CCR2,CCR5,CCR7,CD200,CD274,CD28,CD300LB,CD40,CD44,CD86,CEBPA,CLEC4A,CMKLR1,CRP,CRYAB,CSF1,CX3CL1,CX3CR1,CXCL10,CXCL2,CXCL3,CXCR2,CXCR3,CXCR4,CYBB,DDR1,DEF6,DOCK2,ENTPD1,ETS2,ETV5,F2,F2R,F3,FASLG,FCGR2A,FCGR3A/FCGR3B,FGF1,FGFR1,FGFR2,FLT3LG,GIMAP1-GIMA…
Inflammatory Response,Neurological Disease	Inflammation of central nervous system	1.05e-18	Increased	2.296	ABCG2,ADORA2A,ADORA2B,AIF1,ALCAM,ANXA1,APP,ARG1,ARRB1,AXL,BATF,BCL6,BTLA,C3AR1,C4A/C4B,C6,CALR,CAMK4,CASP1,CASP4,CBLB,Ccl2,CCL3L3,CCL5,CCR1,CCR2,CCR5,CCR7,CD200,CD274,CD276,CD28,CD300LF,CD36,CD40,CD44,Cd59a,CD6,CD68,CD74,CD86,CIITA,CLEC4D,CLEC4E,CLEC5A,CORO1A,CRP,CTSB,CX3CR1,CXCL10,CYP51A1,DEF6,DHFR,DUSP10,DUSP14,EBI3,ECM1,EGR2,EHD4,EPHB6,F2RL1,FASLG,FCER1G,FCGR1A,FCGR2A,FCGR3A/FCGR3B,FGA,GABRA3,…
Cancer,Organismal Injury and Abnormalities	Cancer of secretory structure	2.05e-94	Increased	2.301	A1CF,AACS,AADAC,AADAT,AATK,ABAT,ABCA5,ABCA6,ABCA9,ABCB1,ABCB10,ABCB6,ABCC1,ABCC12,ABCC4,ABCC5,ABCC6,ABCD3,ABCG1,ABCG2,ABCG5,ABCG8,ABHD12,ABHD17C,ABHD2,ABHD3,ABI2,ABI3,ABLIM1,ABLIM2,ABR,ABRAXAS2,ACAA2,ACACB,ACAD10,ACAD11,ACAD8,ACADSB,ACADVL,ACAP1,ACAT1,ACAT2,ACE,ACHE,ACLY,ACO1,ACOT2,ACOT7,ACOT9,ACOX1,ACPP,ACSF3,ACSL1,ACSL3,ACSL5,ACSM1,ACSM3,ACSS1,ACSS2,ACSS3,ACTG1,ACTN1,ACTR3,ACVR1B,ACVRL1,ACY1,AC…
Cardiovascular Disease,Hematological Disease,Organismal Injury and Abnormalities	Thrombus	4.48e-22	Increased	2.303	ABCC4,AKT3,ALB,ANGPT1,ANTXR1,ANXA2,ANXA5,APOE,APOH,APP,AR,ARNTL,ARRB2,ATP2A3,AXL,BTC,C1QA,C3AR1,CALR,CBLB,CCR2,CD36,CEACAM1,CFD,CFHR1,COL1A1,COL4A1,CPB2,CRP,CTSD,CX3CR1,DGKE,EDNRB,ENTPD1,EPHB2,F10,F11,F2,F2R,F3,FBN1,FCGR2A,FGA,FGB,FGG,FLNA,GABRA3,GAS6,GDF15,GPX3,GSS,HBEGF,HCAR2,HCLS1,HMGCR,HMOX1,INPP5D,KLKB1,KNG1,LDLR,LGALS3,LGALS3BP,LIMK1,LPL,LRP8,MERTK,MMP2,MMP7,MTHFR,MYH9,NNMT,P2RY1,P3H2,PDE3A…
Cancer,Organismal Injury and Abnormalities,Tumor Morphology	Progression of tumor	8.26e-21	Increased	2.354	ABCB1,ABCC4,ADAM12,ADAM15,AGAP2,ALCAM,ANXA1,ANXA2,ANXA3,APOE,AR,ATF3,AXL,BCL2,BIRC5,BTK,CABLES1,CAT,CCL19,CCL5,CCND1,CCR7,CD274,CD44,CD8B,CDH1,CDKN1A,CDON,CENPE,CFTR,CLDN4,COL1A1,COL1A2,CPEB1,CRYAB,CSF1,CSF1R,CSF2RA,CSF2RB,CSF3R,CTSK,CXCL14,CXCR4,CYP17A1,CYP51A1,DDR1,DDR2,DDT,DHFR,DNMT1,ERBB2,EZR,F3,FASN,FCER1G,FCGR2A,FCGR3A/FCGR3B,FDFT1,FDPS,FES,FGFR1,FGFR2,FGFR3,FGR,FLNA,FLT3,FOS,FOXO1,GDF15,HG…
Cardiovascular System Development and Function,Organismal Development	Vascularization of absolute anatomical region	5.33e-19	Increased	2.358	ADAM15,ADIPOR2,AGTRAP,ANGPTL6,APOE,ARNTL,AXL,BCL2,C3AR1,C5AR1,C6,CBL,CBS/CBSL,Ccl2,CCR2,CCR5,CD28,CD40,Cd59a,CX3CR1,CXCR2,EPAS1,EPHX2,ERBB2,F2R,F2RL1,F3,FGF1,FGFR1,FGFR2,HGF,HTRA1,ICAM1,IGF1R,IGHG1,Ighg2b,IL18,ITGB2,KLF5,LGALS1,LGALS3,LIF,MFGE8,MMP14,MMP2,MMP7,MMP9,PDGFA,PDGFB,PDGFC,PDGFD,PLA2G4A,PLAT,PLAU,PLAUR,PLD1,PLG,PRKCG,PTK7,RHOJ,S100A4,S1PR2,S1PR3,SERPINF1,SOCS3,SOD1,SPHK1,SRC,TGFBR2,THBS…
Tissue Development	Accumulation of cells	4.45e-32	Increased	2.369	ABCG1,ADGRE5,ADORA2A,AGT,ANXA1,APCS,APOA1,APOE,ARRB2,BCL2,BCL2A1,BCL2L11,BGN,BUB1B,C4A/C4B,C5AR1,C6,CARD9,CBS/CBSL,Ccl2,CCL22,CCL25,CCL3L3,CCL5,Ccl7,CCR1,CCR2,CCR5,CCR7,CD200,CD274,CD28,CD300LB,CD40,CD44,CD86,CDKN1A,Cdkn1c,CEBPA,CENPF,CLEC4A,CMKLR1,CNR1,CRP,CRYAB,CSF1,CX3CL1,CX3CR1,CXCL10,CXCL16,CXCL2,CXCL3,CXCR2,CXCR3,CXCR4,CYBB,DAB1,DDR1,DEF6,DOCK2,ENTPD1,ETS2,ETV5,F2,F2R,F3,FASLG,FCGR2A,FCGR3A…
Organismal Injury and Abnormalities	Sclerotic lesion	3.56e-21	Increased	2.384	ABCG1,ABCG5,ABCG8,ACAT1,ACAT2,AGT,APOA1,APOA2,APOBEC1,APOE,APP,BCL2,BMP7,CBS/CBSL,Ccl2,CCL3L3,CCR1,CCR2,CCR5,CD36,CD40,CD44,CD59,Cd59a,CES1,CRP,CSF1,CSF1R,CTSS,CX3CL1,CX3CR1,CXCL10,CXCL16,CXCL2,DDR1,DUSP10,ENTPD1,EPHX2,F2R,F3,F7,FASLG,FGFR1,FGFR2,FGFR3,FGG,FOXO1,FUT4,FUT7,HMOX1,HSPG2,ICAM1,IFNGR1,IGHG1,IL18,IL33,ITK,LCAT,LCK,LDAH,LDLR,LPL,MMP12,MMP2,MMP9,MSR1,NCF1,NFKB1,OSMR,PAPPA,PCSK9,PDGFRA,PD…
Cardiovascular Disease,Organismal Injury and Abnormalities	Atherosclerotic lesion	1.06e-18	Increased	2.384	ABCG1,ABCG5,ABCG8,ACAT1,ACAT2,AGT,APOA1,APOA2,APOBEC1,APOE,APP,BCL2,BMP7,CBS/CBSL,Ccl2,CCL3L3,CCR1,CCR2,CCR5,CD36,CD40,CD44,CD59,Cd59a,CES1,CRP,CSF1,CTSS,CX3CL1,CX3CR1,CXCL10,CXCL16,CXCL2,DDR1,DUSP10,ENTPD1,EPHX2,F2R,F3,F7,FASLG,FGG,FOXO1,FUT4,FUT7,HMOX1,HSPG2,ICAM1,IFNGR1,IGHG1,IL18,IL33,LCAT,LDAH,LDLR,LPL,MMP12,MMP2,MMP9,MSR1,NCF1,NFKB1,OSMR,PAPPA,PCSK9,PIK3CG,PLA2G15,PLAU,PLG,PON1,PRKCB,PRKG1,…
Cancer,Organismal Injury and Abnormalities	Non-melanoma solid tumor	1.8e-89	Increased	2.401	A1CF,A4GNT,AACS,AADAC,AADAT,AAMDC,AASS,AATK,ABAT,ABCA5,ABCA6,ABCA9,ABCB1,ABCB10,ABCB6,ABCC1,ABCC12,ABCC4,ABCC5,ABCC6,ABCD3,ABCG1,ABCG2,ABCG5,ABCG8,ABHD12,ABHD14B,ABHD17C,ABHD2,ABHD3,ABI2,ABI3,ABLIM1,ABLIM2,ABR,ABRAXAS2,ACAA2,ACACB,ACAD10,ACAD11,ACAD8,ACADSB,ACADVL,ACAP1,ACAT1,ACAT2,ACE,ACHE,ACLY,ACO1,ACOT2,ACOT7,ACOT9,ACOX1,ACPP,ACSF3,ACSL1,ACSL3,ACSL5,ACSM1,ACSM3,ACSS1,ACSS2,ACSS3,ACTG1,ACTN1,AC…
Embryonic Development,Organismal Development	Development of abdomen	3.47e-20	Increased	2.424	AACS,ACE,ACVRL1,ADAM17,ADAMTS16,ADAR,AEBP1,AGPAT2,AGT,AKR1B1,ALB,ALDH1A2,ANGPT1,ANXA1,ANXA2,ANXA4,Aph1c,APOA1,APOE,APRT,AQP11,AR,AREG,ARID5B,ARNTL,ASB4,ASL,ATF3,AXL,BAK1,BCL2,BCL2L11,BDKRB2,BICC1,BMP7,CADM1,CAMK4,CAT,CCND2,CCR7,CD14,CD44,CD86,CDH6,CDKN1A,Cdkn1c,CEBPA,CELA1,CENPF,COL4A3,COL4A4,COL4A5,CPEB1,CSF1,CSF1R,CTSS,CX3CL1,CXCL14,CXCR2,CXCR4,CYP27A1,CYS1,DMRTA1,DYNC2LI1,EDNRB,EFEMP1,EHD4,EPA…
Cancer,Organismal Injury and Abnormalities	Carcinoma	4.54e-91	Increased	2.437	A1CF,A4GNT,AACS,AADAC,AADAT,AAMDC,AASS,AATK,ABAT,ABCA5,ABCA6,ABCA9,ABCB1,ABCB10,ABCB6,ABCC1,ABCC12,ABCC4,ABCC5,ABCC6,ABCD3,ABCG1,ABCG2,ABCG5,ABCG8,ABHD12,ABHD14B,ABHD17C,ABHD2,ABHD3,ABI2,ABI3,ABLIM1,ABLIM2,ABR,ABRAXAS2,ACAA2,ACACB,ACAD10,ACAD11,ACAD8,ACADSB,ACADVL,ACAP1,ACAT1,ACAT2,ACE,ACHE,ACLY,ACO1,ACOT2,ACOT7,ACOT9,ACOX1,ACPP,ACSF3,ACSL1,ACSL3,ACSL5,ACSM1,ACSM3,ACSS1,ACSS2,ACSS3,ACTG1,ACTN1,AC…
Cellular Development,Connective Tissue Development and Function,Tissue Development	Differentiation of bone	8.56e-22	Increased	2.468	ADAM17,ADAM8,ADAR,ADK,AGT,APOE,AREG,ATP6V0D2,AXIN2,BCL2,BCL6,BGN,BMP7,BTK,C3AR1,C5AR1,CA2,CAMK4,CBL,CCL3L3,CCL5,Ccl9,CCR1,CCR2,CD200,CD276,CD300LF,CD9,CDK1,CEACAM1,CEBPA,CIITA,Clec2d (includes others),CLIC1,CREB3L1,CSF1,CSF1R,CYSLTR1,DCSTAMP,DDR2,DEF6,DGKZ,DLK1,DYNLL1,EFNA2,ELF4,ERBB2,EVC2,FARP2,FASLG,FBLIM1,FBN1,FBN2,FCER1G,FGFR1,FGFR2,FGFR3,FHL2,FNDC3B,FOS,FOSL2,FRZB,FSTL3,GAB2,GABBR1,GDF10,GDF…
Gastrointestinal Disease,Hepatic System Disease,Organismal Injury and Abnormalities	Liver Damage	1.11e-20	Increased	2.479	ABCB1,ADORA2A,ALB,ALDH2,APOE,APP,AREG,ARHGAP24,ARRB2,BAK1,BNIP3,BPNT1,C3AR1,CASP1,CBLB,Ccl2,CCL4,CCL5,CCR2,CCR5,CD14,CD40,CD44,Cd59a,CDKN1A,CHRM3,CTSB,CXCL10,CXCR2,DDR2,DHFR,EBI3,F2,FAAH,FASLG,FGR,FOXA2,GFER,GSS,GSTP1,GSTZ1,HAVCR2,HCK,HLA-A,HMOX1,IFNGR1,IGF1R,IL17RE,IL18,IL1RN,IL2RG,IL6R,ITGAL,ITGB2,JUN,KLRD1,KMO,LIF,LRRK2,LTB,MAP2K6,MAP3K14,MAP3K8,MMP9,MTHFR,NCF1,NFKB1,NLRP3,OSM,P2RX7,PAFAH2,PAP…
Hematological System Development and Function,Immune Cell Trafficking,Inflammatory Response,Tissue Development	Accumulation of leukocytes	4.63e-30	Increased	2.509	ABCG1,ADGRE5,ADORA2A,AGT,ANXA1,APCS,APOA1,APOE,ARRB2,BCL2,BCL2A1,BCL2L11,BGN,C4A/C4B,C5AR1,C6,CARD9,CBS/CBSL,Ccl2,CCL22,CCL25,CCL3L3,CCL5,Ccl7,CCR1,CCR2,CCR5,CCR7,CD200,CD274,CD28,CD300LB,CD40,CD44,CD86,CEBPA,CLEC4A,CMKLR1,CRP,CSF1,CX3CL1,CX3CR1,CXCL10,CXCL2,CXCL3,CXCR2,CXCR3,CXCR4,CYBB,DDR1,DEF6,DOCK2,ENTPD1,ETS2,ETV5,F2R,F3,FASLG,FCGR2A,FCGR3A/FCGR3B,FGF1,FGFR1,FGFR2,FLT3LG,GIMAP1-GIMAP5,HAVCR2…
Cell-To-Cell Signaling and Interaction,Hematological System Development and Function,Immune Cell Trafficking,Inflammatory Response	Binding of neutrophils	7.81e-23	Increased	2.522	ADAM10,ADAM17,ADORA2A,ANXA1,APCS,APOA1,AXL,CD37,CD44,CFHR1,CORO1A,CSF3R,CXCL10,CXCL2,CXCL3,CXCR2,CYBB,F2,FCGR2A,FCGR3A/FCGR3B,FERMT3,FGA,FGR,FLNA,FUT4,FUT7,GAS6,GDF15,GLRX,HCK,HPSE,ICAM1,INPP5D,ITGA4,ITGAL,ITGAX,ITGB2,JAM3,KNG1,LCP1,LGALS3,LILRB3,LSP1,PF4,PIK3CD,PIK3CG,PIP5K1C,PLAU,PLAUR,PLCB2,PLG,PREX1,PROC,PTPN22,PTPN6,S100A8,S100A9,SELL,SELPLG,SERPINA1,SFTPD,TGFB1,TGFBR1,TGFBR2,TLR2,TLR4,TLR5,…
Cancer,Organismal Injury and Abnormalities	Breast or pancreatic cancer	3.56e-44	Increased	2.537	AASS,AATK,ABAT,ABCA9,ABCB1,ABCC1,ABCC12,ABCC4,ABCC5,ABCD3,ABCG2,ABHD2,ABI2,ABLIM1,ABLIM2,ABR,ACACB,ACAD10,ACAD11,ACADVL,ACAP1,ACAT2,ACLY,ACO1,ACOT9,ACPP,ACSF3,ACSS2,ACSS3,ACTG1,ACTR3,ACVR1B,ACYP1,ADAM10,ADAM11,ADAM12,ADAM15,ADAM17,ADAM19,ADAM33,ADAMTS10,ADAMTS12,ADAMTS14,ADAMTS15,ADAMTS2,ADAMTS3,ADAMTS5,ADAMTS7,ADAMTS9,ADAMTSL1,ADAMTSL3,ADAP1,ADAR,ADCY2,ADCY3,ADCY4,ADCYAP1R1,ADGB,ADGRG6,ADIPOR2,A…
Cell-To-Cell Signaling and Interaction,Hematological System Development and Function,Immune Cell Trafficking,Inflammatory Response	Activation of antigen presenting cells	1.42e-27	Increased	2.55	ABHD12,ACE,ACHE,ADAM10,ADORA2B,AGT,ANGPT1,ANXA2,APCS,APOA1,APOE,APOH,APP,ATF3,AXL,BTK,C6,CALR,CARD9,CASP1,CBL,Ccl2,CCL22,CCL4,CCL5,CCR2,CCR7,CD14,CD200,Cd24a,CD36,CD37,CD40,CD44,CD48,CD74,CD84,CD86,CEBPA,CEBPE,Chil3/Chil4,CLEC4E,CLEC4M,CLEC7A,CRP,CSF1,CSF1R,CTSS,CX3CL1,CX3CR1,CXCL10,CYBB,ERBB2,F2,F2RL1,FASLG,FCER1G,FCGR1A,FCGR2A,FGF1,FGG,FLT3,FOXA2,GC,GJA1,GJB1,GJC2,Hamp/Hamp2,HAVCR2,HCK,HGF,HLA-…
Infectious Diseases	Viral Infection	4.52e-23	Increased	2.58	A4GALT,AASS,ABCB1,ACACB,ACADSB,ACPP,ACSL1,ACTN1,ACTR3,ADAM10,ADAMTS5,ADAR,ADGRE5,ADK,ADORA2A,ADORA2B,ADRA1A,ADRA1B,ADRA2B,ADRB3,AES,AGAP2,AGBL5,AGTRAP,ALB,AMY2A,ANKRD6,ANO1,ANXA1,ANXA2,ANXA5,APAF1,APBB1IP,APCS,APOA1,APOBEC3B,APOE,APP,AR,AREG,ARHGDIB,ARHGEF19,ARL4C,ARNTL,ARPC1B,ARRB1,ARRDC1,ARRDC2,ARRDC3,ATP1A2,ATP5IF1,ATP6V1B2,AXL,BAK1,BCL11A,BCL2,BCL2L11,BGN,BMP2K,BTG2,C3AR1,C4A/C4B,CA2,CACNA2D1…
Cellular Development,Cellular Growth and Proliferation,Hematological System Development and Function,Lymphoid Tissue Structure and Development	Cell proliferation of T lymphocytes	4.54e-35	Increased	2.584	ABCG1,ABI2,ACPP,ADK,ADORA2A,AHNAK,AIF1,ALCAM,ANO6,ANXA1,APOA1,APOE,APOH,ARG1,ARHGDIA,ARHGDIB,ARHGEF6,AURKB,AXL,BATF,BCL2,Bhlhe41,BIRC5,BTLA,C5AR1,CALR,CARD11,CASP3,CBL,CBLB,CBS/CBSL,CCDC88B,CCL19,Ccl2,CCL22,CCL25,CCL4,CCL5,CCR2,CCR5,CCR7,CD14,Cd24a,CD274,CD276,CD28,CD36,CD37,CD3E,CD3G,CD40,CD44,CD48,CD59,Cd59a,CD6,CD74,CD83,CD84,CD86,CD8A,CDC25A,CDH1,CDKN1A,CDKN2C,CEACAM1,CEBPA,CIITA,CISH,Clec2d …
Cellular Movement,Hematological System Development and Function,Immune Cell Trafficking,Inflammatory Response	Infiltration by neutrophils	8.01e-28	Increased	2.602	ADAM17,ADAM8,ADORA2A,ADRB3,AGT,AIM2,ALOX5AP,ANXA1,ANXA2,APOA1,APOE,ARHGAP25,C3AR1,C4A/C4B,C5AR1,CASP1,CCL4,CCR1,CCR2,CCR5,CD14,CD300LF,CD36,CD44,CFD,CFTR,CMKLR1,CSF1,CTSB,CXCL10,CXCL2,CXCL3,CXCR2,CYP2C8,CYP2J2,EPHX2,ERBB2,ETV5,F2,F2RL1,FASLG,FCER1G,FOXA2,FUT4,FUT7,HGF,HMOX1,ICAM1,IFNGR1,IL18,IL1RN,IL33,IL6R,ITGAL,ITGB2,LCN2,LGALS1,LGALS3,LIMK1,LRRK2,MAP3K8,MASP2,MAVS,MDK,MMP12,MMP8,MMP9,NCF1,NLRP…
Cardiovascular System Development and Function	Neovascularization	3.38e-20	Increased	2.606	ADAM15,AGT,AGTRAP,ANGPTL6,ANXA2,APOE,AXL,BCL2,C3AR1,C5AR1,C6,CBL,CBS/CBSL,Ccl2,CCR2,CD28,CD40,CD44,Cd59a,CSF1,CX3CR1,CXCR3,CXCR4,DAB2IP,EPAS1,ERRFI1,F2R,F2RL1,F3,FASLG,FGF1,FGFR1,FGFR2,FOS,HGF,HMMR,HPSE,HTRA1,ICAM1,IGF1R,IGHG1,Ighg2b,IL18,IL1RN,ITGA4,ITGB2,KNG1,LGALS1,LGALS3,LIF,MDK,MFGE8,MMP12,MMP14,MMP2,MMP7,MMP9,NTN1,PDGFA,PDGFB,PDGFC,PDGFD,PLA2G4A,PLAT,PLAU,PLAUR,PLD1,PLG,PRKCG,PTK7,RELB,RNF2…
Humoral Immune Response,Protein Synthesis	Quantity of IgG	2.48e-19	Increased	2.611	ABCB1,ARID3A,ARNTL,ATF3,BATF,BCL2L11,BCL6,BLNK,BST1,BTK,BTLA,C3AR1,CABIN1,CARD11,Ccl2,CCR1,CCR2,CCR5,CCR7,CD180,CD207,CD22,CD274,CD28,CD36,CD37,CD40,Cd59a,CD83,CD84,CD86,CDKN1A,CHRNA4,CIITA,CLEC4A,CLEC4D,CLEC4E,CLEC4M,Cmah,CSF2RB,CTSS,CXCL10,DAPP1,DHRS4,DLK1,EFS,FASLG,FCER1G,FCGR1A,FLI1,GADD45B,Ggta1,HLA-DOA,HLA-DQB1,ICOSLG/LOC102723996,IFNGR1,Igha,IGHG1,IKZF3,IL21R,IL2RB,IL2RG,IRF4,ITGB2,ITPKB,J…
Cell-To-Cell Signaling and Interaction	Response of lymphatic system cells	1.71e-23	Increased	2.614	APOA1,APP,AXL,BCL2L11,C3AR1,C5AR1,CARD9,CASP1,CASP2,CASP3,CBLB,CCL19,Ccl2,CCL25,CCR7,CD180,CD200,CD200R1,CD200R1L,CD22,CD274,CD276,CD28,CD3E,CD40,CD44,CD48,CD59,CD6,CD83,CD86,CD8A,CD9,CISH,CLEC7A,CRP,CSF2RB,CTSS,CYP1B1,CYP7B1,DAPP1,DGKZ,EBI3,FASLG,FCGR2A,FLT3LG,FOXO1,FSTL1,HAVCR2,HLA-DQB1,HMOX1,HPGDS,HSD3B7,ICAM1,ICOSLG/LOC102723996,IFNGR1,IL10RA,IL12B,IL18,IL18R1,IL21R,IL33,IL7R,IRF8,ITGA4,ITK,I…
Cell-To-Cell Signaling and Interaction,Hematological System Development and Function,Immune Cell Trafficking	Adhesion of granulocytes	9.24e-21	Increased	2.614	ADAM10,ADAM17,ADGRE5,ADORA2A,ANXA1,APCS,APOA1,AXL,CD300LD,CD37,CD44,CFHR1,CORO1A,CSF3R,CXCL2,CXCL3,CXCR2,CYBB,F10,F2,FERMT3,FGA,FGR,FLNA,GAS6,GDF15,GLRX,HCK,HPSE,ICAM1,IL18,IL33,INPP5D,ITGA4,ITGA5,ITGAL,ITGAX,ITGB2,JAM3,KNG1,LCP1,LGALS1,LGALS3,LILRB3,PF4,PIK3CD,PIK3CG,PIP5K1C,PLAU,PLAUR,PLCB2,PREX1,PTPN22,PTPN6,S100A8,S100A9,SELL,SELPLG,SERPINA1,SPON2,SWAP70,TGFB1,TGFBR1,TGFBR2,THY1,TLR2,TLR4,TLR…
Cancer,Organismal Injury and Abnormalities	Nonhematologic malignant neoplasm	2.94e-86	Increased	2.615	A1CF,A4GALT,A4GNT,AACS,AADAC,AADAT,AAMDC,AASS,AATK,ABAT,ABCA5,ABCA6,ABCA9,ABCB1,ABCB10,ABCB6,ABCC1,ABCC12,ABCC4,ABCC5,ABCC6,ABCD3,ABCG1,ABCG2,ABCG5,ABCG8,ABHD12,ABHD14B,ABHD17C,ABHD2,ABHD3,ABI2,ABI3,ABLIM1,ABLIM2,ABR,ABRAXAS2,ACAA2,ACACB,ACAD10,ACAD11,ACAD8,ACADSB,ACADVL,ACAP1,ACAT1,ACAT2,ACE,ACHE,ACLY,ACO1,ACOT2,ACOT7,ACOT9,ACOX1,ACPP,ACSF3,ACSL1,ACSL3,ACSL5,ACSM1,ACSM3,ACSS1,ACSS2,ACSS3,ACTG1,A…
Cell Death and Survival	Cell death of blood cells	1.92e-43	Increased	2.661	ABCB1,ABCC1,ABCC4,ABCG1,ACAT1,ADAM17,ADAM8,ADORA2A,AFP,AGRN,AIFM1,AIM2,ANGPT1,ANTXR1,ANXA1,APAF1,APOE,APP,ARID5B,ARRB1,ASAH1,ATF3,AURKB,AXL,BAK1,BCL11A,BCL2,BCL2A1,BCL2L11,BCL6,BIRC2,BIRC5,BLNK,BTK,BTLA,C1QA,C3AR1,CABIN1,CACNB3,CAMK4,CARD11,CASP1,CASP2,CASP3,CASP4,CAT,CBL,CCL19,Ccl2,CCL25,CCL3L3,CCL4,CCL5,CCNB1,CCND2,CCR5,CCR7,CD14,CD22,Cd24a,CD274,CD28,CD300A,CD3E,CD40,CD44,CD48,CD59,CD6,CD7,CD7…
Cancer,Organismal Injury and Abnormalities	Neoplasia of cells	1.69e-36	Increased	2.708	A1CF,AASS,ABAT,ABCA6,ABCA9,ABCB1,ABCB6,ABCC1,ABCC5,ABCG1,ABCG2,ABCG5,ABCG8,ABHD2,ABI3,ABLIM1,ABRAXAS2,ACAD10,ACAD11,ACE,ACHE,ACOT2,ACOT9,ACOX1,ACSL3,ACSM3,ACSS2,ACSS3,ACTG1,ACVR1B,ACVRL1,ADAM10,ADAM12,ADAM17,ADAM19,ADAMTS10,ADAMTS12,ADAMTS14,ADAMTS15,ADAMTS16,ADAMTS3,ADAMTS5,ADAMTS7,ADAMTS9,ADAMTSL1,ADAMTSL3,ADAR,ADCY3,ADCY4,ADCY7,ADCYAP1R1,ADGB,ADGRA2,ADORA2A,ADRA1A,ADRA1B,ADRB3,AFF3,AFM,AGAP2,A…
Cell-To-Cell Signaling and Interaction,Hematological System Development and Function	Response of lymphocytes	1.26e-18	Increased	2.731	APOA1,AXL,BCL2L11,C3AR1,C5AR1,CASP1,CASP2,CASP3,CBLB,CCL19,Ccl2,CCL25,CD180,CD200,CD200R1,CD200R1L,CD22,CD274,CD276,CD28,CD3E,CD40,CD48,CD59,CD6,CD83,CD86,CD8A,CISH,CLEC7A,CRP,CSF2RB,CTSS,CYP7B1,DAPP1,DGKZ,EBI3,FCGR2A,FLT3LG,FOXO1,FSTL1,HAVCR2,HLA-DQB1,HMOX1,HPGDS,HSD3B7,ICAM1,ICOSLG/LOC102723996,IFNGR1,IL10RA,IL12B,IL18,IL21R,IL33,IL7R,ITK,ITPKB,JUN,LCP2,LGALS1,LIF,LTB,MALT1,MERTK,MSR1,NFATC2,NF…
Cellular Movement	Cellular infiltration by blood cells	3.73e-44	Increased	2.778	ABCG1,ADAM17,ADAM8,ADORA2A,ADRB3,AGT,AIM2,AKR1B1,ALOX5AP,ANXA1,ANXA2,APCS,APOA1,APOE,APP,ARG1,ARHGAP25,ARRB1,ARRB2,BGN,C1QTNF6,C3AR1,C4A/C4B,C5AR1,C6,CASP1,CBLB,CCL19,Ccl2,CCL22,CCL3L3,CCL4,CCL5,CCR1,CCR2,CCR5,CCR7,CD14,CD274,CD276,CD28,CD300LF,CD36,CD40,CD44,CD48,Cd59a,CD6,CD86,CD93,CDH3,CDKN1A,CEBPA,CES1,CFD,CFTR,CIITA,CLEC5A,CMKLR1,CNR1,COL4A3,CPB2,CRYAB,CSF1,CSF1R,CSF2RB,CTSB,CX3CL1,CX3CR1,CX…
Cellular Movement	Cellular infiltration	1.11e-48	Increased	2.784	ABCG1,ADAM17,ADAM8,ADORA2A,ADRB3,AGT,AIM2,AKR1B1,ALB,ALDH2,ALOX5AP,ANXA1,ANXA2,ANXA3,APCS,APOA1,APOE,APP,ARG1,ARHGAP25,ARRB1,ARRB2,BGN,C1QTNF6,C3AR1,C4A/C4B,C5AR1,C6,CASP1,CBL,CBLB,CCDC88A,CCL19,Ccl2,CCL22,CCL3L3,CCL4,CCL5,CCR1,CCR2,CCR5,CCR7,CD14,CD274,CD276,CD28,CD300LF,CD36,CD40,CD44,CD48,Cd59a,CD6,CD86,CD93,CDH3,CDKN1A,CEBPA,CES1,CFD,CFTR,Chil3/Chil4,CIITA,CLEC5A,CMKLR1,CNR1,COL4A3,CPB2,CRYAB…
Cell-To-Cell Signaling and Interaction,Hematological System Development and Function,Immune Cell Trafficking,Inflammatory Response	Adhesion of phagocytes	7.89e-23	Increased	2.811	ADAM10,ADAM17,ADORA2A,ALCAM,ANXA1,APCS,APOA1,APOH,AXL,BTK,CADM1,CCL5,CCND1,CD34,CD37,CD44,CDH1,CFHR1,CNR1,CORO1A,CRP,CSF1,CSF3R,CX3CL1,CXCL2,CXCL3,CXCR2,CYBB,F2,F2R,F3,FERMT3,FGA,FLNA,FOXO1,GAS6,GDF15,GLRX,HCK,HPSE,ICAM1,ICOSLG/LOC102723996,IL33,INPP5D,ITGA4,ITGA5,ITGAL,ITGAX,ITGB2,ITGB7,JAM3,KNG1,LCP1,LGALS3,LILRB3,MITF,PAK1,PF4,PIK3CD,PIK3CG,PIP5K1C,PLAU,PLAUR,PLCB2,PREX1,PTPN22,PTPN6,RAC2,RHOB…
Cancer,Organismal Injury and Abnormalities	Non-hematological solid tumor	1.62e-87	Increased	2.849	A1CF,A4GALT,A4GNT,AACS,AADAC,AADAT,AAMDC,AASS,AATK,ABAT,ABCA5,ABCA6,ABCA9,ABCB1,ABCB10,ABCB6,ABCC1,ABCC12,ABCC4,ABCC5,ABCC6,ABCD3,ABCG1,ABCG2,ABCG5,ABCG8,ABHD12,ABHD14B,ABHD17C,ABHD2,ABHD3,ABI2,ABI3,ABLIM1,ABLIM2,ABR,ABRAXAS2,ACAA2,ACACB,ACAD10,ACAD11,ACAD8,ACADSB,ACADVL,ACAP1,ACAT1,ACAT2,ACE,ACHE,ACLY,ACO1,ACOT2,ACOT7,ACOT9,ACOX1,ACPP,ACSF3,ACSL1,ACSL3,ACSL5,ACSM1,ACSM3,ACSS1,ACSS2,ACSS3,ACTG1,A…
Connective Tissue Development and Function,Skeletal and Muscular System Development and Function	Remodeling of bone	1.09e-18	Increased	2.849	ADAM12,ADAM8,AFM,AR,ARNTL,ATP6V0D2,BCL2L11,BMP7,BTK,CA2,CAMK4,CASP3,CBL,CCR5,CD44,CD68,CEACAM1,CNMD,CSF1,CSF1R,CTSK,CTSS,CXCR4,CYP1B1,CYP7B1,DCSTAMP,DLK1,DYNLL1,EFNA2,FARP2,FBN1,FBN2,FCER1G,FCGR3A/FCGR3B,FGFR3,FLT3,FOS,FRZB,GAB2,GAS1,GC,GDF2,GGT1,GJA1,GPR65,GSN,Hamp/Hamp2,HDAC7,HES1,HIVEP3,HNF1A,HRH2,IDUA,IFNGR1,IGFBP2,IHH,IL1RN,IL33,IL6R,INPP4B,INPP5D,ITGAV,KHDRBS1,LDLR,LGMN,LGR4,LIF,LPAR1,LTBP3…
Gastrointestinal Disease,Hepatic System Disease,Organismal Injury and Abnormalities	Liver lesion	1.08e-36	Increased	2.873	A1CF,AADAC,AASS,AATK,ABAT,ABCA5,ABCA9,ABCB6,ABCC1,ABCC12,ABCC4,ABCC5,ABCC6,ABCG1,ABCG2,ABCG8,ABHD3,ABI2,ABI3,ABLIM1,ABLIM2,ACAA2,ACACB,ACADSB,ACADVL,ACE,ACLY,ACO1,ACOT7,ACOX1,ACPP,ACSL1,ACSM3,ACSS2,ACTG1,ACTN1,ACTR3,ACVR1B,ACY1,ADAM10,ADAM12,ADAM15,ADAM17,ADAM19,ADAM33,ADAMTS10,ADAMTS14,ADAMTS16,ADAMTS2,ADAMTS3,ADAMTS5,ADAMTSL1,ADAMTSL3,ADAMTSL4,ADAMTSL5,ADAR,ADCY2,ADCY4,ADGB,ADGRG1,ADH5,ADIPOR2,…
Cellular Movement,Hematological System Development and Function,Immune Cell Trafficking	Cellular infiltration by leukocytes	9.49e-44	Increased	2.891	ABCG1,ADAM17,ADAM8,ADORA2A,ADRB3,AGT,AIM2,ALOX5AP,ANXA1,ANXA2,APCS,APOA1,APOE,APP,ARG1,ARHGAP25,ARRB1,ARRB2,BGN,C1QTNF6,C3AR1,C4A/C4B,C5AR1,C6,CASP1,CBLB,CCL19,Ccl2,CCL22,CCL3L3,CCL4,CCL5,CCR1,CCR2,CCR5,CCR7,CD14,CD274,CD276,CD28,CD300LF,CD36,CD40,CD44,CD48,Cd59a,CD6,CD86,CD93,CDH3,CDKN1A,CEBPA,CES1,CFD,CFTR,CIITA,CLEC5A,CMKLR1,CNR1,COL4A3,CPB2,CRYAB,CSF1,CSF1R,CSF2RB,CTSB,CX3CL1,CX3CR1,CXCL10,CX…
Cellular Movement,Hematological System Development and Function,Immune Cell Trafficking	Cellular infiltration by granulocytes	2.07e-30	Increased	2.91	ADAM17,ADAM8,ADORA2A,ADRB3,AGT,AIM2,ALOX5AP,ANXA1,ANXA2,APOA1,APOE,ARHGAP25,ARRB2,C3AR1,C4A/C4B,C5AR1,CASP1,CCL19,Ccl2,CCL4,CCL5,CCR1,CCR2,CCR5,CCR7,CD14,CD300LF,CD36,CD44,CD48,CFD,CFTR,CMKLR1,CRYAB,CSF1,CTSB,CXCL10,CXCL2,CXCL3,CXCR2,CYP2C8,CYP2J2,EPHX2,ERBB2,ETV5,F2,F2R,F2RL1,FASLG,FCER1G,FOS,FOXA2,FUT4,FUT7,HCK,HGF,HMOX1,ICAM1,IFNGR1,IL12B,IL17RB,IL18,IL1RN,IL2RB,IL33,IL6R,ITGAL,ITGB2,ITK,KNG1,…
Cardiovascular System Development and Function	Vascularization	1.71e-22	Increased	2.921	ADAM15,ADAMTS12,ADIPOR2,ADRA2B,AGT,AGTRAP,ANGPTL6,ANXA2,APOE,ARNTL,AXL,BCL2,C3AR1,C5AR1,C6,CBL,CBS/CBSL,Ccl2,CCR2,CCR5,CD28,CD40,CD44,Cd59a,CEACAM1,CRYAB,CSF1,CX3CR1,CXCL3,CXCR2,CXCR3,CXCR4,DAB2IP,EPAS1,EPHB2,EPHB3,EPHX2,ERBB2,ERRFI1,F2R,F2RL1,F3,FASLG,FGF1,FGFR1,FGFR2,FOS,GAS6,HGF,HMMR,HPSE,HTATIP2,HTRA1,ICAM1,ID3,IFNGR1,IGF1R,IGHG1,Ighg2b,IL18,IL1RN,ITGA4,ITGB2,ITGB5,ITGB8,KLF5,KNG1,LGALS1,LGAL…
Cell-To-Cell Signaling and Interaction,Hematological System Development and Function,Immune Cell Trafficking	Binding of granulocytes	2.27e-21	Increased	2.964	ADAM10,ADAM17,ADGRE5,ADORA2A,ANXA1,APCS,APOA1,AXL,CCL5,CD300LD,CD37,CD44,CFHR1,CORO1A,CSF3R,CXCL10,CXCL2,CXCL3,CXCR2,CYBB,F10,F2,FCGR2A,FCGR3A/FCGR3B,FERMT3,FGA,FGR,FLNA,FUT4,FUT7,GAS6,GDF15,GLRX,HCK,HPSE,ICAM1,IL18,IL33,INPP5D,ITGA4,ITGA5,ITGAL,ITGAX,ITGB2,JAM3,KNG1,LCP1,LGALS1,LGALS3,LILRB3,LSP1,PF4,PIK3CD,PIK3CG,PIP5K1C,PLAU,PLAUR,PLCB2,PLG,PREX1,PROC,PTPN22,PTPN6,S100A8,S100A9,SELL,SELPLG,SER…
Lipid Metabolism,Small Molecule Biochemistry	Synthesis of fatty acid	1.89e-24	Increased	3.097	ABAT,ABCC1,ABCD3,ACACA,ACACB,ACADVL,ACAT1,ACLY,ACOT7,ACSF3,ACSL1,ACSL3,ACSM1,ACSM3,ACSS1,ACSS2,ADIPOR2,AGT,AKR1B1,ALB,ALOX5AP,ANXA1,APOE,APP,AREG,ASAH1,ATP5PF,BTC,C5AR1,CADM1,CASP1,CAV2,Ccl2,CCL3L3,CCL5,CD14,CD36,CD40,CD7,CD74,CD83,CEACAM1,CERK,CFTR,CLEC7A,CNR1,COTL1,CSF1,CXCL3,CYP1B1,CYP27A1,CYP2C8,CYP4A11,CYP4F2,DAB1,DLAT,EDNRB,EIF4EBP2,ELOVL2,ELOVL3,ELOVL5,ELOVL6,ELOVL7,EPHX2,ERBB2,EREG,F2,F2R…
Cardiovascular Disease,Organismal Injury and Abnormalities	Occlusion of artery	5.77e-30	Increased	3.109	AADAT,ABCB1,ABCG1,ABCG5,ABCG8,ABI2,ACAT1,ACAT2,ACE,ADAMTS7,ADORA2A,ADORA2B,ADRA1A,ADRA1B,ADRA2B,ADRB3,AGT,ALDH5A1,ALOX5AP,ANGPTL3,ANKRD29,APCS,APOA1,APOA2,APOBEC1,APOE,APP,AR,ARHGEF26,ASTN2,BCL2,BIRC5,BMP7,CA1,CA13,CA2,CA3,CA5A,CACNA1C,CACNA2D1,CBLB,CBS/CBSL,Ccl2,CCL3L3,CCR1,CCR2,CCR5,CD14,CD163,CD36,CD40,CD44,CD59,Cd59a,CD68,CDCP1,CDKN1A,CDR2L,CES1,CNR1,COL5A2,CORO2A,CRP,CSF1,CTSS,CX3CL1,CX3CR1,…
Cell Death and Survival	Cell death of immune cells	1.17e-44	Increased	3.115	ABCC1,ABCC4,ABCG1,ACAT1,ADAM17,ADAM8,ADORA2A,AFP,AIFM1,AIM2,ANGPT1,ANTXR1,ANXA1,APAF1,APOE,APP,ARID5B,ARRB1,ATF3,AURKB,AXL,BAK1,BCL11A,BCL2,BCL2A1,BCL2L11,BCL6,BIRC2,BIRC5,BLNK,BTK,BTLA,C1QA,C3AR1,CABIN1,CACNB3,CAMK4,CARD11,CASP1,CASP2,CASP3,CASP4,CAT,CBL,CCL19,Ccl2,CCL25,CCL4,CCL5,CCNB1,CCND2,CCR5,CCR7,CD14,CD22,Cd24a,CD274,CD28,CD300A,CD3E,CD40,CD44,CD48,CD59,CD6,CD7,CD74,CD86,CD8A,CD9,CDK1,CDK…
Carbohydrate Metabolism	Metabolism of carbohydrate	1.55e-27	Increased	3.125	A4GNT,ABCB1,Abcb1b,ABCC5,ABHD12,ABHD3,ACHE,ADCY2,ADCYAP1R1,ADORA2A,ADORA2B,ADRA1A,ADRA1B,ADRB3,AGPAT2,AGPAT4,AGRN,AGT,AKR1B1,AKR7A2,ALDH2,ALDH5A1,ALDOB,AMY2A,ANGPT1,ANGPTL3,ANXA1,AOAH,APOA1,APOA2,APOE,APP,B3GNT8,B4GALT2,B4GALT4,B4GALT6,BDKRB2,BGN,BMP7,C1QTNF2,CBR3,CCL5,CD22,CD28,CD36,CD40,CD44,CDS1,CEBPA,CERS5,CHPF,CHPF2,CHPT1,CHST11,CHST12,CHST14,CHST8,CLN6,Cmah,CNKSR1,CNMD,CSF1,CSF1R,CTBP2,CTSB…
Hematological System Development and Function,Tissue Morphology	Quantity of antigen presenting cells	1.35e-24	Increased	3.131	ACAT1,ADAM8,ADORA2A,AGT,APOE,APP,ARG1,BATF3,BCL11A,BCL2,BCL2A1,BCL2L11,BCL6,Bhlhe41,C3AR1,C4A/C4B,C5AR1,CASP1,CCL19,Ccl2,CCL22,Ccl9,CCR2,CCR5,CCR7,CD200,CD200R1,CD302,CD36,CD40,Cd59a,CD83,CD86,CEBPA,CIITA,CLCF1,CLEC4A,CLEC4D,CLEC4E,CNN2,CSF1,CSF1R,CTSS,CX3CL1,CX3CR1,CXCL10,CXCL14,CYBB,DDR1,ELMO1,EPHX2,F2RL1,F3,FABP1,FASLG,FCER1G,FLT3,FLT3LG,GDF15,GHR,GPR132,GRAP2,HAVCR2,HBEGF,HCK,HMOX1,HSD11B1,IF…
Connective Tissue Development and Function,Tissue Development	Growth of connective tissue	2e-19	Increased	3.157	ACACA,ADAR,ADORA2A,AEBP1,AGT,AIF1,AKAP12,AKT3,ANXA2,AR,AREG,ARID3A,ATF3,AURKB,BATF,BCL2,BGN,BTC,BTK,BUB1,CBL,CCDC80,CCNA2,CCNB1,CCND1,CCND2,CD163,CD274,CD28,CD300A,CD40,CD44,CD48,CD6,CD74,CD83,CDH1,CDH3,CDKN1A,Cdkn1c,CDKN2C,CEACAM1,CEBPA,CIITA,Clec2d (includes others),CLEC4A,CNR1,COL14A1,COL1A1,CSF1,CSF1R,CTSB,CTSD,CXCL3,CXCR2,CXCR3,CYGB,DAB2IP,DCN,DDR2,DHFR,DKK3,DOK1,EDNRB,ELN,EPCAM,ERBB2,EREG,E…
Cell-To-Cell Signaling and Interaction,Hematological System Development and Function,Immune Cell Trafficking,Inflammatory Response	Activation of phagocytes	4.33e-31	Increased	3.178	ABHD12,ACE,ACHE,ADAM10,ADORA2B,AGT,ANGPT1,ANXA1,ANXA2,APCS,APOA1,APOE,APOH,APP,ARRB2,ATF3,AXL,BTK,C4A/C4B,C5AR1,C6,CALR,CARD9,CASP1,CBL,Ccl2,CCL22,CCL4,CCL5,CCR2,CCR7,CD14,CD163,CD200,Cd24a,CD300A,CD300LB,CD300LD,CD300LF,CD36,CD37,CD40,CD44,CD48,CD63,CD84,CD86,CD93,CEBPA,CEBPE,CERK,CFTR,Chil3/Chil4,CLEC4E,CLEC4M,CLEC5A,CLEC7A,CNR1,CPB2,CRP,CSF1,CSF1R,CX3CL1,CX3CR1,CXCL10,CXCL3,CXCL6,CXCR2,CYBB,ER…
Cellular Movement	Cellular infiltration by myeloid cells	8.45e-34	Increased	3.188	ADAM17,ADAM8,ADORA2A,ADRB3,AGT,AIM2,ALOX5AP,ANXA1,ANXA2,APOA1,APOE,APP,ARG1,ARHGAP25,ARRB1,ARRB2,C1QTNF6,C3AR1,C4A/C4B,C5AR1,C6,CASP1,CCL19,Ccl2,CCL4,CCL5,CCR1,CCR2,CCR5,CCR7,CD14,CD300LF,CD36,CD44,CD48,CDKN1A,CES1,CFD,CFTR,CMKLR1,CNR1,COL4A3,CRYAB,CSF1,CSF1R,CTSB,CX3CR1,CXCL10,CXCL2,CXCL3,CXCR2,CYBB,CYP2C8,CYP2J2,DOCK2,EEF1A2,EGLN3,EPHX2,ERBB2,ETV5,F2,F2R,F2RL1,FASLG,FCER1G,FLT3LG,FOS,FOXA2,FUT4…
Cellular Movement,Hematological System Development and Function,Immune Cell Trafficking,Inflammatory Response	Cellular infiltration by phagocytes	2.05e-29	Increased	3.2	ADAM17,ADAM8,ADORA2A,ADRB3,AGT,AIM2,ALOX5AP,ANXA1,ANXA2,APOA1,APOE,APP,ARG1,ARHGAP25,ARRB1,C1QTNF6,C3AR1,C4A/C4B,C5AR1,C6,CASP1,CCL19,Ccl2,CCL4,CCR1,CCR2,CCR5,CD14,CD300LF,CD36,CD44,CD86,CDKN1A,CES1,CFD,CFTR,CMKLR1,CNR1,COL4A3,CSF1,CSF1R,CSF2RB,CTSB,CX3CR1,CXCL10,CXCL2,CXCL3,CXCR2,CYBB,CYP2C8,CYP2J2,DOCK2,EEF1A2,EGLN3,EPHX2,ERBB2,ETV5,F2,F2RL1,FASLG,FCER1G,FLT3LG,FOXA2,FUT4,FUT7,GAL3ST1,GAS6,GJA1…
Cardiovascular Disease	Occlusion of blood vessel	2.02e-31	Increased	3.212	AADAT,ABCB1,ABCG1,ABCG5,ABCG8,ABI2,ACAT1,ACAT2,ACE,ADAMTS7,ADORA2A,ADORA2B,ADRA1A,ADRA1B,ADRA2B,ADRB3,AGT,ALB,ALDH5A1,ALOX5AP,ANGPTL3,ANKRD29,APCS,APOA1,APOA2,APOBEC1,APOE,APP,AR,ARHGEF26,ASTN2,BCL2,BIRC5,BMP7,CA1,CA13,CA2,CA3,CA5A,CACNA1C,CACNA2D1,CBLB,CBS/CBSL,Ccl2,CCL3L3,CCR1,CCR2,CCR5,CD14,CD163,CD36,CD40,CD44,CD59,Cd59a,CD68,CDCP1,CDKN1A,CDR2L,CES1,CNR1,COL5A2,CORO2A,CRP,CSF1,CTSS,CX3CL1,CX3…
Cellular Development,Cellular Growth and Proliferation,Hematological System Development and Function,Lymphoid Tissue Structure and Development	Proliferation of lymphocytes	1.65e-46	Increased	3.23	ABCG1,ABI2,ACLY,ACPP,ADK,ADORA2A,AHNAK,AIF1,ALCAM,ANO6,ANXA1,APOA1,APOE,APOH,ARG1,ARHGDIA,ARHGDIB,ARHGEF6,AURKB,AXL,BATF,BCL11A,BCL2,BCL2A1,BCL2L11,BCL6,Bhlhe41,BIRC5,BLNK,BTK,BTLA,C5AR1,CALR,CARD11,CASP3,CBL,CBLB,CBS/CBSL,CCDC88B,CCL19,Ccl2,CCL22,CCL25,CCL4,CCL5,CCND1,CCND2,CCR2,CCR5,CCR7,CD14,CD180,CD22,Cd24a,CD274,CD276,CD28,CD300A,CD300C,CD36,CD37,CD3E,CD3G,CD40,CD44,CD48,CD59,Cd59a,CD6,CD72,…
Cardiovascular Disease,Organismal Injury and Abnormalities	Vaso-occlusion	6.09e-32	Increased	3.256	AADAT,ABCB1,ABCG1,ABCG5,ABCG8,ABI2,ACAT1,ACAT2,ACE,ADAMTS7,ADORA2A,ADORA2B,ADRA1A,ADRA1B,ADRA2B,ADRB3,AGT,ALB,ALDH5A1,ALOX5AP,ANGPTL3,ANKRD29,APCS,APOA1,APOA2,APOBEC1,APOE,APP,AR,ARHGEF26,ASTN2,BCL2,BIRC5,BMP7,CA1,CA13,CA2,CA3,CA5A,CACNA1C,CACNA2D1,CBLB,CBS/CBSL,Ccl2,CCL3L3,CCR1,CCR2,CCR5,CD14,CD163,CD36,CD40,CD44,CD59,Cd59a,CD68,CDCP1,CDKN1A,CDR2L,CES1,CNR1,COL5A2,CORO2A,CRP,CSF1,CTSS,CX3CL1,CX3…
Cellular Development,Cellular Growth and Proliferation	Proliferation of blood cells	9.37e-50	Increased	3.265	ABCB1,ABCG1,ABI2,ACHE,ACLY,ACPP,ADK,ADORA2A,AES,AGRN,AHNAK,AIF1,ALB,ALCAM,ANO6,ANXA1,APOA1,APOE,APOH,ARG1,ARHGDIA,ARHGDIB,ARHGEF6,AURKB,AXL,BATF,BCL11A,BCL2,BCL2A1,BCL2L11,BCL6,Bhlhe41,BIRC5,BLNK,BTK,BTLA,C5AR1,CALR,CARD11,CASP3,CAT,CBL,CBLB,CBS/CBSL,CCDC88B,CCL19,Ccl2,CCL22,CCL25,CCL3L3,CCL4,CCL5,CCNA2,CCND1,CCND2,CCR2,CCR5,CCR7,CD14,CD163,CD180,CD22,Cd24a,CD274,CD276,CD28,CD300A,CD300C,CD34,CD3…
Cellular Compromise,Inflammatory Response	Degranulation of neutrophils	3.71e-26	Increased	3.293	ACLY,ACPP,ADAM10,ADAM8,ADGRE5,AGPAT2,ALDH3B1,AMPD3,ANO6,ANXA1,ANXA2,ANXA3,AOC1,APAF1,APRT,ARG1,ARHGAP45,ARHGAP9,ARL8A,ASAH1,ATP11A,ATP8A1,ATP8B4,BIN2,BST1,C3AR1,C5AR1,CAT,CCL4,CD14,CD300A,CD36,CD44,CD53,CD59,CD63,CD68,CD93,CEACAM1,CEP290,CFD,CKAP4,CLEC12A,CLEC4D,CLEC5A,CNN2,COTL1,CPPED1,CRACR2A,CRISPLD2,CSTB,CTSB,CTSD,CTSS,CXCL3,CXCR2,CYBA,CYBB,DERA,DNASE1L1,DOCK2,DOK3,DYNLL1,DYNLT1,FABP5,FCER1G,…
Immunological Disease	Hypersensitive reaction	4.59e-26	Increased	3.306	ACADVL,ADAM17,ADORA2B,ADRA1A,ADRA1B,ADRA2B,ADRB3,AHCY,AHNAK,ALB,ALCAM,ALOX5AP,ANXA1,ANXA5,APOE,ARFGAP3,ARG1,BCL2,BCL2L11,BGN,BTK,C3AR1,C4A/C4B,CALR,CAPG,CARD11,CASP4,CAT,Ccl2,CCL22,CCL3L3,CCL4,CCL5,CCNA2,CCR1,CCR2,CCR5,CCR7,CCRL2,CD276,CD28,CD300A,CD300LF,CD40,CD44,CD63,CD74,CD83,CDC25A,CDC25B,CHRM3,CISH,CLEC4D,CLEC4E,CNR1,CORO1A,CSF2RA,CSF2RB,CX3CR1,CXCL10,CXCR4,CYSLTR1,CYTIP,DBN1,DCN,DGKZ,DHFR,…
Cell-To-Cell Signaling and Interaction	Adhesion of myeloid cells	1.77e-23	Increased	3.311	ADAM10,ADAM17,ADGRE5,ADORA2A,ANXA1,APCS,APOA1,APOH,APP,AXL,BTK,CADM1,CCL5,CCND1,CD300LD,CD34,CD37,CD44,CFHR1,CNR1,CORO1A,CRP,CSF1,CSF3R,CX3CL1,CXCL2,CXCL3,CXCR2,CYBB,F10,F2,F2R,F3,FERMT3,FGA,FGR,FLNA,FOXO1,GAS6,GDF15,GLRX,HCK,HPSE,ICAM1,ICOSLG/LOC102723996,IL18,IL33,INPP5D,ITGA4,ITGA5,ITGAL,ITGAX,ITGB2,ITGB7,JAM3,KNG1,LCP1,LGALS1,LGALS3,LILRB3,MITF,PAK1,PF4,PIK3CD,PIK3CG,PIP5K1C,PLAU,PLAUR,PLCB2,…
Organismal Development,Renal and Urological System Development and Function	Development of urinary tract	2.12e-20	Increased	3.326	ACE,ADAMTS16,AGPAT2,AGT,AKR1B1,ALDH1A2,ANXA2,ANXA4,Aph1c,APOE,APRT,AQP11,AREG,ARID5B,ARNTL,ASB4,BCL2,BCL2L11,BDKRB2,BICC1,BMP7,CADM1,CAT,CD44,CDH6,CDKN1A,Cdkn1c,CENPF,COL4A3,COL4A4,COL4A5,CSF1,CSF1R,CX3CL1,CXCL14,CXCR2,CYP27A1,CYS1,DYNC2LI1,EFEMP1,EHD4,EPAS1,EREG,ETV4,ETV5,EZR,FABP2,FBLN1,FBN1,FCER1G,FGF21,FGFR1,FGFR2,FGFRL1,FREM1,FSTL1,GCNT1,GDF15,GEM,GFRA1,GHR,GLI3,GLIS2,GREB1L,GRHL2,GSTK1,GSTZ…
Embryonic Development,Organ Development,Organismal Development,Renal and Urological System Development and Function,Tissue Development	Formation of kidney	1.54e-19	Increased	3.326	ACE,ADAMTS16,AGPAT2,AGT,AKR1B1,ALDH1A2,ANXA2,ANXA4,Aph1c,APOE,APRT,AQP11,AREG,ARID5B,ARNTL,ASB4,BCL2,BCL2L11,BDKRB2,BICC1,BMP7,CADM1,CAT,CD44,CDH6,CDKN1A,Cdkn1c,CENPF,COL4A3,COL4A4,COL4A5,CSF1,CSF1R,CX3CL1,CXCL14,CXCR2,CYP27A1,CYS1,DYNC2LI1,EFEMP1,EHD4,EPAS1,EREG,ETV4,ETV5,EZR,FABP2,FBLN1,FBN1,FCER1G,FGF21,FGFR1,FGFR2,FGFRL1,FREM1,GCNT1,GDF15,GEM,GFRA1,GHR,GLI3,GLIS2,GREB1L,GRHL2,GSTK1,GSTZ1,HBEG…
Cellular Compromise,Hypersensitivity Response,Inflammatory Response	Degranulation of mast cells	3.97e-21	Increased	3.379	ADORA2B,ALB,ANGPT1,ANXA1,APP,ATF3,BTK,C3AR1,C4A/C4B,CCL3L3,Ccl7,CCR2,CD200R1,CD300A,CD300LD,CD63,CD84,CD9,CORO1A,DBN1,DGKZ,DHCR7,DOK1,EHF,F2,FCER1G,FCGR1A,FCGR2A,FES,FGR,FOS,GAB2,GRK5,HAVCR2,HCK,HMOX1,HSD11B1,IL33,INPP5D,ITK,JUNB,LAT2,LCP2,LILRB4,LPIN1,MAPK3,Milr1,MMP24,NCK2,NGF,NR4A3,PAK1,PANX1,PIK3CD,PIK3CG,PLA2G4A,PLAT,PLCG2,PLD1,PLD2,PTGDS,PTPN14,PTPN6,PTPRC,RAC2,RASGRP1,RASGRP4,S1PR2,SH3BP2,…
Cellular Growth and Proliferation,Lymphoid Tissue Structure and Development	Proliferation of lymphatic system cells	7e-51	Increased	3.421	ABCG1,ABCG2,ABI2,ACHE,ACLY,ACPP,ADAR,ADK,ADORA2A,AHNAK,AIF1,ALCAM,ANO6,ANXA1,APOA1,APOE,APOH,APP,ARG1,ARHGDIA,ARHGDIB,ARHGEF6,AURKB,AXL,BATF,BCL11A,BCL2,BCL2A1,BCL2L11,BCL6,Bhlhe41,BIRC5,BLNK,BTK,BTLA,C5AR1,CALR,CARD11,CASP3,CBL,CBLB,CBS/CBSL,CCDC88B,CCL19,Ccl2,CCL22,CCL25,CCL4,CCL5,CCNB1,CCND1,CCND2,CCR2,CCR5,CCR7,CD14,CD180,CD22,Cd24a,CD274,CD276,CD28,CD300A,CD300C,CD36,CD37,CD3E,CD3G,CD40,CD44…
Cellular Development,Cellular Growth and Proliferation,Hematological System Development and Function,Lymphoid Tissue Structure and Development	Proliferation of mononuclear leukocytes	1.8e-47	Increased	3.431	ABCG1,ABI2,ACLY,ACPP,ADK,ADORA2A,AHNAK,AIF1,ALCAM,ANO6,ANXA1,APOA1,APOE,APOH,ARG1,ARHGDIA,ARHGDIB,ARHGEF6,AURKB,AXL,BATF,BCL11A,BCL2,BCL2A1,BCL2L11,BCL6,Bhlhe41,BIRC5,BLNK,BTK,BTLA,C5AR1,CALR,CARD11,CASP3,CBL,CBLB,CBS/CBSL,CCDC88B,CCL19,Ccl2,CCL22,CCL25,CCL4,CCL5,CCND1,CCND2,CCR2,CCR5,CCR7,CD14,CD180,CD22,Cd24a,CD274,CD276,CD28,CD300A,CD300C,CD36,CD37,CD3E,CD3G,CD40,CD44,CD48,CD59,Cd59a,CD6,CD72,…
Cellular Development,Cellular Growth and Proliferation,Hematological System Development and Function,Lymphoid Tissue Structure and Development	Proliferation of immune cells	9.89e-49	Increased	3.45	ABCG1,ABI2,ACLY,ACPP,ADK,ADORA2A,AES,AHNAK,AIF1,ALB,ALCAM,ANO6,ANXA1,APOA1,APOE,APOH,ARG1,ARHGDIA,ARHGDIB,ARHGEF6,AURKB,AXL,BATF,BCL11A,BCL2,BCL2A1,BCL2L11,BCL6,Bhlhe41,BIRC5,BLNK,BTK,BTLA,C5AR1,CALR,CARD11,CASP3,CAT,CBL,CBLB,CBS/CBSL,CCDC88B,CCL19,Ccl2,CCL22,CCL25,CCL4,CCL5,CCND1,CCND2,CCR2,CCR5,CCR7,CD14,CD180,CD22,Cd24a,CD274,CD276,CD28,CD300A,CD300C,CD36,CD37,CD3E,CD3G,CD40,CD44,CD48,CD59,Cd5…
Cell-To-Cell Signaling and Interaction,Hematological System Development and Function,Inflammatory Response	Binding of professional phagocytic cells	4.71e-30	Increased	3.519	ADAM10,ADAM17,ADORA2A,ALCAM,ANXA1,APCS,APOA1,APOE,APOH,APP,AXL,BTK,CACNA1C,CADM1,CCL5,CCND1,CCR1,CD14,CD34,CD37,CD40,CD44,CD48,CD83,CDH1,CFHR1,CLEC4M,Cmah,CNR1,CORO1A,CRP,CSF1,CSF3R,CX3CL1,CXCL10,CXCL2,CXCL3,CXCR2,CXCR4,CYBB,DCN,F2,F2R,F3,FASLG,FCGR1A,FCGR2A,FCGR3A/FCGR3B,FERMT3,FGA,FGF1,FGR,FLNA,FOXO1,FUT4,FUT7,GAS6,GDF15,GLRX,HCK,HPSE,ICAM1,ICOSLG/LOC102723996,IL33,INPP5D,ITGA4,ITGA5,ITGA6,ITGA…
Cancer,Organismal Injury and Abnormalities	Advanced malignant tumor	2.85e-43	Increased	3.521	ABAT,ABCB1,ABLIM1,ADAM10,ADAM12,ADAM15,ADAM17,ADAR,ADGRE5,ADRA2B,AFP,AKAP12,AKT3,ALCAM,ALDH1A2,ALDH5A1,ALPL,AMY2A,ANGPTL2,ANXA1,ANXA2,ANXA5,APOA1,APOE,AQP8,AR,ARG1,ARID5B,ARL4C,ARRB2,ASAH1,ASGR1,ATF3,ATP7A,AURKB,AXIN2,AXL,BAK1,BCL2,BCL2L11,BCOR,BEX4,BIRC5,BMP7,BTK,C4A/C4B,C5AR1,CALR,CAPG,CARD11,CASP1,CASP3,CAT,CBL,CCDC80,CCDC88A,CCL19,Ccl2,CCL5,Ccl9,CCND1,CCND2,CCR2,CCR5,CCR7,CD200,CD200R1,CD248,…
Cancer,Organismal Injury and Abnormalities	Secondary tumor	3.06e-40	Increased	3.521	ABAT,ABCB1,ABLIM1,ADAM10,ADAM12,ADAM15,ADAM17,ADAR,ADGRE5,ADRA2B,AFP,AKAP12,AKT3,ALCAM,ALDH5A1,ALPL,AMY2A,ANGPTL2,ANXA1,ANXA2,ANXA5,APOA1,APOE,AQP8,AR,ARG1,ARID5B,ARRB2,ASAH1,ASGR1,ATF3,ATP7A,AURKB,AXIN2,AXL,BCL2,BCL2L11,BCOR,BEX4,BIRC5,BMP7,BTK,C4A/C4B,C5AR1,CALR,CAPG,CARD11,CASP1,CASP3,CAT,CBL,CCDC80,CCDC88A,CCL19,Ccl2,CCL5,Ccl9,CCND1,CCND2,CCR2,CCR5,CCR7,CD200,CD200R1,CD248,CD274,CD28,CD36,CD3…
Embryonic Development,Organismal Development	Development of head	4.48e-21	Increased	3.595	AATK,ABCB6,ABCC6,ABI2,ABR,ADAM10,ADAM17,ADAM19,ADAMTS9,ADCY3,ADCYAP1R1,ADGRA2,ADGRG1,ADGRV1,ADORA2A,AES,AK7,AKT3,ALDH1A2,ALPL,ANGPTL3,Ank2,ANTXR1,AP1S2,APAF1,APBB1,APLP1,APOE,APP,AREG,ARID5B,ARNT2,ARNTL,ASPM,AXIN2,AXL,B4GALT2,BBS1,BBS7,BCL2,BCL2L11,BCOR,BMP7,BTC,BTG2,C1QB,C1QTNF5,CASP2,CASP3,CBS/CBSL,CC2D2A,CCDC66,Ccl2,CCND1,CCND2,CCR2,CD3E,CDCA7L,CDKN1A,Cdkn1c,CDON,CEBPA,CELSR1,CELSR2,CEP290,CHR…
Cell-To-Cell Signaling and Interaction	Response of mononuclear leukocytes	2.51e-24	Increased	3.6	APOA1,APOE,APP,AXL,BAK1,BCL2L11,C3AR1,C5AR1,CARD11,CASP1,CASP2,CASP3,CBLB,CCL19,Ccl2,CCL25,CCR1,CCR2,CCR5,CCR7,CD14,CD180,CD200,CD200R1,CD200R1L,CD22,CD274,CD276,CD28,CD3E,CD40,CD48,CD59,CD6,CD83,CD86,CD8A,CD93,CISH,CLEC5A,CLEC7A,CRP,CSF2RB,CTSS,CYP7B1,DAPP1,DGKZ,EBI3,FASLG,FCGR2A,FLT3LG,FOXO1,FSTL1,HAVCR2,HLA-DQB1,HMOX1,HPGDS,HSD3B7,ICAM1,ICOSLG/LOC102723996,IFNGR1,IL10RA,IL12B,IL18,IL1RAP,IL21R…
Cellular Compromise,Inflammatory Response	Degranulation of granulocytes	7.04e-27	Increased	3.642	ACLY,ACPP,ADAM10,ADAM8,ADGRE5,AGPAT2,ALDH3B1,AMPD3,ANO6,ANXA1,ANXA2,ANXA3,AOC1,APAF1,APRT,ARG1,ARHGAP45,ARHGAP9,ARL8A,ASAH1,ATP11A,ATP8A1,ATP8B4,BIN2,BST1,C3AR1,C5AR1,CAT,CCL4,CD14,CD300A,CD36,CD44,CD48,CD53,CD59,CD63,CD68,CD93,CEACAM1,CEP290,CFD,CKAP4,CLEC12A,CLEC4D,CLEC5A,CNN2,COTL1,CPPED1,CRACR2A,CRISPLD2,CSTB,CTSB,CTSD,CTSS,CXCL3,CXCR2,CYBA,CYBB,DERA,DNASE1L1,DOCK2,DOK3,DYNLL1,DYNLT1,F2,F2RL1…
Tissue Development	Growth of epithelial tissue	3.62e-27	Increased	3.727	A4GNT,ACVRL1,ADAM15,ADAM17,ADAMTS2,ADORA2A,ADORA2B,ADRA2B,AGAP2,AGT,AKT3,ALDH1A2,AMOT,ANGPT1,ANGPTL6,APOA1,APOE,APOH,APP,AR,AREG,ARG1,ARHGAP24,ATF3,ATP5F1A,ATP5IF1,ATP7A,AXL,BCL2,BCL2A1,BIRC2,BMP7,BTC,C5AR1,CALR,CASP1,CASP3,CAV2,CBL,Ccl2,CCL5,CCND1,CCND2,CCR2,CCR7,CD276,CD34,CD36,CD44,Cd59a,CD9,CDC25A,CDC25B,CDH1,CDH3,CDKN1A,CDKN2C,CEACAM1,CEBPA,CHRM3,CLDN6,CNMD,CNR1,COL1A1,COL1A2,COL4A1,COL4A2,C…
Cellular Compromise,Inflammatory Response	Degranulation of cells	2.97e-53	Increased	3.77	ABCC4,ACLY,ACPP,ACTN1,ADAM10,ADAM8,ADGRE5,ADORA2B,AGPAT2,ALB,ALDH3B1,AMPD3,ANGPT1,ANO6,ANXA1,ANXA2,ANXA3,ANXA5,AOC1,APAF1,APOA1,APOH,APOOL,APP,APRT,ARG1,ARHGAP45,ARHGAP9,ARL8A,ASAH1,ATF3,ATP11A,ATP8A1,ATP8B4,BIN2,BST1,BTK,C3AR1,C4A/C4B,C5AR1,C5AR2,CAT,CBL,CCL3L3,CCL4,Ccl7,CCR1,CCR2,CD14,CD200R1,CD274,CD300A,CD300LD,CD36,CD44,CD48,CD53,CD59,CD63,CD68,CD7,CD84,CD9,CD93,CDH1,CEACAM1,CEP290,CERK,CFD,…
Embryonic Development,Organismal Development	Development of body axis	8.35e-19	Increased	3.792	AATK,ABCB6,ABCC6,ABI2,ABR,ADAM10,ADAM17,ADAM19,ADAMTS9,ADCY3,ADCYAP1R1,ADGRA2,ADGRG1,ADGRV1,ADORA2A,AES,AIDA,AK7,AKT3,ALDH1A2,ALPL,ANGPTL3,Ank2,ANTXR1,AP1S2,APAF1,APBB1,APLP1,APOE,APP,AREG,ARID5B,ARNT2,ARNTL,ASPM,AXIN2,AXL,B4GALT2,BBS1,BBS7,BCL2,BCL2L11,BCOR,BMP7,BTC,BTG2,C1QB,C1QTNF5,CASP2,CASP3,CBS/CBSL,CC2D2A,CCDC66,Ccl2,CCND1,CCND2,CCR2,CD3E,CDCA7L,CDKN1A,Cdkn1c,CDON,CEBPA,CELSR1,CELSR2,CENPJ…
Cell-To-Cell Signaling and Interaction,Hematological System Development and Function	Activation of myeloid cells	5.49e-25	Increased	3.8	ABHD12,ACE,ACHE,ADAM10,ADORA2B,AGT,ANGPT1,ANXA1,ANXA2,APCS,APOE,APOH,APP,ARRB2,ATF3,C4A/C4B,C5AR1,C6,CASP1,Ccl2,CCL22,CCL4,CCL5,CCR2,CD14,CD163,CD200,CD300A,CD300LB,CD300LD,CD300LF,CD36,CD40,CD44,CD48,CD63,CD84,CD86,CD93,CEBPA,CEBPE,CERK,CFTR,Chil3/Chil4,CLEC11A,CLEC4E,CLEC5A,CNR1,CPB2,CRP,CSF1,CSF1R,CX3CL1,CX3CR1,CXCL10,CXCL3,CXCL6,CXCR2,CYBB,ERBB2,F2,F2RL1,FASLG,FCER1G,FCGR2A,FCGR3A/FCGR3B,FGF1…
Cell-To-Cell Signaling and Interaction,Hematological System Development and Function,Inflammatory Response	Aggregation of blood platelets	2.29e-23	Increased	3.85	ABAT,ABCC4,ADORA2A,ADORA2B,AKR1B1,AKT3,ALB,ANGPTL2,APP,ATP2A3,BTK,CBLB,CCL22,CCL5,CD36,CD40,CD63,CD9,CEACAM1,CES1,CLIC1,CRP,DAB2,EFNA4,EMILIN2,ENTPD1,F11,F2,F2R,F3,FADS2,FCER1G,FCGR2A,FERMT3,FGA,FGB,FGG,GAS6,GC,GDF15,GPX3,GSN,HCLS1,IGFBP1,INPP5D,ITGA2,ITGAV,KCNIP3,KLKB1,KNG1,LCP2,LGALS1,LILRB3,LIMK1,LOX,MERTK,NBEAL2,OLR1,P2RY1,PDGFRA,PDPN,PEAR1,PHB,PIK3CD,PIK3CG,PIP5K1C,PLA2G4A,PLAT,PLCB2,PLCG2,P…
Cell-To-Cell Signaling and Interaction,Hematological System Development and Function,Immune Cell Trafficking,Inflammatory Response	Activation of T lymphocytes	4.68e-21	Increased	3.869	ADORA2A,AGRN,AHNAK,ANO6,ANXA1,APOE,AXL,BAK1,BCL2,BCL2L11,BTLA,C3AR1,CADM1,CALR,CAMK4,CARD11,CBLB,CCDC88B,Ccl2,CCL22,CCL4,CCL5,CCR2,Cd24a,CD274,CD276,CD28,CD3E,CD3G,CD40,CD44,CD48,CD59,CD6,CD7,CD74,CD83,CD86,CD8A,CDKN1A,CEACAM1,CISH,CLEC7A,CNR1,CORO1A,CSF2RB,CXCL10,DCT,DDX58,DEF6,DOCK2,DTX1,EGR2,EGR3,ERBB2,FAM49B,FASLG,FCER1G,FGF1,FLT3LG,FOS,FOXJ1,FOXO1,GIMAP1-GIMAP5,GJA1,GPNMB,HAVCR2,HGF,HLA-A,HR…
Cardiovascular System Development and Function,Tissue Development	Development of endothelial tissue	5.16e-19	Increased	3.882	ACVRL1,ADAM15,ADAM17,ADAMTS2,ADORA2B,ADRA2B,AGT,AKT3,ALDH1A2,ANGPT1,ANXA2,APOA1,APOE,APOH,APP,ARG1,ARHGAP22,ARHGAP24,ARHGEF26,ATP5F1A,ATP5IF1,AXL,CALR,CAV2,CBL,Ccl2,CCR2,CCR7,CD276,CD34,CD36,CD44,CD9,CDKN1A,CEACAM1,CNMD,COL1A1,COL1A2,COL4A1,COL4A2,COL4A3,COL8A1,COL8A2,CSF1,CSF1R,CTSB,CXCL10,CXCL2,CXCR2,CXCR3,CXCR4,CYBA,CYBB,CYP4F2,DAB2,DLK1,ECM1,ECT2,EDNRB,EGR3,EPHX2,ERBB2,F2,F2R,F2RL1,F3,FGF1,FG…
Cellular Assembly and Organization,Tissue Development	Fibrogenesis	2.06e-20	Increased	3.889	ACE,ACTG1,ACTR3,ADAMTS10,ADORA2A,AGT,AIF1,APCS,APOA1,APOE,APP,AR,ARHGAP19,ARHGAP28,ARHGEF10,ARHGEF17,ARHGEF2,ARRB1,ARRB2,ASAP3,ASB7,BAG4,BDKRB2,BIRC5,C3AR1,CALR,CAMK2D,CASC1,CASQ2,CCND1,CD14,CD44,CDC25B,CDC42EP5,CDH11,CDKN1A,CEACAM1,CENPF,CENPJ,CHADL,CHRM3,CIB3,Clec2d (includes others),CLIP3,CNR1,CNTNAP1,COL5A1,COL6A3,CORO1A,CRYAB,CTSB,CXCR2,Cyb5r3,DAB2,DBN1,DES,DIAPH3,DLGAP5,DNMT3A,DPYSL2,DPYSL3…
Cardiovascular Disease,Organismal Injury and Abnormalities	Atherosclerosis	1.44e-30	Increased	3.9	AADAT,ABCB1,ABCG1,ABCG5,ABCG8,ABI2,ACAT1,ACAT2,ACE,ADAMTS7,ADORA2A,ADORA2B,ADRB3,AGT,ALDH5A1,ALOX5AP,ANGPTL3,ANKRD29,APCS,APOA1,APOA2,APOBEC1,APOE,APP,AR,ARHGEF26,ASTN2,BCL2,BIRC5,BMP7,CA1,CA13,CA2,CA3,CA5A,CACNA1C,CACNA2D1,CBS/CBSL,Ccl2,CCL3L3,CCR1,CCR2,CCR5,CD14,CD163,CD36,CD40,CD44,CD59,Cd59a,CD68,CDCP1,CDKN1A,CDR2L,CES1,CNR1,COL5A2,CORO2A,CRP,CSF1,CTSS,CX3CL1,CX3CR1,CXCL10,CXCL16,CXCL2,CYP27A…
Cell-To-Cell Signaling and Interaction	Binding of myeloid cells	2.17e-28	Increased	3.93	ADAM10,ADAM17,ADGRE5,ADORA2A,ANXA1,APCS,APOA1,APOE,APOH,APP,AXL,BTK,CACNA1C,CADM1,CCL5,CCND1,CCR1,CD14,CD300LD,CD34,CD37,CD40,CD44,CD48,CFHR1,CLEC4M,Cmah,CNR1,CORO1A,CRP,CSF1,CSF3R,CX3CL1,CXCL10,CXCL2,CXCL3,CXCR2,CYBB,DCN,F10,F2,F2R,F3,FASLG,FCGR1A,FCGR2A,FCGR3A/FCGR3B,FERMT3,FGA,FGF1,FGR,FLNA,FOXO1,FUT4,FUT7,GAS6,GDF15,GLRX,HCK,HPSE,ICAM1,ICOSLG/LOC102723996,IL18,IL33,INPP5D,ITGA4,ITGA5,ITGA6,IT…
Inflammatory Response	Degranulation	5.83e-54	Increased	3.942	ABCC4,ACLY,ACPP,ACTN1,ADAM10,ADAM8,ADGRE5,ADORA2B,AGPAT2,ALB,ALDH3B1,AMPD3,ANGPT1,ANO6,ANXA1,ANXA2,ANXA3,ANXA5,AOC1,APAF1,APOA1,APOH,APOOL,APP,APRT,ARG1,ARHGAP45,ARHGAP9,ARL8A,ASAH1,ATF3,ATP11A,ATP8A1,ATP8B4,BIN2,BST1,BTK,C3AR1,C4A/C4B,C5AR1,C5AR2,CAT,CBL,CCL3L3,CCL4,Ccl7,CCR1,CCR2,CD14,CD200R1,CD274,CD300A,CD300LD,CD36,CD44,CD48,CD53,CD59,CD63,CD68,CD7,CD84,CD9,CD93,CDH1,CEACAM1,CEP290,CERK,CFD,…
Cancer,Neurological Disease,Organismal Injury and Abnormalities	Nervous system neoplasm	3.97e-20	Increased	3.947	ABAT,ABCB10,ABCC1,ABCC4,ABCG2,ABCG8,ACAT1,ACHE,ACOT9,ACTN1,ACVRL1,ACY1,ADAM12,ADAM19,ADAM8,ADAMTS12,ADAMTS5,ADCY4,ADGRA2,ADGRE5,ADGRG1,ADRA1A,ADRA1B,ADRA2B,AGAP2,AJUBA,AK7,AKAP12,AKNA,AKT3,ALCAM,ALDH2,ALDH5A1,ALPK1,ANGPT1,ANLN,ANXA1,ANXA2,AOAH,AQP7,AR,ARHGAP15,ARHGAP5,ARID5B,ARL4C,ARMCX3,ARRB1,ASB2,ASPM,ASTN2,ASXL3,ATG9A,AXIN2,BCL11A,BCL2,BCL6,BCOR,BDKRB2,BIRC5,BOC,BTG2,BUB1,C3orf52,C4A/C4B,C5AR1…
Cardiovascular Disease,Organismal Injury and Abnormalities	Arteriosclerosis	5.55e-31	Increased	3.978	AADAT,ABCB1,ABCG1,ABCG5,ABCG8,ABI2,ACAT1,ACAT2,ACE,ADAMTS7,ADORA2A,ADORA2B,ADRB3,AGT,ALDH5A1,ALOX5AP,ANGPTL3,ANKRD29,APCS,APOA1,APOA2,APOBEC1,APOE,APP,AR,ARHGEF26,ASTN2,BCL2,BIRC5,BMP7,CA1,CA13,CA2,CA3,CA5A,CACNA1C,CACNA2D1,CBS/CBSL,Ccl2,CCL3L3,CCR1,CCR2,CCR5,CD14,CD163,CD36,CD40,CD44,CD59,Cd59a,CD68,CDCP1,CDKN1A,CDR2L,CES1,CNR1,COL5A2,CORO2A,CRP,CSF1,CTSS,CX3CL1,CX3CR1,CXCL10,CXCL16,CXCL2,CYP27A…
Cell-To-Cell Signaling and Interaction,Hematological System Development and Function	Aggregation of blood cells	1.18e-24	Increased	4.002	ABAT,ABCC4,ADORA2A,ADORA2B,AKR1B1,AKT3,ALB,ANGPTL2,APCS,APP,ATP2A3,BTK,CBLB,CCL22,CCL5,Cd24a,CD36,CD40,CD44,CD63,CD9,CDH1,CEACAM1,CES1,CLIC1,CRP,CXCL10,CXCR3,DAB2,EFNA4,EMILIN2,ENTPD1,F11,F2,F2R,F3,FADS2,FCER1G,FCGR2A,FERMT3,FGA,FGB,FGG,GAS6,GC,GDF15,GPX3,GSN,HCLS1,ICAM1,IGFBP1,INPP5D,ITGA2,ITGAL,ITGAV,ITGB2,KCNIP3,KLKB1,KNG1,LCK,LCP2,LGALS1,LILRB3,LIMK1,LOX,Ly6a (includes others),MERTK,NBEAL2,NF…
Cell-To-Cell Signaling and Interaction	Activation of lymphatic system cells	5.61e-25	Increased	4.127	ADORA2A,AFP,AGRN,AHNAK,ANGPT1,ANO6,ANXA1,APCS,APOE,AXL,BAK1,BCL2,BCL2L11,BLNK,BMP2K,BTK,BTLA,C1QA,C3AR1,C4A/C4B,CADM1,CALR,CAMK4,CARD11,CBLB,CCDC88B,Ccl2,CCL22,CCL4,CCL5,CCR2,CCR7,CD180,CD200,CD22,Cd24a,CD274,CD276,CD28,CD300LF,CD3E,CD3G,CD40,CD44,CD48,CD59,CD6,CD7,CD72,CD74,CD83,CD86,CD8A,CDKN1A,CEACAM1,CHRNA4,CHRNB2,CISH,CLEC7A,CNR1,CORO1A,CSF2RB,CXCL10,CYSLTR1,DAPP1,DCT,DDX58,DEF6,DOCK2,DOK3,D…
Cancer,Organismal Injury and Abnormalities	Cancer	1.83e-74	Increased	4.192	A1CF,A4GALT,A4GNT,AACS,AADAC,AADAT,AAMDC,AASS,AATK,ABAT,ABCA5,ABCA6,ABCA9,ABCB1,ABCB10,ABCB6,ABCC1,ABCC12,ABCC4,ABCC5,ABCC6,ABCD3,ABCG1,ABCG2,ABCG5,ABCG8,ABHD12,ABHD14B,ABHD17C,ABHD2,ABHD3,ABI2,ABI3,ABLIM1,ABLIM2,ABR,ABRAXAS2,ACAA2,ACACB,ACAD10,ACAD11,ACAD8,ACADSB,ACADVL,ACAP1,ACAT1,ACAT2,ACE,ACHE,ACLY,ACO1,ACOT2,ACOT7,ACOT9,ACOX1,ACPP,ACSF3,ACSL1,ACSL3,ACSL5,ACSM1,ACSM3,ACSS1,ACSS2,ACSS3,ACTG1,A…
Cellular Movement	Transmigration of blood cells	7.45e-19	Increased	4.198	ADAM10,ADAM15,ADAM17,ADORA2A,APP,ARHGAP25,BST1,CCL19,Ccl2,CCL25,CCL3L3,CCL4,CCL5,CCND1,CCR1,CCR2,CCR5,CCR7,CD274,CD28,CD300A,CD40,CD44,CD86,CNN2,COL1A1,COL4A1,CSF1,CTSS,CXCL10,CXCL2,CXCL3,CXCR2,CXCR3,CXCR4,DCN,F2,F2RL1,FERMT3,GDF15,GJA1,HGF,ICAM1,ITGA4,ITGAL,ITGAV,ITGAX,ITGB2,ITK,JAM3,LDLR,LGALS1,MMP14,MMP9,MYH9,PREX1,PTPN6,RAC2,RTN4,S1PR3,SELL,SELPLG,SIRPA,SLPI,SOS1,STAB1,TGFB1,TGM2,THY1,TIMP2,T…
Cell-To-Cell Signaling and Interaction,Hematological System Development and Function,Immune Cell Trafficking,Inflammatory Response	Activation of lymphocytes	8.91e-24	Increased	4.219	ADORA2A,AGRN,AHNAK,ANO6,ANXA1,APCS,APOE,AXL,BAK1,BCL2,BCL2L11,BLNK,BMP2K,BTK,BTLA,C1QA,C3AR1,C4A/C4B,CADM1,CALR,CAMK4,CARD11,CBLB,CCDC88B,Ccl2,CCL22,CCL4,CCL5,CCR2,CCR7,CD180,CD200,CD22,Cd24a,CD274,CD276,CD28,CD3E,CD3G,CD40,CD44,CD48,CD59,CD6,CD7,CD72,CD74,CD83,CD86,CD8A,CDKN1A,CEACAM1,CHRNA4,CHRNB2,CISH,CLEC7A,CNR1,CORO1A,CSF2RB,CXCL10,CYSLTR1,DAPP1,DCT,DDX58,DEF6,DOCK2,DOK3,DTX1,EGR2,EGR3,ERBB2…
Cell-To-Cell Signaling and Interaction,Cellular Movement,Hematological System Development and Function,Immune Cell Trafficking	Recruitment of antigen presenting cells	7.28e-20	Increased	4.225	ADGRG6,AGT,ANXA1,APOE,APP,C3AR1,C5AR1,CBLB,CCL19,Ccl2,CCL22,CCL3L3,CCL4,CCL5,CCR1,CCR2,CCR5,CD274,CD36,CD40,CD44,CD74,CD8A,CLEC4E,CLEC5A,CMKLR1,CNN2,CNR1,CRYAB,CSF1,CSF1R,CX3CR1,CXCL10,CXCL3,CXCR2,F3,FGFR1,FGR,FLT3LG,FOXA2,FUT8,GAB2,HBEGF,HCAR2,HCK,ICAM1,IL1RN,IL33,INPP5D,IRF5,IRF7,ITGB2,LSP1,MAP3K8,MCOLN2,MDK,MMP12,MMP9,OSM,PIK3CG,PLG,PLGRKT,RHOB,S100A4,SLFN12L,SNAI1,SPP1,THBS1,THBS2,TLR2,TLR4,T…
Cellular Compromise,Inflammatory Response	Degranulation of phagocytes	9.16e-40	Increased	4.226	ACLY,ACPP,ADAM10,ADAM8,ADGRE5,ADORA2B,AGPAT2,ALB,ALDH3B1,AMPD3,ANGPT1,ANO6,ANXA1,ANXA2,ANXA3,AOC1,APAF1,APP,APRT,ARG1,ARHGAP45,ARHGAP9,ARL8A,ASAH1,ATF3,ATP11A,ATP8A1,ATP8B4,BIN2,BST1,BTK,C3AR1,C4A/C4B,C5AR1,CAT,CCL3L3,CCL4,Ccl7,CCR2,CD14,CD200R1,CD300A,CD300LD,CD36,CD44,CD53,CD59,CD63,CD68,CD84,CD9,CD93,CEACAM1,CEP290,CFD,CKAP4,CLEC12A,CLEC4D,CLEC5A,CNN2,CORO1A,COTL1,CPPED1,CRACR2A,CRISPLD2,CSTB,…
Cell-To-Cell Signaling and Interaction	Adhesion of tumor cell lines	1.46e-22	Increased	4.229	ADAM10,ADAM12,ADAM15,ADAM17,AFAP1,AKAP12,ALCAM,ANGPT1,ANXA1,ANXA2,APOE,APOH,BMP7,Ccl2,CCL4,CCND1,Cd24a,CD274,CD28,CD44,CD59,CD9,CDCP1,CDH1,CDH3,CPB2,CTSB,CX3CL1,CXCL10,CXCL2,CXCR3,CXCR4,CYBB,CYP2J2,CYTIP,DAB2,DCN,DDR1,DKK3,EFEMP1,EGR3,ELN,EMILIN1,EPCAM,EPHB6,ETV5,F10,F2,F2R,FBLN5,FERMT3,FES,FGA,FGFR2,FLNA,FOS,FOXO1,FUT4,FUT7,FXYD5,FYB1,FYB2,GALNT6,GDF15,GPNMB,HES1,HGF,HLX,HMMR,ICAM1,IGF1R,IL18,IL…
Cell-To-Cell Signaling and Interaction,Hematological System Development and Function	Binding of lymphocytes	2.78e-22	Increased	4.229	ANXA1,APBB1IP,APOA1,BTK,BTLA,CALR,CBLB,CCL19,CCL22,CCL25,CCL4,CCL5,CCR1,CCR7,CD22,CD28,CD3E,CD40,CD44,CD48,CD6,CD86,Cmah,CX3CL1,CXCL10,CXCR3,CXCR4,DCN,DEPTOR,DOCK2,EZR,F2,FASLG,FCGR3A/FCGR3B,FERMT3,FUT4,FUT7,FYB1,GCNT1,HGF,HLA-DMA,ICAM1,ICOSLG/LOC102723996,IFNGR1,IL18R1,IL6R,IL7R,ITGA2,ITGA4,ITGA5,ITGAL,ITGB2,ITGB7,ITK,JAM3,KCNK5,LCK,LCP2,LFNG,LIF,Ly6a (includes others),MAP4K1,MSN,MYO1G,NEDD9,NFA…
Connective Tissue Development and Function,Tissue Morphology	Quantity of connective tissue	2.88e-26	Increased	4.259	ACACA,ACACB,ACADVL,ACE,ACHE,ADAM12,ADORA2A,ADRB3,AEBP1,AGPAT2,AGT,AHNAK,Akr1b7,ALPL,ANGPTL2,ANGPTL6,APCS,APOA2,Apoc3,APOE,AR,ARHGAP5,ARID3A,ARID5B,ARNTL,ATP1A2,BCL2,BGN,BIRC5,C3AR1,C5AR1,CAMK4,CBL,CCDC3,CCDC80,Ccl2,CCL25,CCND1,CCND2,CCR2,CD14,Cd33,CD34,CD36,CD44,CD59,Cd59a,CD83,CD9,CDH11,CDKN1A,Cdkn1c,CEACAM1,CEBPA,CES1,CFD,CIDEB,CLEC11A,Clec2d (includes others),CNR1,COL1A1,COL4A3,COL5A3,CREB5,CR…
Cell-To-Cell Signaling and Interaction	Activation of lymphoid cells	4.48e-24	Increased	4.274	ADORA2A,AGRN,AHNAK,ANO6,ANXA1,APCS,APOE,AXL,BAK1,BCL2,BCL2L11,BLNK,BMP2K,BTK,BTLA,C1QA,C3AR1,C4A/C4B,CADM1,CALR,CAMK4,CARD11,CBLB,CCDC88B,Ccl2,CCL22,CCL4,CCL5,CCR2,CCR7,CD180,CD200,CD22,Cd24a,CD274,CD276,CD28,CD3E,CD3G,CD40,CD44,CD48,CD59,CD6,CD7,CD72,CD74,CD83,CD86,CD8A,CDKN1A,CEACAM1,CHRNA4,CHRNB2,CISH,CLEC7A,CNR1,CORO1A,CSF2RB,CXCL10,CYSLTR1,DAPP1,DCT,DDX58,DEF6,DOCK2,DOK3,DTX1,EGR2,EGR3,ERBB2…
Cell-To-Cell Signaling and Interaction	Binding of lymphoid cells	1.02e-22	Increased	4.299	ANXA1,APBB1IP,APOA1,BTK,BTLA,CALR,CBLB,CCL19,CCL22,CCL25,CCL4,CCL5,CCR1,CCR7,CD22,CD28,CD3E,CD40,CD44,CD48,CD6,CD86,Cmah,CX3CL1,CXCL10,CXCR3,CXCR4,DCN,DEPTOR,DOCK2,EZR,F2,FASLG,FCGR3A/FCGR3B,FERMT3,FUT4,FUT7,FYB1,GCNT1,HGF,HLA-DMA,ICAM1,ICOSLG/LOC102723996,IFNGR1,IL18R1,IL6R,IL7R,ITGA2,ITGA4,ITGA5,ITGAL,ITGB2,ITGB7,ITK,JAM3,KCNK5,LCK,LCP2,LFNG,LIF,Ly6a (includes others),MAP4K1,MSN,MYO1G,NEDD9,NFA…
Cell-To-Cell Signaling and Interaction,Hematological System Development and Function,Immune Cell Trafficking	Adhesion of mononuclear leukocytes	9.06e-19	Increased	4.387	AGT,ANXA1,APBB1IP,BTK,CBLB,CCL19,CCL22,CCL25,CCL4,CCL5,CCR7,CD28,CD34,CD44,CD48,CRP,CX3CL1,CXCR3,CXCR4,DCN,DEPTOR,DOCK2,EZR,F2,F3,FERMT3,FOXO1,FUT4,FUT7,FYB1,HGF,ICAM1,ICOSLG/LOC102723996,IFNGR1,IL6R,IL7R,ITGA2,ITGA4,ITGA5,ITGAL,ITGAX,ITGB2,ITK,KCNK5,LCP1,LCP2,LGALS3,LIF,Ly6a (includes others),MAP4K1,MYO1G,NEDD9,NTN1,OSM,PIK3CG,PIP5K1C,PLAU,PLAUR,PROC,PTPN6,RAC2,RALGDS,RAP1GAP,RASGRP1,RGS1,SELL,S…
Cell-To-Cell Signaling and Interaction,Hematological System Development and Function,Immune Cell Trafficking,Inflammatory Response	Activation of leukocytes	1.1e-44	Increased	4.388	ABHD12,ACE,ACHE,ADAM10,ADORA2A,ADORA2B,AGRN,AGT,AHNAK,ANGPT1,ANO6,ANXA1,ANXA2,APCS,APOA1,APOE,APOH,APP,ARRB2,ATF3,AXL,BAK1,BCL2,BCL2L11,BLNK,BMP2K,BTK,BTLA,C1QA,C3AR1,C4A/C4B,C5AR1,C6,CADM1,CALR,CAMK4,CARD11,CARD9,CASP1,CBL,CBLB,CCDC88B,Ccl2,CCL22,CCL4,CCL5,CCR2,CCR5,CCR7,CD14,CD163,CD180,CD200,CD22,Cd24a,CD274,CD276,CD28,CD300A,CD300LB,CD300LD,CD300LF,CD36,CD37,CD3E,CD3G,CD40,CD44,CD48,CD59,CD6,…
Cell-To-Cell Signaling and Interaction,Cellular Movement,Hematological System Development and Function,Immune Cell Trafficking,Inflammatory Response	Recruitment of neutrophils	4.6e-21	Increased	4.411	ACVRL1,ADAM10,ADAM17,AGT,ALOX5AP,ANXA1,APOA1,APOE,ARRB2,C3AR1,C5AR1,CAMK1,CASP1,CAT,CCL19,Ccl2,CCL22,CCL3L3,CCL4,CCL5,Ccl7,CCR1,CCR2,CCR7,CD14,CD274,CD28,CD300LB,CD37,CD44,CD8A,CLEC4E,CLEC5A,CPB2,CSF1,CX3CR1,CXCL10,CXCL2,CXCL3,CXCR2,CYP1B1,F2RL1,FASLG,FCGR2A,FCGR3A/FCGR3B,FERMT3,FGR,FUT7,GC,GCNT1,GDF2,GGT5,GLRX,GSN,HAO1,HCK,ICAM1,IL18,IL1RN,IL33,IL6R,ITGB2,LCN2,LGALS3,LIF,LSP1,LYZ,MAP3K8,MAPK7,MD…
Cell-To-Cell Signaling and Interaction,Hematological System Development and Function,Immune Cell Trafficking,Inflammatory Response	Activation of mononuclear leukocytes	2.79e-25	Increased	4.42	ADAM10,ADORA2A,AGRN,AHNAK,ANO6,ANXA1,APCS,APOE,ARRB2,AXL,BAK1,BCL2,BCL2L11,BLNK,BMP2K,BTK,BTLA,C1QA,C3AR1,C4A/C4B,CADM1,CALR,CAMK4,CARD11,CBLB,CCDC88B,Ccl2,CCL22,CCL4,CCL5,CCR2,CCR7,CD14,CD163,CD180,CD200,CD22,Cd24a,CD274,CD276,CD28,CD3E,CD3G,CD40,CD44,CD48,CD59,CD6,CD7,CD72,CD74,CD83,CD86,CD8A,CD93,CDKN1A,CEACAM1,CHRNA4,CHRNB2,CISH,CLEC5A,CLEC7A,CNR1,CORO1A,CSF1,CSF2RB,CXCL10,CYSLTR1,DAPP1,DCT,D…
Cell-To-Cell Signaling and Interaction,Cellular Movement,Hematological System Development and Function,Immune Cell Trafficking	Recruitment of granulocytes	1.82e-22	Increased	4.431	ACVRL1,ADAM10,ADAM17,ADGRE5,ADORA2B,AGT,ALOX5AP,ANXA1,APOA1,APOE,ARRB2,BTLA,C3AR1,C5AR1,CAMK1,CARD9,CASP1,CAT,CCL19,Ccl2,CCL22,CCL3L3,CCL4,CCL5,Ccl7,CCR1,CCR2,CCR7,CD14,CD274,CD28,CD300LB,CD37,CD44,CD8A,CLEC4E,CLEC5A,CPB2,CSF1,CSF2RB,CX3CR1,CXCL10,CXCL2,CXCL3,CXCR2,CYP1B1,F2RL1,FASLG,FCGR2A,FCGR3A/FCGR3B,FERMT3,FGR,FUT7,GC,GCNT1,GDF15,GDF2,GGT5,GLRX,GPR132,GSN,HAO1,HCK,HPSE,ICAM1,IGHG1,IL18,IL1RN…
Cell-To-Cell Signaling and Interaction,Hematological System Development and Function	Binding of mononuclear leukocytes	5.77e-23	Increased	4.474	AGT,ANXA1,APBB1IP,APOA1,BTK,BTLA,CALR,CBLB,CCL19,CCL22,CCL25,CCL4,CCL5,CCR1,CCR5,CCR7,CD22,CD28,CD34,CD3E,CD40,CD44,CD48,CD6,CD86,Cmah,CRP,CX3CL1,CXCL10,CXCR3,CXCR4,DCN,DEPTOR,DOCK2,EZR,F2,F3,FASLG,FCGR3A/FCGR3B,FERMT3,FGF1,FOXO1,FUT4,FUT7,FYB1,GCNT1,HGF,HLA-DMA,ICAM1,ICOSLG/LOC102723996,IFNGR1,IL18R1,IL6R,IL7R,ITGA2,ITGA4,ITGA5,ITGAL,ITGAX,ITGB2,ITGB7,ITK,JAM3,JUN,KCNK5,LCK,LCP1,LCP2,LFNG,LGALS3…
Cell-To-Cell Signaling and Interaction	Binding of lymphatic system cells	2.91e-23	Increased	4.479	ALCAM,ANXA1,ANXA2,APBB1IP,APOA1,APOE,BGN,BTK,BTLA,CALR,CBLB,CCL19,CCL22,CCL25,CCL4,CCL5,CCR1,CCR7,CD22,CD28,CD3E,CD40,CD44,CD48,CD6,CD86,Cmah,CSF2RB,CX3CL1,CXCL10,CXCR3,CXCR4,DCN,DEPTOR,DOCK2,EZR,F2,F2R,FASLG,FCGR3A/FCGR3B,FERMT3,FUT4,FUT7,FYB1,GCNT1,HGF,HLA-DMA,ICAM1,ICOSLG/LOC102723996,IFNGR1,IL18R1,IL6R,IL7R,ITGA2,ITGA4,ITGA5,ITGAL,ITGB2,ITGB7,ITK,JAM3,KCNK5,LCK,LCP2,LFNG,LIF,Ly6a (includes ot…
Cellular Movement,Hematological System Development and Function,Immune Cell Trafficking	Migration of antigen presenting cells	2.43e-21	Increased	4.529	ABCC1,ABCC4,AGT,ALCAM,APOA1,APOE,APP,AR,ASB2,BAG4,BCL6,CCL19,Ccl2,CCL22,CCL3L3,CCL4,CCL5,Ccl9,CCND1,CCR2,CCR5,CCR7,CD207,CD302,CD40,CD44,CD74,CD86,CDH1,CEACAM1,CLEC4M,CMKLR1,CNN2,CNR1,CSF1,CSF1R,CSF2RB,CX3CL1,CXCL10,CXCL3,CXCR3,CXCR4,CYBB,EPAS1,EPS8,F2RL1,FHL2,FLNA,FLT3LG,GJA1,HCK,HCLS1,HGF,ICAM1,IL10RA,IL12B,IL18,IL1RN,IL21R,IL33,ITGA5,ITGAL,ITGAV,KLF6,LGALS1,LGALS3,MDK,MMP12,MYO9B,NLRC4,NTN1,P2…
Cell-To-Cell Signaling and Interaction,Hematological System Development and Function	Interaction of lymphocytes	7.2e-22	Increased	4.556	ANXA1,APBB1IP,APOA1,BTK,BTLA,CALR,CBLB,CCL19,CCL22,CCL25,CCL4,CCL5,CCR1,CCR5,CCR7,CD22,CD28,CD3E,CD40,CD44,CD48,CD6,CD86,CLEC4M,Cmah,CX3CL1,CXCL10,CXCR3,CXCR4,DCN,DEPTOR,DOCK2,EZR,F2,FASLG,FCGR3A/FCGR3B,FERMT3,FUT4,FUT7,FYB1,GCNT1,HGF,HLA-DMA,ICAM1,ICOSLG/LOC102723996,IFNGR1,IL18R1,IL6R,IL7R,ITGA2,ITGA4,ITGA5,ITGAL,ITGB2,ITGB7,ITK,JAM3,KCNK5,LCK,LCP2,LFNG,LIF,LTK,Ly6a (includes others),MAP4K1,MSN…
Cellular Movement,Hematological System Development and Function,Immune Cell Trafficking,Inflammatory Response	Cell movement of macrophages	5.42e-32	Increased	4.575	ADAM17,ADORA2A,ADRB3,AGT,AIM2,ANGPTL2,ANXA1,APOA1,APOE,APP,AR,ARG1,ARRB1,BAG4,BCL6,C1QTNF6,C3AR1,C5AR1,C6,CASP1,CCDC88A,CCL19,Ccl2,CCL22,CCL25,CCL3L3,CCL4,CCL5,CCND1,CCR1,CCR2,CCR5,CD44,CD74,CDKN1A,CES1,CFD,CKLF,CMKLR1,CNN2,CNR1,COL4A3,CSF1,CSF1R,CX3CL1,CX3CR1,CXCL10,CXCL3,CXCR3,CXCR4,CYBB,DDT,DOCK2,EDNRB,EEF1A2,EGLN3,ELN,EPAS1,ERBB2,F2,F2RL1,FASLG,FHL2,FLNA,G6PC3,GAL3ST1,GAS6,GJA1,GLIS2,GSN,HCAR…
Cell-To-Cell Signaling and Interaction,Inflammatory Response	Immune response of phagocytes	7.7e-22	Increased	4.585	ADORA2A,ANXA1,ANXA5,APCS,APOA1,APOA2,APP,AXL,BTK,C3AR1,CALR,CAPG,CCL19,CCL22,CCR2,CD14,CD36,CD44,CD93,CLEC4M,CLEC5A,CLEC6A,CNN2,CORO1A,CRP,CSF1R,CSF2RA,CSF2RB,CX3CL1,CXCL10,CXCL3,DDX58,DEF6,DOCK2,ELMO1,F2R,F3,FCER1G,FCGR1A,FCGR2A,FCGR3A/FCGR3B,FGR,G6PC3,GAB2,GLRX,GSN,HCK,HGF,HMOX1,ICAM1,ICOSLG/LOC102723996,IL10RA,IL10RB,IL18,IL33,IL6R,INPP5D,IRF8,ISG15,ITGA4,ITGAL,ITGAX,ITGB2,LCN2,LGALS3,LILRB3,L…
Cell-To-Cell Signaling and Interaction,Hematological System Development and Function	Activation of blood cells	2.46e-49	Increased	4.595	ABHD12,ACE,ACHE,ADAM10,ADORA2A,ADORA2B,AGRN,AGT,AHNAK,ANGPT1,ANO6,ANXA1,ANXA2,APCS,APOA1,APOE,APOH,APP,ARRB1,ARRB2,ATF3,AXL,BAK1,BCL2,BCL2L11,BLNK,BMP2K,BTK,BTLA,C1QA,C3AR1,C4A/C4B,C5AR1,C6,CADM1,CALR,CAMK4,CARD11,CARD9,CASP1,CBL,CBLB,CCDC88B,Ccl2,CCL22,CCL4,CCL5,CCR2,CCR5,CCR7,CD14,CD163,CD180,CD200,CD22,Cd24a,CD274,CD276,CD28,CD300A,CD300LB,CD300LD,CD300LF,CD36,CD37,CD3E,CD3G,CD40,CD44,CD48,CD5…
Hematological System Development and Function,Humoral Immune Response,Lymphoid Tissue Structure and Development,Tissue Morphology	Quantity of B lymphocytes	5.61e-23	Increased	4.633	ABCG1,APBB1IP,APOE,APP,ARHGDIA,ARHGDIB,ARHGEF6,ARID3A,ARID5B,ARNTL,BCL2,BCL2A1,BCL2L11,BLNK,BST1,BTK,CCR2,CCR7,CD180,CD22,Cd24a,CD274,CD28,CD300LF,CD36,CD40,Cd59a,CD6,CD72,CD74,CD84,CDKN1A,CDKN2C,CEBPE,CLEC4A,CLEC4D,CLEC4M,CSF1,CTSB,CXCR2,CXCR4,DAPP1,DKK3,DLK1,DOCK2,DTX1,ELF4,EPHX2,F3,FASLG,FCER1G,FCGR1A,FCGR2A,FES,FLI1,FLT3,FLT3LG,FOS,FOXO1,GADD45B,GIMAP1-GIMAP5,GJA1,GLI3,GLS,GSTP1,HCLS1,HGF,HLA…
Tissue Development	Development of epithelial tissue	6.38e-21	Increased	4.646	ACVRL1,ADAM15,ADAM17,ADAMTS2,ADAMTSL4,ADORA2B,ADRA2B,AGT,AKT3,ALDH1A2,ANGPT1,ANXA2,APOA1,APOE,APOH,APP,AR,ARG1,ARHGAP22,ARHGAP24,ARHGEF26,ATP5F1A,ATP5IF1,AXL,BCL2L11,BMP7,CA2,CALR,CAV2,CBL,Ccl2,CCND1,CCR2,CCR7,CD276,CD34,CD36,CD3E,CD40,CD44,CD9,CDH1,CDKN1A,CEACAM1,CLCN2,CNMD,COL1A1,COL1A2,COL4A1,COL4A2,COL4A3,COL4A4,COL4A5,COL8A1,COL8A2,CSF1,CSF1R,CTSB,CXCL10,CXCL2,CXCR2,CXCR3,CXCR4,CYBA,CYBB,CYP…
Cellular Development	Maturation of cells	1.96e-19	Increased	4.652	ABCG1,ABCG2,ACHE,ACVRL1,ADAM17,AES,APOA1,APP,AR,AREG,B4GALT6,BCL2,BHLHA15,BIRC5,BLNK,BTC,BTK,BTLA,CADM1,CAMK2A,CAMK2B,CARD11,CCDC88B,CCL19,CCL5,CCNB1,CCND1,CCND2,CCR2,CD28,CD36,CD3E,CD40,CD44,CD83,CD86,CDC25B,CDH1,CDK1,CDKN1A,Cdkn1c,CEBPA,CEBPE,CLEC11A,CLEC7A,CLSTN1,CNR1,CPEB1,CREB3L1,CSF1,CSF1R,CX3CR1,CXCR4,CYP51A1,DCLK1,DDX58,DLG4,DTNA,ELF3,ELF4,EOMES,EPAS1,EPHA7,EPHB6,EREG,ESRRG,F2RL1,FASLG,FG…
Cellular Function and Maintenance	Engulfment of phagocytes	1.14e-18	Increased	4.671	AKT3,ANXA1,ANXA5,APCS,APOA1,APOA2,APP,AXL,BTK,C3AR1,CALR,CAPG,CCR2,CCR7,CD14,CD36,CD44,CD93,CLEC4M,CLEC6A,CNN2,CORO1A,CRP,CSF1R,CSF2RA,CSF2RB,CX3CL1,CXCL10,DEF6,DOCK2,FCER1G,FCGR1A,FCGR2A,FCGR3A/FCGR3B,FGR,G6PC3,GAB2,GLRX,GSN,GSTP1,HCK,HGF,HMOX1,ICAM1,ICOSLG/LOC102723996,IL12B,IL33,INPP5D,ISG15,ITGB2,LCN2,LGALS3,LUM,LY75,MAP1S,MBL2,MERTK,MFGE8,MSR1,P2RX7,PF4,PFKFB3,PGLYRP1,PLAU,PLAUR,PTPN6,PTPRC,…
Cell-To-Cell Signaling and Interaction,Hematological System Development and Function	Interaction of mononuclear leukocytes	4.86e-23	Increased	4.847	AGT,ANXA1,APBB1IP,APOA1,BTK,BTLA,CALR,CBLB,CCL19,CCL22,CCL25,CCL4,CCL5,CCR1,CCR5,CCR7,CD14,CD22,CD28,CD34,CD3E,CD40,CD44,CD48,CD6,CD86,CLEC4M,Cmah,CRP,CX3CL1,CXCL10,CXCR3,CXCR4,DCN,DEPTOR,DOCK2,EZR,F2,F3,FASLG,FCGR3A/FCGR3B,FERMT3,FGF1,FOXO1,FUT4,FUT7,FYB1,GCNT1,HGF,HLA-DMA,ICAM1,ICOSLG/LOC102723996,IFNGR1,IL18R1,IL6R,IL7R,ITGA2,ITGA4,ITGA5,ITGAL,ITGAX,ITGB2,ITGB7,ITK,JAM3,JUN,KCNK5,LCK,LCP1,LCP2…
Lymphoid Tissue Structure and Development,Tissue Morphology	Quantity of lymphoid tissue	1.06e-21	Increased	4.87	ABCB1,Abcb1b,ADAM10,AKAP12,ALCAM,APBB1IP,APCS,APOE,ARG1,ARHGDIA,ARHGDIB,ARID3A,ARID5B,ARNTL,BAK1,BCL11A,BCL2,BCL2A1,BCL2L11,BLNK,BTK,C4A/C4B,C5AR1,CASP3,CBL,CCNB2,CCR7,CD180,CD200,CD22,CD274,CD28,CD34,CD37,CD3E,CD3G,CD40,CD44,Cd59a,CD7,CD72,CD74,CD83,CD84,CD86,CD8A,CD8B,CDKN1A,CDKN2C,CIITA,CLEC4A,CORO1A,CTSD,CXCR4,DDX58,DKK3,DLK1,DOCK2,DOK1,DTX1,DUSP5,EGR3,ETS2,F11,FADS2,FCER1G,FLI1,FLT3LG,FOS,FO…
Post-Translational Modification	Phosphorylation of protein	2.05e-24	Increased	4.899	AATK,ACVR1B,ACVRL1,ADAM10,ADAM17,ADTRP,AGRN,AGT,AIF1,AKT3,ANGPT1,ANXA2,APOA1,APP,AR,AREG,ARRB1,ARRB2,ATG14,ATP13A2,AURKB,AXIN2,BIRC5,BMP7,BRSK1,BTK,C330021F23Rik/Gm5148,CADM4,CALR,CAMK1,CAMK2A,CAMK2B,CAMK2D,CAMK4,CAT,CBL,CBLB,CCDC88A,CCDC88C,CCL4,CCL5,CCNB1,CCND1,CCND2,CCR1,CD22,Cd24a,CD28,CD34,CD36,CD3E,CD40,CD44,CD48,CD6,CD7,CD72,CD74,CD8A,CD8B,CD9,CDC25B,CDK1,CDKN1A,Cdkn1c,CDKN2C,CDON,CLEC7A,C…
Cell-To-Cell Signaling and Interaction,Cellular Assembly and Organization	Cell-cell contact	8.24e-23	Increased	4.928	ACHE,ACTN1,ACTR3,ADAM10,ADAM12,ADAM15,ADAM8,ADGRE5,ADGRL1,ADORA2A,AGRN,AJUBA,ALCAM,AMIGO2,ANGPT1,ANXA1,ANXA5,ANXA9,AP3M2,APOE,APP,AR,ARHGAP19,ARHGAP26,ASB2,ASTN1,BCAM,BCL2,BHLHB9,BOC,BSN,BTK,CACNA2D1,CADM1,CADM3,CALR,CAMK2A,CAMK2D,CASP1,CASP3,CBL,CCL5,CCR5,CD200,CD200R1,CD22,Cd24a,CD274,CD34,CD36,CD44,CD6,CD86,CD9,CD93,CDH1,CDH11,CDH3,CDON,CEACAM1,CERCAM,CHRNB2,CLDN4,CLIP3,CLSTN1,CLSTN3,CNTNAP1,C…
Cell Morphology,Cellular Movement	Cell spreading	5.52e-23	Increased	4.958	AKAP12,ALB,ANGPT1,ANGPTL2,ANTXR1,APCS,ARHGAP11A,ARHGAP24,ASB2,BST1,BTK,CADM1,CBL,CCL5,CCR5,Cd24a,CD28,CD36,CD3E,CD40,CD44,CD9,CDH11,CNN2,CNR1,COL5A3,CORO1A,CRYAB,CXCR2,DAB2,DOK1,EDNRB,ELMO1,EPHB6,ERBB2,F2,FAAH,FASLG,FBN1,FCGR2A,FERMT1,FERMT3,FES,FGR,FHL3,FLNA,FYB1,GBP2,GEM,GPR132,HCK,HGF,HSPG2,ICAM1,INPP5D,ITGA11,ITGA2,ITGA3,ITGA4,ITGA5,ITGA6,ITGA9,ITGAL,ITGAV,ITGB2,ITGB4,ITGB6,KNG1,LAMA2,LAMA3,L…
Cellular Function and Maintenance	Engulfment of leukocytes	4.63e-20	Increased	4.964	AKT3,ANXA1,ANXA5,APCS,APOA1,APOA2,APOE,APP,AXL,BTK,C3AR1,CALR,CAPG,CCL5,CCR2,CCR7,CD14,CD36,CD44,CD93,CLEC4M,CLEC6A,CNN2,CORO1A,CRP,CSF1R,CSF2RA,CSF2RB,CX3CL1,CXCL10,DEF6,DNM1,DOCK2,ELMO1,FCER1G,FCGR1A,FCGR2A,FCGR3A/FCGR3B,FGR,G6PC3,GAB2,GLRX,GSN,GSTP1,HCK,HGF,HMOX1,ICAM1,ICOSLG/LOC102723996,IL12B,IL33,INPP5D,ISG15,ITGB2,LCN2,LGALS3,LUM,LY75,MAP1S,MBL2,MERTK,MFGE8,MSR1,MYO1G,ORAI2,P2RX7,PF4,PFKFB…
Cellular Function and Maintenance	Engulfment of blood cells	3.8e-21	Increased	4.999	AKT3,ANXA1,ANXA5,APCS,APOA1,APOA2,APOE,APP,ASGR1,AXL,BTK,C3AR1,CALR,CAPG,CCL5,CCR2,CCR7,CD14,CD36,CD44,CD93,CERK,CLEC4M,CLEC6A,CNN2,CORO1A,CRP,CSF1R,CSF2RA,CSF2RB,CX3CL1,CXCL10,DEF6,DNM1,DOCK2,ELMO1,FCER1G,FCGR1A,FCGR2A,FCGR3A/FCGR3B,FGR,G6PC3,GAB2,GLRX,GSN,GSTP1,GULP1,HCK,HGF,HMOX1,ICAM1,ICOSLG/LOC102723996,IL12B,IL33,INPP5D,IRF8,ISG15,ITGAX,ITGB2,LCN2,LGALS3,LUM,LY75,MAP1S,MBL2,MERTK,MFGE8,MSR1…
Cell-To-Cell Signaling and Interaction	Aggregation of cells	1.57e-26	Increased	5.049	ABAT,ABCC4,ADAM15,ADORA2A,ADORA2B,AKR1B1,AKT3,ALB,AMOT,ANGPTL2,APCS,APP,ATP2A3,AXL,BMP7,BTK,CADM1,CBLB,CCL22,CCL5,Cd24a,CD36,CD40,CD44,CD6,CD63,CD9,CDH1,CDH11,CDH3,CDKN1A,CEACAM1,CES1,CLIC1,CLMP,COL14A1,CRP,CXCL10,CXCR3,DAB1,DAB2,DNAJB2,EFNA4,EMILIN2,ENTPD1,EPCAM,F11,F2,F2R,F3,FADS2,FCER1G,FCGR2A,FERMT3,FGA,FGB,FGG,FZD2,GAS6,GC,GDF15,GPR132,GPX3,GSN,HBEGF,HCLS1,HGF,ICAM1,IGF1R,IGFBP1,IGSF8,INPP5D…
Cell-To-Cell Signaling and Interaction	Response of antigen presenting cells	1.05e-19	Increased	5.052	ANXA1,APOA1,APOA2,APP,ATP7A,AXL,BATF3,BTK,C3AR1,CALR,CAPG,CCL19,CCL22,CCL5,CD14,CD36,CD40,CD44,CD68,CD74,CD86,CD93,CLEC4M,CLEC6A,CLEC7A,CLEC9A,CNN2,CSF1R,CSF2RA,CTSS,CX3CL1,DDX58,DEF6,DOCK2,ELMO1,F2R,FCER1G,FCGR1A,FCGR2A,FGR,FLT3LG,G6PC3,GAB2,GSN,HCK,HGF,HMOX1,ICOSLG/LOC102723996,IL10RA,IL10RB,IL18,IL33,IL6R,INPP5D,IRF8,ISG15,ITGB2,LGALS3,LILRB4,LUM,MAP1S,MAP3K8,MAP4K1,MARCH1,MBL2,MERTK,MFGE8,NTN…
Free Radical Scavenging	Metabolism of reactive oxygen species	7.06e-23	Increased	5.054	ABCB1,ABCB10,ABCC1,ABCG2,ACHE,ACOD1,AGT,AIFM1,AKR1B1,ALB,ALDH2,ANGPT1,ANXA1,ANXA2,APCS,APOA1,APOE,APP,ARG1,ARHGDIA,ARHGDIB,ATP5IF1,ATP7A,BAK1,BCL2,BNIP3,C3AR1,C5AR1,CARD9,CASP3,CAT,CBS/CBSL,CCL4,CCL5,CCR2,CCR5,CD14,CD28,CD36,CD40,CD44,CDKN1A,CEBPE,CLEC7A,CLIC1,CRP,CRYAB,CSF1,CSTB,CX3CL1,CXCL14,CXCL2,CYBA,CYBB,CYGB,CYP1B1,CYP2A6 (includes others),CYP2C8,DBI,DCN,DOCK2,EEF1A2,ENDOG,ENTPD1,EPAS1,ESRR…
Organismal Injury and Abnormalities	Growth of lesion	7.49e-36	Increased	5.119	A4GNT,ABCC1,ABCC4,ABCG2,ACAT1,ACLY,ACSS2,ACVRL1,ADAM10,ADAM15,ADAMTS12,ADCYAP1R1,ADGRG1,ADH5,ADORA2A,AGPS,AGT,AHCY,AJUBA,AKR1B1,AKR1B10,AKT3,ALCAM,ANTXR1,ANXA1,ANXA2,APOA1,APOE,AR,AREG,ARRB2,ARRDC3,ASGR1,ATF3,AXL,BAMBI,BATF2,BCL2,BDKRB2,BIRC2,BIRC5,BMP7,BTC,BTG2,BTG3,BTK,BUB1B,C3AR1,CALR,CARD10,CASC1,CASP1,CASP2,CASP3,CAVIN3,CCDC88A,Ccl2,Ccl27a,CCL5,CCND1,CCR1,CCR2,CCR5,CD248,CD274,CD276,CD28,CD3…
Cancer,Organismal Injury and Abnormalities	Growth of tumor	1.15e-35	Increased	5.124	A4GNT,ABCC1,ABCC4,ABCG2,ACAT1,ACLY,ACSS2,ACVRL1,ADAM10,ADAM15,ADAMTS12,ADCYAP1R1,ADGRG1,ADH5,ADORA2A,AGPS,AGT,AHCY,AJUBA,AKR1B1,AKR1B10,AKT3,ALCAM,ANTXR1,ANXA1,ANXA2,APOA1,AR,AREG,ARRB2,ARRDC3,ASGR1,ATF3,AXL,BAMBI,BATF2,BCL2,BDKRB2,BIRC2,BIRC5,BMP7,BTC,BTG2,BTG3,BTK,BUB1B,C3AR1,CALR,CARD10,CASC1,CASP1,CASP2,CASP3,CAVIN3,CCDC88A,Ccl2,Ccl27a,CCL5,CCND1,CCR1,CCR2,CCR5,CD248,CD274,CD276,CD28,CD34,CD3…
Free Radical Scavenging	Synthesis of reactive oxygen species	2.98e-22	Increased	5.135	ABCB1,ABCB10,ABCC1,ACHE,ACOD1,AGT,AIFM1,AKR1B1,ALB,ALDH2,ANGPT1,ANXA1,ANXA2,APCS,APOA1,APOE,APP,ARG1,ARHGDIA,ARHGDIB,ATP5IF1,BAK1,BCL2,BNIP3,C3AR1,C5AR1,CARD9,CASP3,CAT,CBS/CBSL,CCL4,CCL5,CCR2,CCR5,CD14,CD28,CD36,CD40,CD44,CDKN1A,CEBPE,CLEC7A,CLIC1,CRP,CRYAB,CSF1,CSTB,CX3CL1,CXCL14,CXCL2,CYBA,CYBB,CYP1B1,CYP2A6 (includes others),CYP2C8,DBI,DCN,DOCK2,EEF1A2,ENDOG,ENTPD1,EPAS1,ESRRG,F2,F2R,F2RL1,F7…
Hematological System Development and Function,Tissue Morphology	Quantity of leukocytes	3.22e-69	Increased	5.163	ABCB1,Abcb1b,ABCG1,ABCG2,ACACA,ACAT1,ACHE,ADAM10,ADAM12,ADAM17,ADAM8,ADAMTS12,ADGRE5,ADORA2A,AGT,AIM2,AKT3,ALDH2,ALPL,Ank2,ANXA1,APBB1IP,APOA1,APOBEC1,APOE,APP,ARG1,ARHGDIA,ARHGDIB,ARHGEF6,ARID3A,ARID5B,ARNTL,ATF3,AXL,BAK1,BATF,BATF3,BCL11A,BCL2,BCL2A1,BCL2L11,BCL6,Bhlhe41,BIRC2,BIRC5,BLNK,BST1,BTK,BTLA,BUB1,C1QA,C3AR1,C4A/C4B,C5AR1,C5AR2,C6,CAMK4,CARD11,CASP1,CASP3,CBL,CBLB,CBR3,CBS/CBSL,CCDC3,C…
Cellular Movement,Hematological System Development and Function,Immune Cell Trafficking	Cell movement of antigen presenting cells	4.56e-36	Increased	5.166	ABCC1,ABCC4,ADAM17,ADORA2A,ADRB3,AGT,AIM2,ALCAM,ANGPTL2,ANO6,ANXA1,APOA1,APOE,APP,AR,ARG1,ARRB1,ASB2,AXL,BAG4,BCL6,C1QTNF6,C3AR1,C5AR1,C6,CASP1,CCDC88A,CCL19,Ccl2,CCL22,CCL25,CCL3L3,CCL4,CCL5,Ccl9,CCND1,CCR1,CCR2,CCR5,CCR7,CCRL2,CD207,CD302,CD40,CD44,CD74,CD86,CDH1,CDKN1A,CEACAM1,CES1,CFD,CKLF,CLEC4M,CMKLR1,CNN2,CNR1,COL4A3,CSF1,CSF1R,CSF2RB,CX3CL1,CX3CR1,CXCL10,CXCL14,CXCL3,CXCR2,CXCR3,CXCR4,CYB…
Cell-To-Cell Signaling and Interaction,Inflammatory Response	Response of phagocytes	2.12e-26	Increased	5.226	ADORA2A,ANXA1,ANXA5,APCS,APOA1,APOA2,APP,ATP7A,AXL,BTK,C3AR1,C5AR1,CALR,CAPG,CCL19,CCL22,CCL5,CCR1,CCR2,CCR5,CD14,CD36,CD44,CD9,CD93,CLEC4M,CLEC5A,CLEC6A,CLEC7A,CNN2,CORO1A,CRP,CSF1R,CSF2RA,CSF2RB,CX3CL1,CXCL10,CXCL3,DBN1,DDX58,DEF6,DOCK2,ELMO1,F2R,F3,FCER1G,FCGR1A,FCGR2A,FCGR3A/FCGR3B,FGR,G6PC3,GAB2,GLRX,GSN,HCK,HGF,HMOX1,ICAM1,ICOSLG/LOC102723996,IL10RA,IL10RB,IL18,IL33,IL6R,INPP5D,IRF8,ISG15,I…
Cellular Movement	Transmigration of cells	9.48e-25	Increased	5.231	ADAM10,ADAM15,ADAM17,ADORA2A,ALCAM,APOE,APP,ARHGAP25,BST1,CCL19,Ccl2,CCL22,CCL25,CCL3L3,CCL4,CCL5,CCND1,CCR1,CCR2,CCR5,CCR7,CD274,CD28,CD300A,CD40,CD44,CD74,CD86,CDH1,CNN2,COL1A1,COL4A1,CSF1,CTSS,CX3CL1,CX3CR1,CXCL10,CXCL2,CXCL3,CXCR2,CXCR3,CXCR4,DCN,ELN,ENAH,F2,F2R,F2RL1,F3,FERMT3,GDF15,GJA1,HGF,ICAM1,ID3,ITGA4,ITGAL,ITGAV,ITGAX,ITGB2,ITK,JAM3,LDLR,LGALS1,LSP1,MMP14,MMP2,MMP9,MYH10,MYH9,NFATC2,P…
Cell-To-Cell Signaling and Interaction	Response of myeloid cells	2.08e-24	Increased	5.263	ADORA2A,ANXA1,APCS,APOA1,APOA2,APP,ATP7A,AXL,BTK,C3AR1,C5AR1,CALR,CAPG,CCL22,CCR1,CCR2,CCR5,CD14,CD36,CD44,CD9,CD93,CLEC4M,CLEC5A,CLEC6A,CLEC7A,CNN2,CORO1A,CRP,CSF1R,CSF2RA,CSF2RB,CX3CL1,CXCL10,CXCL3,DBN1,DDX58,DEF6,DOCK2,ELMO1,F2R,F3,FCER1G,FCGR1A,FCGR2A,FCGR3A/FCGR3B,FGR,G6PC3,GAB2,GLRX,GSN,HCK,HGF,HMOX1,ICAM1,IL10RA,IL10RB,IL18,IL33,IL6R,INPP5D,IRF8,ISG15,ITGA4,ITGAL,ITGAX,ITGB2,LCN2,LGALS3,LI…
Hematological System Development and Function,Tissue Morphology	Quantity of blood cells	4.09e-69	Increased	5.287	ABCB1,Abcb1b,ABCG1,ABCG2,ACACA,ACAT1,ACHE,ADAM10,ADAM12,ADAM17,ADAM8,ADAMTS12,ADGRE5,ADORA2A,AGT,AIM2,AKT3,ALDH2,ALPL,Ank2,ANXA1,APBB1IP,APOA1,APOBEC1,APOE,APP,ARG1,ARHGDIA,ARHGDIB,ARHGEF6,ARID3A,ARID5B,ARNTL,ATF3,AXL,BAK1,BATF,BATF3,BCL11A,BCL2,BCL2A1,BCL2L11,BCL6,Bhlhe41,BIRC2,BIRC5,BLNK,BST1,BTK,BTLA,BUB1,C1QA,C3AR1,C4A/C4B,C5AR1,C5AR2,C6,CAMK4,CARD11,CASP1,CASP3,CBL,CBLB,CBR3,CBS/CBSL,CCDC3,C…
Cell-To-Cell Signaling and Interaction	Activation of cells	4.3e-59	Increased	5.302	ABHD12,ACE,ACHE,ACSL5,ACVRL1,ADAM10,ADAM12,ADAM8,ADORA2A,ADORA2B,ADRB3,AFP,AGRN,AGT,AHNAK,ALB,ANGPT1,ANGPTL6,ANO6,ANXA1,ANXA2,APCS,APOA1,APOE,APOH,APP,AQP4,AREG,ARHGAP5,ARRB1,ARRB2,ATF3,ATP2A3,AXL,BAK1,BAMBI,BCL2,BCL2A1,BCL2L11,BLNK,BMP2K,BTK,BTLA,C1QA,C3AR1,C4A/C4B,C5AR1,C6,CABIN1,CACNA1B,CACNA1G,CADM1,CALR,CAMK4,CARD11,CARD9,CASP1,CASP3,CAT,CBL,CBLB,CCDC88B,Ccl2,CCL22,CCL4,CCL5,Ccl6,Ccl9,CCND1,…
Cell-mediated Immune Response,Cellular Movement,Hematological System Development and Function,Immune Cell Trafficking	Cell movement of T lymphocytes	3.64e-20	Increased	5.305	ADAM10,ADAM17,ADORA2A,AGT,APOA1,APP,ARRB2,BATF,BCL2,C6,CALR,CCL19,Ccl2,CCL22,CCL25,Ccl27a,CCL3L3,CCL4,CCL5,CCR1,CCR2,CCR5,CCR7,CD274,CD28,CD3E,CD40,CD44,CD6,CD74,CD86,Chil3/Chil4,COL1A1,COL4A1,COL4A3,CTSS,CX3CL1,CXCL10,CXCL16,CXCR2,CXCR3,CXCR4,CYSLTR1,DEF6,EFS,EGR2,ELF4,ELMO1,ERBB2,F2RL1,FASLG,FOXO1,FUT4,FUT7,FYB1,GCNT1,GPSM1,HCLS1,HGF,HLA-A,Hrg,ICAM1,IFNGR1,Ighg2b,IL12B,IL18BP,IL33,INPP5D,IRF5,I…
Embryonic Development,Organismal Development	Development of body trunk	1.34e-37	Increased	5.318	AACS,ACE,ACTG1,ACVRL1,ADAM10,ADAM17,ADAM19,ADAMTS16,ADAMTS2,ADAR,ADRA1A,ADRA1B,ADRA2B,AEBP1,AFAP1,AGAP2,AGPAT2,AGT,AKAP12,AKR1B1,ALB,ALDH1A2,ANGPT1,ANKRD1,ANKS6,ANXA1,ANXA2,ANXA4,AP3M2,Aph1c,APOA1,APOE,APRT,AQP11,AR,AREG,ARHGAP5,ARID5B,ARNTL,ARRB1,ARRB2,ASAH1,ASB4,ASL,ATF3,ATP7A,AXL,BAG4,BAK1,BBS7,BCL2,BCL2L11,BCOR,BDKRB2,BICC1,BIRC2,BIRC5,BMP7,BTC,Bvht,CACNA1C,CADM1,CALR,CAMK2D,CAMK4,CASP3,CASQ2…
Cell-To-Cell Signaling and Interaction	Binding of tumor cell lines	2.21e-26	Increased	5.329	ADAM10,ADAM12,ADAM15,ADAM17,AFAP1,AGT,AKAP12,ALCAM,ANGPT1,ANXA1,ANXA2,ANXA5,APOE,APOH,APP,AR,BMP7,CBL,Ccl2,CCL4,CCND1,CCR5,CD14,CD248,Cd24a,CD274,CD28,CD36,CD44,CD59,CD68,CD9,CDCP1,CDH1,CDH3,CLEC4A,CLEC4M,CLEC7A,CPB2,CSF1,CTSB,CX3CL1,CXCL10,CXCL2,CXCL3,CXCR2,CXCR3,CXCR4,CYBB,CYP2J2,CYTIP,DAB2,DCN,DDR1,DKK3,DSE,EFEMP1,EGR3,ELN,EMILIN1,EPCAM,EPHB6,ERBB2,ETV5,F10,F2,F2R,F3,FBLN5,FCGR2A,FERMT3,FES,FG…
Cell-To-Cell Signaling and Interaction	Interaction of tumor cell lines	1.65e-27	Increased	5.33	ADAM10,ADAM12,ADAM15,ADAM17,AFAP1,AGT,AKAP12,ALCAM,ANGPT1,ANXA1,ANXA2,ANXA5,APOE,APOH,APP,AR,BMP7,CBL,Ccl2,CCL4,CCND1,CCR5,CD14,CD248,Cd24a,CD274,CD28,CD36,CD44,CD59,CD68,CD9,CDCP1,CDH1,CDH11,CDH3,CLEC4A,CLEC4M,CLEC7A,CPB2,CSF1,CTSB,CX3CL1,CXCL10,CXCL2,CXCL3,CXCR2,CXCR3,CXCR4,CYBB,CYP2J2,CYTIP,DAB2,DCN,DDR1,DKK3,DSE,EFEMP1,EGR3,ELN,EMILIN1,EPCAM,EPHB6,ERBB2,ETV5,EZR,F10,F2,F2R,F3,FASN,FBLIM1,FBLN…
Cellular Movement	Migration of myeloid cells	1.73e-25	Increased	5.423	ADAM10,ADAM15,ADAM17,ADORA2A,ALB,ANXA1,APP,BST1,BTK,CCL19,Ccl2,CCL3L3,CCL4,CCL5,CCND1,CCR1,CCR2,CCR5,CCR7,CD300A,CD44,CEACAM1,CEBPE,CFHR1,CLEC11A,CNN2,COL1A1,COL4A1,CORO1A,CSF1,CTSS,CX3CL1,CXCL10,CXCL2,CXCL3,CXCL6,CXCR2,CXCR4,CYBB,DDR2,F10,F2RL1,F3,FASLG,FGR,GCNT1,GDF15,HCK,HGF,HMOX1,HRH2,ICAM1,IL18,IL33,INPP5D,ITGA4,ITGA6,ITGAL,ITGAV,ITGAX,ITGB2,JAM3,LAMA5,LDLR,LGALS1,LGALS3,LSP1,LUM,MAPK13,MDK,…
Tissue Morphology	Quantity of cells	6.62e-66	Increased	5.466	ABCB1,Abcb1b,ABCG1,ABCG2,ACACA,ACAT1,ACHE,ACTR3,ADAM10,ADAM12,ADAM17,ADAM8,ADAMTS12,ADGRE5,ADORA2A,ADORA2B,ADRA1B,AGRN,AGT,AGTRAP,AIFM1,AIM2,AKT3,ALCAM,ALDH1A2,ALDH2,ALPL,ANGPT1,Ank2,ANXA1,APAF1,APBB1,APBB1IP,APCS,APLP1,APOA1,APOBEC1,APOE,APP,AR,ARG1,ARHGDIA,ARHGDIB,ARHGEF6,ARID3A,ARID5B,ARNTL,ASB4,ATF3,ATP7A,AXL,B4GALT2,BAK1,BATF,BATF3,BCL11A,BCL2,BCL2A1,BCL2L11,BCL6,BGN,Bhlhe41,BIRC2,BIRC5,BLNK…
Cell-To-Cell Signaling and Interaction,Inflammatory Response	Immune response of leukocytes	2.45e-31	Increased	5.596	ADORA2A,ANXA1,ANXA5,APCS,APOA1,APOA2,APOE,APP,AXL,BAK1,BATF3,BCL2L11,BTK,C3AR1,C5AR1,CALR,CAPG,CARD11,CASP1,CCL19,Ccl2,CCL22,CCR2,CCR7,CD14,CD180,CD274,CD28,CD36,CD40,CD44,CD48,CD59,CD68,CD74,CD86,CD8A,CD93,CLEC4M,CLEC5A,CLEC6A,CLEC9A,CNN2,CORO1A,CRP,CSF1R,CSF2RA,CSF2RB,CTSS,CX3CL1,CXCL10,CXCL3,DDX58,DEF6,DGKZ,DOCK2,ELMO1,F2R,F3,FASLG,FCER1G,FCGR1A,FCGR2A,FCGR3A/FCGR3B,FFAR4,FGR,FLT3LG,FOXO1,FSTL…
Inflammatory Response	Inflammatory response	2.58e-53	Increased	5.651	ABCB1,ABCC1,ABHD12,ABR,ACE,ACHE,ACOD1,ADAM10,ADAM17,ADAM8,ADAMTS12,ADGRE5,ADORA2A,ADORA2B,AGT,AIF1,ALOX5AP,ANGPT1,ANGPTL2,ANO6,ANXA1,ANXA2,AOAH,APCS,APOA1,APOE,APOH,APP,ARHGAP25,ATF3,AXL,BAG4,BCL2A1,BCL2L11,BCL6,BIRC2,BLNK,BST1,C3AR1,C5AR1,C5AR2,C6,CAMK1D,CAPG,CASP1,Casp12,CASP3,CASP4,CCDC88A,CCL19,Ccl2,CCL22,CCL25,Ccl27a,CCL3L3,CCL4,CCL5,Ccl7,CCND1,CCR1,CCR2,CCR5,CCR7,CCRL2,CD14,CD163,CD200,CD27…
Cellular Movement	Invasion of tumor cell lines	7.67e-23	Increased	5.663	ABLIM1,ACAT1,ADAM10,ADAM12,ADAM15,ADAM17,ADAM8,ADAMTS15,ADGRE5,ADI1,AGAP2,AGT,AHNAK,AJAP1,AKAP12,AKT3,ALCAM,ANXA1,APEX1,APP,AQP8,AR,AREG,ARG1,ARHGAP24,ARHGAP4,ARHGDIA,ARHGEF26,ARRDC3,ASGR1,ATF3,AXL,AZGP1,BATF2,BATF3,BCL2,BIRC5,BMP7,BTC,BTG2,BTG3,CA3,CALR,CARD10,CASP3,CAT,CBL,CCDC88A,CCL19,CCNA2,CCND1,CCR1,CCR7,Cd24a,CD44,CD74,CD9,CDC25B,CDCP1,CDH1,CDH11,CDH3,CDK1,CDK14,CDKN1A,CDKN3,CEACAM1,CEBPA,…
Cellular Function and Maintenance	Cellular homeostasis	1.09e-35	Increased	5.665	A4GALT,ABCC1,ABCD3,ABCG1,ABCG2,ACACB,ACAP1,ACHE,ACLY,ACO1,ACSL1,ADAM10,ADAM17,ADCY7,ADH5,ADIPOR2,ADORA2A,ADORA2B,ADRA1A,ADRA1B,AGAP2,AGPAT2,AGT,AK1,AKR1B1,AKT3,ALAS2,ALB,AMOT,AMOTL1,AMPD3,ANGPT1,Ank2,ANO1,ANXA1,ANXA2,APAF1,APOA1,APOE,APP,AQP4,AR,ARFGEF3,ARG1,ARNTL,ARRB1,ATG14,ATG9A,ATP13A2,ATP1A2,ATP1A3,ATP2B4,ATP5IF1,ATP6V1B2,ATP7A,AXL,BAK1,BATF,BCKDHA,BCL11A,BCL2,BCL2A1,BCL2L11,BCL6,BCO2,BDH2,B…
Cellular Development,Cellular Growth and Proliferation,Nervous System Development and Function,Tissue Development	Development of neurons	4.71e-20	Increased	5.678	ABI2,ACE,ACHE,ACTR3,ADAM10,ADAM19,ADAMTS3,ADAP1,ADCY3,ADGRE5,ADGRG6,ADGRL1,ADORA2A,AGAP2,AGRN,AMIGO2,ANGPT1,APBA1,APBB1,APOE,APP,AR,AREG,ARHGAP5,ARHGDIA,ARHGEF25,ARHGEF28,ATF3,ATP7A,B4GALT6,BASP1,BBS1,BCL2,BHLHB9,BMP7,BOC,BRSK1,BSN,BTG2,BTG3,CADM1,CADPS2,CAMK1D,CAMK2A,CAMK2B,CAMK4,CAPRIN2,CASP3,CCDC88A,CCL19,Cd24a,CD3E,CD44,CDC20,CDH1,CDKN1A,Cdkn1c,CELSR1,CELSR2,CHRNB2,CKB,CLSTN1,CLSTN3,CNR1,CNTN…
Cell-To-Cell Signaling and Interaction	Binding of blood cells	2.22e-47	Increased	5.732	ABCC4,ADAM10,ADAM17,ADGRE5,ADORA2A,AGT,ALCAM,ANGPT1,ANXA1,ANXA5,APBB1IP,APCS,APOA1,APOE,APOH,APP,ARRB2,ATP2A3,AXL,BCAM,BTK,BTLA,C1QA,C4A/C4B,C5AR2,CACNA1C,CADM1,CALR,CBLB,CCL19,Ccl2,CCL22,CCL25,CCL3L3,CCL4,CCL5,CCND1,CCR1,CCR5,CCR7,CD14,CD200,CD200R1,CD22,Cd24a,CD28,CD300LD,CD34,CD36,CD37,CD3E,CD40,CD44,CD48,CD59,CD6,CD74,CD83,CD84,CD86,CD9,CDH1,CEACAM1,CERCAM,CFHR1,CHRNA4,CHRNB2,CLEC4M,Cmah,CNR1…
Cell-To-Cell Signaling and Interaction	Interaction of blood cells	1.06e-47	Increased	5.755	ABCC4,ADAM10,ADAM17,ADGRE5,ADORA2A,AGT,ALCAM,ANGPT1,ANXA1,ANXA5,APBB1IP,APCS,APOA1,APOE,APOH,APP,ARRB2,ATP2A3,AXL,BCAM,BTK,BTLA,C1QA,C4A/C4B,C5AR2,CACNA1C,CADM1,CALR,CBLB,CCL19,Ccl2,CCL22,CCL25,CCL3L3,CCL4,CCL5,CCND1,CCR1,CCR5,CCR7,CD14,CD200,CD200R1,CD22,Cd24a,CD28,CD300LD,CD34,CD36,CD37,CD3E,CD40,CD44,CD48,CD59,CD6,CD74,CD83,CD84,CD86,CD9,CDH1,CEACAM1,CERCAM,CFHR1,CHRNA4,CHRNB2,CLEC4M,Cmah,CNR1…
Cell-To-Cell Signaling and Interaction,Cellular Movement	Recruitment of myeloid cells	2.11e-29	Increased	5.795	ACVRL1,ADAM10,ADAM17,ADGRE5,ADGRG6,ADORA2B,AGT,ALOX5AP,ANXA1,APOA1,APOE,APP,ARRB2,B4GALT6,BTLA,C3AR1,C5AR1,CAMK1,CARD9,CASP1,CAT,CBLB,CCL19,Ccl2,CCL22,CCL3L3,CCL4,CCL5,Ccl7,CCR1,CCR2,CCR5,CCR7,CD14,CD274,CD28,CD300LB,CD36,CD37,CD40,CD44,CD74,CD8A,CLEC4E,CLEC5A,CMKLR1,CNN2,CNR1,CPB2,CRYAB,CSF1,CSF1R,CSF2RB,CX3CL1,CX3CR1,CXCL10,CXCL2,CXCL3,CXCR2,CXCR4,CYP1B1,F2RL1,F3,FASLG,FCGR2A,FCGR3A/FCGR3B,FERM…
Cellular Function and Maintenance	Internalization of cells	3.86e-22	Increased	5.924	ANXA1,APCS,APOA1,APOA2,APP,AXL,BTK,C3AR1,CALR,CAPG,CBL,CCR2,CD14,CD22,CD36,CD44,CD48,CD93,CEACAM1,CERK,CFTR,CKB,CLEC4M,CLEC6A,CLEC7A,CNN2,CORO1A,CRP,CSF1R,CSF2RA,CSF2RB,CSF3R,CX3CL1,CXCL10,DEF6,DOCK2,ERBB2,ETS2,EZR,F2RL1,FCER1G,FCGR1A,FCGR2A,FCGR3A/FCGR3B,FGR,G6PC3,GAB2,GLRX,GSN,GSTP1,GULP1,HCK,HGF,HMOX1,ICAM1,IL33,INPP5D,IRF8,ISG15,ITGAL,ITGB2,LCN2,LGALS3,LIMK1,LUM,LY75,MAP1S,MBL2,MERTK,MFGE8,MS…
Cell-mediated Immune Response,Cellular Movement,Hematological System Development and Function,Immune Cell Trafficking	T cell migration	3.64e-24	Increased	5.927	Abcb1b,ABCC1,ADAM10,ADAM17,ADORA2A,AGT,APOA1,APP,ARRB2,BATF,BCL2,C6,CALR,CCL19,Ccl2,CCL22,CCL25,Ccl27a,CCL3L3,CCL4,CCL5,CCR1,CCR2,CCR5,CCR7,CD274,CD28,CD3E,CD40,CD44,CD6,CD74,CD86,CEACAM1,Chil3/Chil4,COL1A1,COL4A1,COL4A3,CTSS,CX3CL1,CXCL10,CXCL16,CXCR2,CXCR3,CXCR4,CYSLTR1,DEF6,DOCK2,DPYSL2,EFS,EGR2,ELF4,ELMO1,ERBB2,EZR,F2RL1,FASLG,FOXO1,FUT4,FUT7,FYB1,GCNT1,GPSM1,HCLS1,HGF,HLA-A,Hrg,ICAM1,ICOSLG/…
Cell-To-Cell Signaling and Interaction	Adhesion of blood cells	6.02e-49	Increased	5.952	ABCC4,ADAM10,ADAM17,ADGRE5,ADORA2A,AGT,ALCAM,ANGPT1,ANXA1,ANXA5,APBB1IP,APCS,APOA1,APOE,APOH,APP,ARRB2,ATP2A3,AXL,BCAM,BTK,C1QA,C4A/C4B,C5AR2,CACNA1C,CADM1,CBLB,CCL19,Ccl2,CCL22,CCL25,CCL3L3,CCL4,CCL5,CCND1,CCR1,CCR5,CCR7,CD14,CD200,CD200R1,Cd24a,CD28,CD300LD,CD34,CD36,CD37,CD40,CD44,CD48,CD59,CD6,CD74,CD83,CD86,CD9,CDH1,CEACAM1,CERCAM,CFHR1,CLEC4M,Cmah,CNR1,CORO1A,CRP,CSF1,CSF2RB,CSF3R,CX3CL1,CX…
Cell Death and Survival	Cell viability of blood cells	1.56e-18	Increased	5.966	APP,ARRB1,BAK1,BCL2,BCL2A1,BCL2L11,BCL6,BIRC5,BLNK,BTK,BTLA,CACNB3,CAMK4,CARD11,CBL,CCL4,CCR7,CD22,CD28,CD300A,CD3E,CD40,CD44,CD48,CD74,CD86,CD8A,CISH,CLEC11A,CSF1,CSF1R,CSF2RA,CSF2RB,CX3CL1,CX3CR1,CXCR4,DEF6,DLK1,EGR3,ERBB2,F2R,FASLG,FCER1G,FCGR1A,FCGR3A/FCGR3B,FGFR1,FLT3,FLT3LG,FOXO1,GAB2,GADD45B,GJA1,GPR65,HCK,HGF,HLF,ICAM1,ICOSLG/LOC102723996,IKZF2,IL18,IL21R,IL2RB,IL2RG,IL33,IL3RA,IL7R,INPP5…
Cell-To-Cell Signaling and Interaction,Cellular Movement,Hematological System Development and Function,Immune Cell Trafficking,Inflammatory Response	Recruitment of phagocytes	1.39e-28	Increased	5.97	ACVRL1,ADAM10,ADAM17,ADGRG6,AGT,ALOX5AP,ANXA1,APOA1,APOE,APP,ARRB2,B4GALT6,C3AR1,C5AR1,CAMK1,CASP1,CAT,CBLB,CCL19,Ccl2,CCL22,CCL3L3,CCL4,CCL5,Ccl7,CCR1,CCR2,CCR5,CCR7,CD14,CD274,CD28,CD300LB,CD36,CD37,CD40,CD44,CD74,CD8A,CLEC4E,CLEC5A,CMKLR1,CNN2,CNR1,CPB2,CRYAB,CSF1,CSF1R,CX3CL1,CX3CR1,CXCL10,CXCL2,CXCL3,CXCR2,CYP1B1,F2RL1,F3,FASLG,FCGR2A,FCGR3A/FCGR3B,FERMT3,FGFR1,FGR,FLT3LG,FOXA2,FUT7,FUT8,GAB…
Cell-To-Cell Signaling and Interaction,Hematological System Development and Function	Binding of leukocytes	2.06e-48	Increased	5.975	ADAM10,ADAM17,ADGRE5,ADORA2A,AGT,ALCAM,ANGPT1,ANXA1,ANXA5,APBB1IP,APCS,APOA1,APOE,APOH,APP,ARRB2,AXL,BTK,BTLA,C1QA,C5AR2,CACNA1C,CADM1,CALR,CBLB,CCL19,Ccl2,CCL22,CCL25,CCL3L3,CCL4,CCL5,CCND1,CCR1,CCR5,CCR7,CD14,CD200,CD200R1,CD22,Cd24a,CD28,CD300LD,CD34,CD36,CD37,CD3E,CD40,CD44,CD48,CD6,CD74,CD83,CD86,CD9,CDH1,CERCAM,CFHR1,CHRNA4,CHRNB2,CLEC4M,Cmah,CNR1,CORO1A,CRP,CSF1,CSF2RB,CSF3R,CX3CL1,CX3CR1,…
Cell-To-Cell Signaling and Interaction,Hematological System Development and Function	Interaction of leukocytes	1.51e-48	Increased	5.988	ADAM10,ADAM17,ADGRE5,ADORA2A,AGT,ALCAM,ANGPT1,ANXA1,ANXA5,APBB1IP,APCS,APOA1,APOE,APOH,APP,ARRB2,AXL,BTK,BTLA,C1QA,C5AR2,CACNA1C,CADM1,CALR,CBLB,CCL19,Ccl2,CCL22,CCL25,CCL3L3,CCL4,CCL5,CCND1,CCR1,CCR5,CCR7,CD14,CD200,CD200R1,CD22,Cd24a,CD28,CD300LD,CD34,CD36,CD37,CD3E,CD40,CD44,CD48,CD6,CD74,CD83,CD86,CD9,CDH1,CERCAM,CFHR1,CHRNA4,CHRNB2,CLEC4M,Cmah,CNR1,CORO1A,CRP,CSF1,CSF2RB,CSF3R,CX3CL1,CX3CR1,…
Hematological System Development and Function,Lymphoid Tissue Structure and Development,Tissue Morphology	Quantity of T lymphocytes	3.55e-35	Increased	5.995	ABCB1,Abcb1b,ABCG2,ADAM10,ADORA2A,AGT,AIM2,AKT3,Ank2,APBB1IP,APOA1,APOBEC1,APOE,APP,ARHGDIA,ARHGDIB,ARHGEF6,ARID5B,BATF,BATF3,BCL11A,BCL2,BCL2A1,BCL2L11,BIRC5,BTK,BTLA,C3AR1,C5AR1,CAMK4,CARD11,CASP3,CBL,CBLB,CCL19,Ccl2,CCL25,CCL4,CCL5,CCNB2,CCR1,CCR2,CCR5,CCR7,CD200R1,CD274,CD28,CD3E,CD3G,CD40,CD44,CD48,Cd59a,CD7,CD74,CD83,CD84,CD86,CD8A,CD8B,CDKN1A,CDKN2C,CIITA,CISH,CLEC4A,CMKLR1,CORO1A,CRP,CSF1…
Cellular Movement,Hematological System Development and Function,Immune Cell Trafficking,Inflammatory Response	Migration of phagocytes	5.61e-34	Increased	6.045	ABCC1,ABCC4,ADAM10,ADAM15,ADAM17,ADORA2A,AGT,ALB,ALCAM,ANGPT1,ANXA1,ANXA2,APOA1,APOE,APP,AR,ASB2,BAG4,BCL6,BST1,BTK,CCL19,Ccl2,CCL22,CCL3L3,CCL4,CCL5,Ccl9,CCND1,CCR1,CCR2,CCR5,CCR7,CD207,CD300A,CD302,CD40,CD44,CD74,CD86,CDH1,CEACAM1,CEBPE,CFHR1,CLEC11A,CLEC4M,CMKLR1,CNN2,CNR1,COL1A1,COL4A1,CORO1A,CSF1,CSF1R,CSF2RB,CTSS,CX3CL1,CX3CR1,CXCL10,CXCL2,CXCL3,CXCL6,CXCR2,CXCR3,CXCR4,CYBB,DDR2,EPAS1,EPS8,…
Cellular Movement,Hematological System Development and Function,Immune Cell Trafficking,Inflammatory Response	Cell movement of neutrophils	2.01e-37	Increased	6.08	ADAM10,ADAM15,ADAM17,ADAM8,ADORA2A,ADRB3,AGT,AIM2,ALB,ALOX5AP,ANXA1,ANXA2,APOA1,APOE,APP,ARHGAP25,BST1,BTK,C3AR1,C4A/C4B,C5AR1,C5AR2,CAMK1D,CAPG,CASP1,CCL19,Ccl2,CCL3L3,CCL4,CCL5,CCR1,CCR2,CCR5,CCR7,CD14,CD28,CD300LF,CD36,CD37,CD44,CD74,CEBPE,CFD,CFHR1,CFTR,CKLF,CMKLR1,CNN2,CORO1A,CRP,CSF1,CSF2RA,CSF3R,CTSB,CX3CL1,CXCL10,CXCL14,CXCL2,CXCL3,CXCL6,CXCR2,CYBB,CYP2C8,CYP2J2,DDR2,DOCK2,EPHX2,ERBB2,ETV…
Cellular Movement,Immune Cell Trafficking	Cell movement of lymphoid cells	9.77e-37	Increased	6.089	Abcb1b,ABCC1,ABCG1,ADAM10,ADAM17,ADAM8,ADORA2A,AGT,ANXA1,APBB1IP,APOA1,APP,ARRB2,BATF,BCL2,BGN,BTK,C6,CALR,CBL,CBLB,CCL19,Ccl2,CCL22,CCL25,Ccl27a,CCL3L3,CCL4,CCL5,Ccl6,Ccl9,CCR1,CCR2,CCR5,CCR7,CD22,CD274,CD28,CD3E,CD40,CD44,CD48,Cd59a,CD6,CD74,CD86,CD8A,CDH3,CEACAM1,Chil3/Chil4,CKLF,CMKLR1,COL1A1,COL4A1,COL4A3,CSF2RB,CTSS,CX3CL1,CX3CR1,CXCL10,CXCL16,CXCL3,CXCL6,CXCR2,CXCR3,CXCR4,CYSLTR1,CYTIP,DDX…
Cellular Movement,Hematological System Development and Function,Immune Cell Trafficking	Cell movement of granulocytes	5.42e-38	Increased	6.114	ADAM10,ADAM15,ADAM17,ADAM8,ADORA2A,ADRB3,AGT,AIM2,ALB,ALOX5AP,ANXA1,ANXA2,APCS,APOA1,APOE,APP,ARHGAP25,ARRB2,BST1,BTK,C3AR1,C4A/C4B,C5AR1,C5AR2,CAMK1D,CAPG,CASP1,CCL19,Ccl2,CCL3L3,CCL4,CCL5,CCR1,CCR2,CCR5,CCR7,CD14,CD28,CD300LF,CD36,CD37,CD44,CD48,CD74,CEACAM1,CEBPE,CFD,CFHR1,CFTR,Chil3/Chil4,CKLF,CLEC11A,CMKLR1,CNN2,CORO1A,CRP,CRYAB,CSF1,CSF2RA,CSF3R,CTSB,CX3CL1,CXCL10,CXCL14,CXCL2,CXCL3,CXCL6,C…
Cell-To-Cell Signaling and Interaction,Hematological System Development and Function,Immune Cell Trafficking	Adhesion of immune cells	4.43e-47	Increased	6.117	ADAM10,ADAM17,ADGRE5,ADORA2A,AGT,ALCAM,ANGPT1,ANXA1,ANXA5,APBB1IP,APCS,APOA1,APOE,APOH,APP,ARRB2,AXL,BTK,C1QA,C5AR2,CACNA1C,CADM1,CBLB,CCL19,Ccl2,CCL22,CCL25,CCL3L3,CCL4,CCL5,CCND1,CCR1,CCR5,CCR7,CD14,CD200,CD200R1,Cd24a,CD28,CD300LD,CD34,CD36,CD37,CD40,CD44,CD48,CD6,CD74,CD83,CD86,CD9,CDH1,CERCAM,CFHR1,CLEC4M,Cmah,CNR1,CORO1A,CRP,CSF1,CSF2RB,CSF3R,CX3CL1,CX3CR1,CXCL10,CXCL2,CXCL3,CXCR2,CXCR3,CXC…
Cellular Movement,Immune Cell Trafficking	Cell movement of lymphatic system cells	1.61e-37	Increased	6.155	Abcb1b,ABCC1,ABCG1,ADAM10,ADAM17,ADAM8,ADORA2A,AGT,ALCAM,ANXA1,APBB1IP,APOA1,APP,ARRB2,BATF,BCL2,BGN,BTK,C6,CALR,CBL,CBLB,CCL19,Ccl2,CCL22,CCL25,Ccl27a,CCL3L3,CCL4,CCL5,Ccl6,Ccl7,Ccl9,CCR1,CCR2,CCR5,CCR7,CD22,CD274,CD28,CD3E,CD40,CD44,CD48,Cd59a,CD6,CD74,CD86,CD8A,CD9,CDH3,CEACAM1,Chil3/Chil4,CKLF,CLEC11A,CMKLR1,COL1A1,COL4A1,COL4A3,CSF2RB,CTSS,CX3CL1,CX3CR1,CXCL10,CXCL16,CXCL3,CXCL6,CXCR2,CXCR3,…
Cellular Development,Cellular Growth and Proliferation	Cell proliferation of tumor cell lines	6.09e-34	Increased	6.189	ABCB1,ABCB10,ABCB6,ABCC1,ABLIM1,ACACA,ACAT1,ACHE,ACLY,ACPP,ACSL5,ACTN1,ADAM10,ADAM12,ADAM15,ADAM17,ADAM33,ADAMTS15,ADAMTS5,ADIPOR2,ADORA2B,ADRA1B,AFAP1,AFP,AGAP2,AGT,AHCY,AHNAK,AIM2,AJUBA,AKAP12,AKR1B10,AKT3,ALCAM,ALDH1L1,AMOT,ANGPTL2,ANO1,ANTXR1,ANXA1,ANXA2,APAF1,APBB1,APEX1,APP,AQP8,AR,AREG,ARG1,ARHGAP11A,ARHGEF2,ARHGEF6,ARID3A,ARL11,ARL2BP,ARL4C,ARRDC3,ART4,ASAH1,ASNS,ASS1,ATF3,ATP5MD,ATP7A,AU…
Cellular Movement,Hematological System Development and Function,Immune Cell Trafficking	Cell movement of lymphocytes	1.66e-36	Increased	6.191	Abcb1b,ABCC1,ABCG1,ADAM10,ADAM17,ADAM8,ADORA2A,AGT,ANXA1,APBB1IP,APOA1,APP,ARRB2,BATF,BCL2,BGN,BTK,C6,CALR,CBLB,CCL19,Ccl2,CCL22,CCL25,Ccl27a,CCL3L3,CCL4,CCL5,Ccl6,Ccl9,CCR1,CCR2,CCR5,CCR7,CD22,CD274,CD28,CD3E,CD40,CD44,CD48,Cd59a,CD6,CD74,CD86,CD8A,CDH3,CEACAM1,Chil3/Chil4,CKLF,CMKLR1,COL1A1,COL4A1,COL4A3,CSF2RB,CTSS,CX3CL1,CX3CR1,CXCL10,CXCL16,CXCL3,CXCL6,CXCR2,CXCR3,CXCR4,CYSLTR1,CYTIP,DDX58,D…
Cell-To-Cell Signaling and Interaction,Cellular Movement,Hematological System Development and Function,Immune Cell Trafficking	Recruitment of leukocytes	7.18e-33	Increased	6.231	ACVRL1,ADAM10,ADAM17,ADGRE5,ADGRG6,ADORA2B,AGT,ALOX5AP,ANXA1,APOA1,APOE,APP,ARRB2,B4GALT6,BTLA,C3AR1,C4A/C4B,C5AR1,CAMK1,CARD9,CASP1,CAT,CBLB,CCL19,Ccl2,CCL22,Ccl27a,CCL3L3,CCL4,CCL5,Ccl6,Ccl7,Ccl9,CCR1,CCR2,CCR5,CCR7,CD14,CD200,CD274,CD28,CD300LB,CD36,CD37,CD40,CD44,CD74,CD8A,CD93,CLEC4E,CLEC5A,CLEC7A,CMKLR1,CNN2,CNR1,CPB2,CRYAB,CSF1,CSF1R,CSF2RB,CX3CL1,CX3CR1,CXCL10,CXCL16,CXCL2,CXCL3,CXCR2,CXC…
Cellular Movement,Hematological System Development and Function,Immune Cell Trafficking	Cell movement of mononuclear leukocytes	1.4e-39	Increased	6.255	Abcb1b,ABCC1,ABCG1,ADAM10,ADAM17,ADAM8,ADORA2A,AGT,AIF1,ANGPT1,ANO6,ANXA1,ANXA2,APBB1IP,APOA1,APOE,APP,ARRB2,BATF,BCL2,BGN,BTK,C6,CALR,CBLB,CCL19,Ccl2,CCL22,CCL25,Ccl27a,CCL3L3,CCL4,CCL5,Ccl6,Ccl9,CCR1,CCR2,CCR5,CCR7,CD22,CD274,CD28,CD300A,CD3E,CD40,CD44,CD48,Cd59a,CD6,CD74,CD86,CD8A,CDH3,CEACAM1,Chil3/Chil4,CIITA,CKLF,CMKLR1,COL1A1,COL4A1,COL4A3,CSF2RB,CTSS,CX3CL1,CX3CR1,CXCL10,CXCL16,CXCL3,CXCL…
Lymphoid Tissue Structure and Development,Tissue Morphology	Quantity of lymphatic system cells	1.84e-50	Increased	6.278	ABCB1,Abcb1b,ABCG1,ABCG2,ACACA,ADAM10,ADORA2A,AGT,AIM2,AKT3,ALCAM,ALDH1A2,Ank2,APBB1IP,APOA1,APOBEC1,APOE,APP,ARHGDIA,ARHGDIB,ARHGEF6,ARID3A,ARID5B,ARNTL,AXL,BAK1,BATF,BATF3,BCL11A,BCL2,BCL2A1,BCL2L11,BCL6,Bhlhe41,BIRC2,BIRC5,BLNK,BST1,BTK,BTLA,C3AR1,C5AR1,CAMK4,CARD11,CASP3,CBL,CBLB,CCL19,Ccl2,CCL25,CCL4,CCL5,CCNB2,CCR1,CCR2,CCR5,CCR7,CD180,CD200R1,CD22,Cd24a,CD274,CD28,CD300LF,CD34,CD36,CD3E,CD…
Cellular Function and Maintenance	Endocytosis by eukaryotic cells	2.33e-19	Increased	6.293	ADAMTS5,AKT3,ANTXR1,ANXA1,ANXA5,APCS,APOA1,APOA2,APOE,APP,ARRB1,ARRB2,ASGR1,ATP6V1B2,AXL,BICD1,BTC,BTK,C3AR1,CALR,CAPG,CBL,CCL4,CCL5,CCR2,CCR5,CCR7,CD14,CD163,CD36,CD44,CD93,CKB,CLEC4M,CLEC6A,CNN2,CORO1A,CRP,CSF1R,CSF2RA,CSF2RB,CX3CL1,CXCL10,DAB2,DEF6,DNM1,DOCK2,DPYSL2,ELMO1,EPB41L2,ERBB2,ETS2,F2RL1,FAT3,FCER1G,FCGR1A,FCGR2A,FCGR3A/FCGR3B,FGF1,FGFR1,FGR,FLNA,G6PC3,GAB2,GAS6,GLRX,GSN,GULP1,HBEGF,H…
Cellular Function and Maintenance	Homeostasis of mononuclear leukocytes	7.72e-20	Increased	6.32	ABCG1,ACHE,ADAM10,ADAM17,ADCY7,ADORA2B,ANXA1,APAF1,ARG1,ARRB1,ATP7A,AXL,BAK1,BATF,BCL11A,BCL2,BCL2A1,BCL2L11,BCL6,Bhlhe41,BIRC5,BTK,C3AR1,C5AR1,CADM1,CARD11,CARD9,CASP1,CASP3,CBL,CBLB,CCL19,Ccl2,CCL25,CCL5,CCNB2,CCND1,CCR2,CCR7,CD274,CD28,CD3E,CD3G,CD40,CD6,CD74,CD83,CD86,CD8A,CD8B,CDKN1A,Cdkn1c,CEBPA,CIITA,CISH,CLEC11A,CLEC4E,CLEC6A,CORO1A,CRP,CXCL10,CXCR2,CXCR3,CXCR4,DDX58,DEF6,DGKZ,DNMT1,DNMT3…
Cellular Function and Maintenance	Lymphocyte homeostasis	9.67e-20	Increased	6.32	ABCG1,ACHE,ADAM10,ADAM17,ADCY7,ADORA2B,ANXA1,APAF1,ARG1,ARRB1,ATP7A,AXL,BAK1,BATF,BCL11A,BCL2,BCL2A1,BCL2L11,BCL6,Bhlhe41,BIRC5,BTK,C3AR1,C5AR1,CADM1,CARD11,CARD9,CASP1,CASP3,CBL,CBLB,CCL19,CCL25,CCL5,CCNB2,CCND1,CCR2,CCR7,CD274,CD28,CD3E,CD3G,CD40,CD6,CD74,CD83,CD86,CD8A,CD8B,CDKN1A,Cdkn1c,CEBPA,CIITA,CISH,CLEC11A,CLEC4E,CLEC6A,CORO1A,CRP,CXCL10,CXCR2,CXCR3,CXCR4,DDX58,DEF6,DGKZ,DNMT1,DNMT3A,DOC…
Cellular Movement,Hematological System Development and Function,Immune Cell Trafficking	Migration of mononuclear leukocytes	1.84e-32	Increased	6.368	Abcb1b,ABCC1,ADAM10,ADAM17,ADORA2A,AGT,ANXA1,ANXA2,APBB1IP,APOA1,APP,ARRB2,BATF,BCL2,BTK,C6,CALR,CBLB,CCL19,Ccl2,CCL22,CCL25,Ccl27a,CCL3L3,CCL4,CCL5,Ccl6,Ccl9,CCR1,CCR2,CCR5,CCR7,CD22,CD274,CD28,CD300A,CD3E,CD40,CD44,CD48,CD6,CD74,CD86,CD8A,CEACAM1,Chil3/Chil4,CMKLR1,COL1A1,COL4A1,COL4A3,CTSS,CX3CL1,CX3CR1,CXCL10,CXCL16,CXCL3,CXCR2,CXCR3,CXCR4,CYSLTR1,CYTIP,DDX58,DEF6,DEPTOR,DOCK2,DPYSL2,EFS,EGR2…
Cellular Function and Maintenance	Homeostasis of blood cells	2.65e-22	Increased	6.394	ABCG1,ACHE,ADAM10,ADAM17,ADCY7,ADORA2B,AMPD3,ANXA1,APAF1,ARG1,ARRB1,ATP7A,AXL,BAK1,BATF,BCL11A,BCL2,BCL2A1,BCL2L11,BCL6,Bhlhe41,BIRC5,BTK,C3AR1,C5AR1,CADM1,CARD11,CARD9,CASP1,CASP3,CBL,CBLB,CCL19,Ccl2,CCL25,CCL5,CCNB2,CCND1,CCR2,CCR7,CD274,CD28,CD3E,CD3G,CD40,CD6,CD74,CD83,CD86,CD8A,CD8B,CDKN1A,Cdkn1c,CEBPA,CIITA,CISH,CLEC11A,CLEC4E,CLEC6A,CORO1A,CRP,CSF2RB,CXCL10,CXCL6,CXCR2,CXCR3,CXCR4,DDX58,DE…
Cell-To-Cell Signaling and Interaction,Cellular Movement	Recruitment of blood cells	6.87e-34	Increased	6.439	ACVRL1,ADAM10,ADAM17,ADGRE5,ADGRG6,ADORA2B,AGT,ALOX5AP,ANGPT1,ANXA1,APOA1,APOE,APP,ARRB2,B4GALT6,BTLA,C3AR1,C4A/C4B,C5AR1,CAMK1,CARD9,CASP1,CAT,CBLB,CCL19,Ccl2,CCL22,Ccl27a,CCL3L3,CCL4,CCL5,Ccl6,Ccl7,Ccl9,CCR1,CCR2,CCR5,CCR7,CD14,CD200,CD274,CD28,CD300LB,CD36,CD37,CD40,CD44,CD74,CD8A,CD93,CLEC4E,CLEC5A,CLEC7A,CMKLR1,CNN2,CNR1,CPB2,CRYAB,CSF1,CSF1R,CSF2RB,CX3CL1,CX3CR1,CXCL10,CXCL16,CXCL2,CXCL3,CX…
Cellular Function and Maintenance	Homeostasis of leukocytes	8.28e-21	Increased	6.467	ABCG1,ACHE,ADAM10,ADAM17,ADCY7,ADORA2B,ANXA1,APAF1,ARG1,ARRB1,ATP7A,AXL,BAK1,BATF,BCL11A,BCL2,BCL2A1,BCL2L11,BCL6,Bhlhe41,BIRC5,BTK,C3AR1,C5AR1,CADM1,CARD11,CARD9,CASP1,CASP3,CBL,CBLB,CCL19,Ccl2,CCL25,CCL5,CCNB2,CCND1,CCR2,CCR7,CD274,CD28,CD3E,CD3G,CD40,CD6,CD74,CD83,CD86,CD8A,CD8B,CDKN1A,Cdkn1c,CEBPA,CIITA,CISH,CLEC11A,CLEC4E,CLEC6A,CORO1A,CRP,CSF2RB,CXCL10,CXCL6,CXCR2,CXCR3,CXCR4,DDX58,DEF6,DGK…
Cellular Movement	Chemotaxis of myeloid cells	1.46e-25	Increased	6.52	ADORA2A,AIF1,ANGPT1,ANGPTL2,ANO6,ANXA1,APOA1,APOE,APP,ARHGAP25,BST1,C3AR1,C5AR1,C5AR2,CAMK1D,CAPG,CCDC88A,CCL19,Ccl2,CCL22,CCL25,CCL3L3,CCL4,CCL5,Ccl7,CCND1,CCR1,CCR2,CCR5,CCR7,CD28,CD37,CD72,CD74,CD9,CDKN1A,Chil3/Chil4,CKLF,CMKLR1,CORO1A,CSF1,CSF1R,CSF2RA,CSF3R,CX3CL1,CX3CR1,CXCL10,CXCL14,CXCL2,CXCL3,CXCL6,CXCR2,CXCR3,CXCR4,CYBB,DDT,DOCK2,EDNRB,ELN,ERBB2,F2,F2R,FASLG,FCER1G,FCGR2A,FGR,G6PC3,GSN,…
Cellular Movement,Immune Cell Trafficking	Migration of lymphatic system cells	1.65e-31	Increased	6.578	Abcb1b,ABCC1,ADAM10,ADAM17,ADORA2A,AGT,ALCAM,ANXA1,APBB1IP,APOA1,APP,ARRB2,BATF,BCL2,BTK,C6,CALR,CBLB,CCL19,Ccl2,CCL22,CCL25,Ccl27a,CCL3L3,CCL4,CCL5,Ccl6,Ccl9,CCR1,CCR2,CCR5,CCR7,CD22,CD274,CD28,CD3E,CD40,CD44,CD48,CD6,CD74,CD86,CD8A,CEACAM1,Chil3/Chil4,CLEC11A,CMKLR1,COL1A1,COL4A1,COL4A3,CTSS,CX3CL1,CX3CR1,CXCL10,CXCL16,CXCL3,CXCR2,CXCR3,CXCR4,CYSLTR1,CYTIP,DDR1,DDX58,DEF6,DEPTOR,DOCK2,DPYSL2,EF…
Cellular Development,Cellular Growth and Proliferation,Embryonic Development,Hematological System Development and Function,Hematopoiesis,Lymphoid Tissue Structure and Development,Organ Development,Organismal Development,Tissue Development	Lymphopoiesis	2.28e-23	Increased	6.586	ABCG1,ACHE,ADAM10,ADAM17,ADCY7,ADORA2B,ANXA1,APAF1,ARG1,ARID3A,ARID5B,ARNTL,ARRB1,ATP7A,AXL,BATF,BCL11A,BCL2,BCL2A1,BCL2L11,BCL6,Bhlhe41,BIRC5,BLNK,BST1,BTK,C3AR1,C5AR1,CADM1,CARD11,CARD9,CASP1,CBL,CBLB,CCL19,CCL25,CCL5,CCND1,CCND2,CCR2,CCR7,CD14,Cd24a,CD274,CD28,CD36,CD3E,CD3G,CD40,CD44,CD6,CD72,CD74,CD83,CD86,CD8A,CD8B,CDKN1A,Cdkn1c,CEBPA,CIITA,CISH,CLCF1,CLEC11A,CLEC4E,CLEC6A,CMTM7,CRP,CSF3R,C…
Cellular Movement	Invasion of cells	4.21e-32	Increased	6.607	A4GALT,ABLIM1,ACAT1,ADAM10,ADAM12,ADAM15,ADAM17,ADAM8,ADAMTS15,ADAMTS7,ADCY3,ADGRE5,ADI1,AGAP2,AGT,AHCY,AHNAK,AJAP1,AKAP12,AKT3,ALCAM,ANXA1,ANXA2,APEX1,APP,AQP8,AR,AREG,ARG1,ARHGAP24,ARHGAP4,ARHGDIA,ARHGEF26,ARRDC3,ASGR1,ATF3,AXL,AZGP1,BATF2,BATF3,BCL2,BCL6,BIRC5,BMP7,BTC,BTG2,BTG3,CA3,CALR,CARD10,CASP3,CAT,CBL,CCDC88A,CCL19,CCNA2,CCND1,CCR1,CCR5,CCR7,CD14,Cd24a,CD274,CD44,CD53,CD74,CD9,CDC25B,CD…
Cell-To-Cell Signaling and Interaction,Cellular Movement	Recruitment of cells	2.39e-33	Increased	6.649	ACVRL1,ADAM10,ADAM17,ADGRE5,ADGRG6,ADORA2B,AGT,ALOX5AP,ANGPT1,ANXA1,APOA1,APOE,APP,ARRB2,B4GALT6,BTLA,C3AR1,C4A/C4B,C5AR1,CAMK1,CARD9,CASP1,CAT,CBLB,CCL19,Ccl2,CCL22,Ccl27a,CCL3L3,CCL4,CCL5,Ccl6,Ccl7,Ccl9,CCR1,CCR2,CCR5,CCR7,CD14,CD200,CD274,CD28,CD300LB,CD36,CD37,CD40,CD44,CD63,CD74,CD8A,CD93,CLEC4E,CLEC5A,CLEC7A,CMKLR1,CNN2,CNR1,CPB2,CRYAB,CSF1,CSF1R,CSF2RB,CX3CL1,CX3CR1,CXCL10,CXCL16,CXCL2,CXC…
Cellular Movement,Hematological System Development and Function,Immune Cell Trafficking	Lymphocyte migration	3.53e-31	Increased	6.658	Abcb1b,ABCC1,ADAM10,ADAM17,ADORA2A,AGT,ANXA1,APBB1IP,APOA1,APP,ARRB2,BATF,BCL2,BTK,C6,CALR,CBLB,CCL19,Ccl2,CCL22,CCL25,Ccl27a,CCL3L3,CCL4,CCL5,Ccl6,Ccl9,CCR1,CCR2,CCR5,CCR7,CD22,CD274,CD28,CD3E,CD40,CD44,CD48,CD6,CD74,CD86,CD8A,CEACAM1,Chil3/Chil4,CMKLR1,COL1A1,COL4A1,COL4A3,CTSS,CX3CL1,CX3CR1,CXCL10,CXCL16,CXCL3,CXCR2,CXCR3,CXCR4,CYSLTR1,CYTIP,DDX58,DEF6,DEPTOR,DOCK2,DPYSL2,EFS,EGR2,ELF4,ELMO1,E…
Cellular Function and Maintenance	Endocytosis	1.99e-18	Increased	6.681	ACTG1,ADAMTS5,AKT3,ALB,ANTXR1,ANXA1,ANXA5,APCS,APLP1,APOA1,APOA2,APOE,APP,ARHGAP27,ARRB1,ARRB2,ASGR1,ATP6V1B2,AXL,BICD1,BTC,BTK,C3AR1,CABIN1,CALR,CAPG,CAV2,CBL,CCL19,CCL4,CCL5,CCR2,CCR5,CCR7,CD14,CD163,CD207,CD22,Cd24a,CD300A,CD36,CD44,CD63,CD93,CDH1,CERK,CKB,CLEC4M,CLEC6A,CLEC9A,CLIP3,CNN2,CORO1A,CORO1C,CRP,CSF1,CSF1R,CSF2RA,CSF2RB,CX3CL1,CXCL10,CYBB,DAB2,DEF6,DNM1,DNM3,DOCK2,DPYSL2,EHD2,EHD4,EL…
Lymphoid Tissue Structure and Development,Tissue Morphology	Quantity of lymphoid cells	1.03e-47	Increased	6.731	ABCB1,Abcb1b,ABCG1,ABCG2,ACACA,ADAM10,ADORA2A,AGT,AIM2,AKT3,Ank2,APBB1IP,APOA1,APOBEC1,APOE,APP,ARHGDIA,ARHGDIB,ARHGEF6,ARID3A,ARID5B,ARNTL,AXL,BAK1,BATF,BATF3,BCL11A,BCL2,BCL2A1,BCL2L11,Bhlhe41,BIRC2,BIRC5,BLNK,BST1,BTK,BTLA,C3AR1,C5AR1,CAMK4,CARD11,CASP3,CBL,CBLB,CCL19,Ccl2,CCL25,CCL4,CCL5,CCNB2,CCR1,CCR2,CCR5,CCR7,CD180,CD200R1,CD22,Cd24a,CD274,CD28,CD300LF,CD36,CD3E,CD3G,CD40,CD44,CD48,Cd59a,…
Cell-To-Cell Signaling and Interaction,Cellular Function and Maintenance,Inflammatory Response	Phagocytosis of cells	1.15e-28	Increased	6.757	ABR,ADORA2A,ADORA2B,ANXA1,ANXA3,ANXA5,APCS,APOA1,APOA2,APP,ASAP2,ASGR1,AXL,BTK,C1QA,C3AR1,CALR,CAMK1D,CAPG,CAT,CBL,CCR2,CD14,CD22,CD302,CD36,CD44,CD48,CD93,CEBPE,CERK,CKB,CLEC4M,CLEC6A,CLEC7A,CNN2,CORO1A,CORO1C,CRP,CSF1,CSF1R,CSF2RA,CSF2RB,CSF3R,CX3CL1,CXCL10,CYBA,DEF6,DOCK2,ELMO1,ETS2,F10,F2RL1,FCER1G,FCGR1A,FCGR2A,FCGR3A/FCGR3B,FGR,FLNA,G6PC3,GAB2,GAS6,GLRX,GSN,GULP1,HCK,HGF,HMOX1,ICAM1,ICOSLG/…
Hematological System Development and Function,Tissue Morphology	Quantity of mononuclear leukocytes	9.75e-51	Increased	6.784	ABCB1,Abcb1b,ABCG1,ABCG2,ACACA,ADAM10,ADORA2A,AGT,AIM2,AKT3,Ank2,APBB1IP,APOA1,APOBEC1,APOE,APP,ARHGDIA,ARHGDIB,ARHGEF6,ARID3A,ARID5B,ARNTL,AXL,BAK1,BATF,BATF3,BCL11A,BCL2,BCL2A1,BCL2L11,Bhlhe41,BIRC2,BIRC5,BLNK,BST1,BTK,BTLA,C3AR1,C5AR1,CAMK4,CARD11,CASP1,CASP3,CBL,CBLB,CBS/CBSL,CCL19,Ccl2,CCL25,CCL4,CCL5,Ccl7,CCNB2,CCR1,CCR2,CCR5,CCR7,CD180,CD200R1,CD22,Cd24a,CD274,CD28,CD300LF,CD36,CD3E,CD3G,C…
Hematological System Development and Function,Lymphoid Tissue Structure and Development,Tissue Morphology	Quantity of lymphocytes	1.31e-47	Increased	6.802	ABCB1,Abcb1b,ABCG1,ABCG2,ACACA,ADAM10,ADORA2A,AGT,AIM2,AKT3,Ank2,APBB1IP,APOA1,APOBEC1,APOE,APP,ARHGDIA,ARHGDIB,ARHGEF6,ARID3A,ARID5B,ARNTL,AXL,BAK1,BATF,BATF3,BCL11A,BCL2,BCL2A1,BCL2L11,Bhlhe41,BIRC2,BIRC5,BLNK,BST1,BTK,BTLA,C3AR1,C5AR1,CAMK4,CARD11,CASP3,CBL,CBLB,CCL19,Ccl2,CCL25,CCL4,CCL5,CCNB2,CCR1,CCR2,CCR5,CCR7,CD180,CD200R1,CD22,Cd24a,CD274,CD28,CD300LF,CD36,CD3E,CD3G,CD40,CD44,CD48,Cd59a,…
Cellular Function and Maintenance,Inflammatory Response	Phagocytosis	3.28e-27	Increased	6.819	ABR,ADORA2A,ADORA2B,ANXA1,ANXA3,ANXA5,APCS,APOA1,APOA2,APP,ASAP2,ASGR1,AXL,BTK,C1QA,C3AR1,CALR,CAMK1D,CAPG,CASP1,CAT,CBL,Ccl2,CCR2,CD14,CD22,CD302,CD36,CD44,CD48,CD93,CEBPE,CERK,CKB,CLEC4M,CLEC6A,CLEC7A,CNN2,CORO1A,CORO1C,CRP,CSF1,CSF1R,CSF2RA,CSF2RB,CSF3R,CX3CL1,CXCL10,CYBA,CYBB,DEF6,DOCK2,ELMO1,ETS2,F10,F2RL1,FCER1G,FCGR1A,FCGR2A,FCGR3A/FCGR3B,FGR,FLNA,G6PC3,GAB2,GABARAPL1,GAS6,GLRX,GSN,GULP1,H…
Cellular Movement,Hematological System Development and Function,Immune Cell Trafficking,Inflammatory Response	Chemotaxis of phagocytes	8.65e-27	Increased	6.894	ADORA2A,AIF1,ANGPT1,ANGPTL2,ANO6,ANXA1,APOA1,APOE,APP,ARHGAP25,AXL,BST1,C3AR1,C5AR1,C5AR2,CAMK1D,CAPG,CCDC88A,CCL19,Ccl2,CCL22,CCL25,CCL3L3,CCL4,CCL5,Ccl7,CCND1,CCR1,CCR2,CCR5,CCR7,CCRL2,CD28,CD37,CD72,CD74,CD9,CDKN1A,CKLF,CMKLR1,CORO1A,CSF1,CSF1R,CSF2RA,CSF3R,CX3CL1,CX3CR1,CXCL10,CXCL14,CXCL2,CXCL3,CXCL6,CXCR2,CXCR3,CXCR4,CYBB,DDT,DOCK2,Ear2 (includes others),EDNRB,ELN,ERBB2,F2,F2R,FASLG,FCER1G,…
Cardiovascular System Development and Function,Organismal Development	Vasculogenesis	1.01e-36	Increased	6.911	ACVRL1,ADAM15,ADAM17,ADAMTS2,ADGRA2,ADIPOR2,ADORA2A,ADORA2B,ADRA2B,AGT,AGTRAP,AIF1,AKR1B1,AKT3,ALCAM,ALDH1A2,AMIGO2,AMOT,ANGPT1,ANGPTL2,ANGPTL3,ANGPTL6,ANXA1,ANXA2,AP1S2,AP3M2,APOA1,APOE,APOH,APP,ARG1,ARHGAP22,ARHGAP24,ARHGDIA,ARHGEF26,ARNTL,ATF3,ATP5F1A,ATP5IF1,AXL,BAG4,BCL2,BDKRB2,BIRC5,BTC,C1QA,C3AR1,C5AR1,C6,CALR,CASP1,CASP3,CAT,CAV2,CBL,CBS/CBSL,Ccl2,CCR2,CCR5,CCR7,CD276,CD28,CD34,CD36,CD3E,…
Cellular Movement	Cell movement of myeloid cells	2.13e-51	Increased	6.929	ADAM10,ADAM15,ADAM17,ADAM8,ADORA2A,ADRB3,AGT,AIF1,AIM2,ALB,ALOX5AP,ANGPT1,ANGPTL2,ANO6,ANXA1,ANXA2,APCS,APOA1,APOE,APP,AR,ARG1,ARHGAP25,ARRB1,ARRB2,BAG4,BCL6,BST1,BTK,C1QTNF6,C3AR1,C4A/C4B,C5AR1,C5AR2,C6,CAMK1D,CAPG,CASP1,CCDC88A,CCL19,Ccl2,CCL22,CCL25,CCL3L3,CCL4,CCL5,Ccl7,CCND1,CCR1,CCR2,CCR5,CCR7,CD14,CD28,CD300A,CD300LF,CD36,CD37,CD44,CD48,CD72,CD74,CD9,CDKN1A,CEACAM1,CEBPE,CES1,CFD,CFHR1,CFT…
Cellular Movement	Migration of tumor cell lines	2.72e-26	Increased	6.971	ABCC4,ACTN1,ADAM10,ADAM12,ADAM15,ADAM17,ADAM33,ADGRE5,AFAP1,AGAP2,AGT,AHNAK,AIF1,AKAP12,AKT3,ALCAM,ANXA1,ANXA2,APP,AQP8,AR,AREG,ARHGAP11A,ARHGAP8/PRR5-ARHGAP8,ARHGDIB,ARHGEF16,ARHGEF6,ARL4C,ARRB1,ARRB2,ARRDC3,ASNS,ATF3,AXL,BCAM,CALR,CARD10,CAT,CBLB,CCDC88A,CCL19,Ccl2,CCL22,CCL4,CCL5,CCND1,CCR2,CCR5,CCR7,CD248,CD36,CD40,CD44,CD9,CDC25B,CDCA7L,CDCP1,CDH1,CDH11,CDH3,CDKN1A,CDKN3,CEACAM1,CEBPA,CKLF,C…
Cellular Movement,Hematological System Development and Function,Immune Cell Trafficking,Inflammatory Response	Chemotaxis of leukocytes	2.84e-27	Increased	7.046	ADAM10,ADAM17,ADAM8,ADORA2A,AIF1,ANGPT1,ANGPTL2,ANO6,ANXA1,APOA1,APOE,APP,ARHGAP25,AXL,BST1,C3AR1,C5AR1,C5AR2,CAMK1D,CAPG,CCDC88A,CCL19,Ccl2,CCL22,CCL25,Ccl27a,CCL3L3,CCL4,CCL5,Ccl7,CCND1,CCR1,CCR2,CCR5,CCR7,CCRL2,CD28,CD37,CD40,CD72,CD74,CD9,CDKN1A,Chil3/Chil4,CKLF,CMKLR1,CORO1A,CSF1,CSF1R,CSF2RA,CSF3R,CX3CL1,CX3CR1,CXCL10,CXCL14,CXCL16,CXCL2,CXCL3,CXCL6,CXCR2,CXCR3,CXCR4,CYBB,CYSLTR1,DDT,DOCK2,…
Cellular Movement	Chemotaxis of blood cells	1.28e-27	Increased	7.047	ADAM10,ADAM17,ADAM8,ADORA2A,AIF1,ANGPT1,ANGPTL2,ANO6,ANXA1,APOA1,APOE,APP,ARHGAP25,AXL,BST1,C3AR1,C5AR1,C5AR2,CAMK1D,CAPG,CCDC88A,CCL19,Ccl2,CCL22,CCL25,Ccl27a,CCL3L3,CCL4,CCL5,Ccl7,CCND1,CCR1,CCR2,CCR5,CCR7,CCRL2,CD28,CD37,CD40,CD72,CD74,CD9,CDKN1A,Chil3/Chil4,CKLF,CMKLR1,CORO1A,CSF1,CSF1R,CSF2RA,CSF3R,CX3CL1,CX3CR1,CXCL10,CXCL14,CXCL16,CXCL2,CXCL3,CXCL6,CXCR2,CXCR3,CXCR4,CYBB,CYSLTR1,DDT,DOCK2,…
Inflammatory Response	Immune response of cells	1.12e-42	Increased	7.05	ABCB1,Abcb1b,ABCC4,ABR,ADORA2A,ADORA2B,AGT,ANXA1,ANXA3,ANXA5,APCS,APOA1,APOA2,APOE,APP,AQP4,ASAP2,ASGR1,AXL,BAK1,BATF3,BCL2,BCL2L11,BCL6,BIRC2,BIRC5,BTK,C1QA,C3AR1,C5AR1,CALR,CAMK1D,CAPG,CARD11,CARD9,CASP1,CAT,CBL,CCL19,Ccl2,CCL22,CCR2,CCR7,CD14,CD180,CD200,CD22,CD274,CD28,CD302,CD36,CD40,CD44,CD48,CD59,CD6,CD68,CD74,CD83,CD86,CD8A,CD93,CDKN1A,CEACAM1,CEBPE,CERK,CKB,CLEC4M,CLEC5A,CLEC6A,CLEC7A,CL…
Cellular Development,Cellular Growth and Proliferation,Hematological System Development and Function,Hematopoiesis,Lymphoid Tissue Structure and Development,Tissue Development	Hematopoiesis of mononuclear leukocytes	1.05e-26	Increased	7.081	ABCG1,ACHE,ADAM10,ADAM17,ADCY7,ADORA2B,ANXA1,APAF1,APCS,APP,ARG1,ARID3A,ARID5B,ARNTL,ARRB1,ATP7A,AXL,BATF,BCL11A,BCL2,BCL2A1,BCL2L11,BCL6,Bhlhe41,BIRC5,BLNK,BST1,BTK,C3AR1,C5AR1,CADM1,CARD11,CARD9,CASP1,CBL,CBLB,CCL19,CCL25,CCL5,CCND1,CCND2,CCR2,CCR7,CD14,Cd24a,CD274,CD28,CD36,CD3E,CD3G,CD40,CD44,CD6,CD72,CD74,CD83,CD86,CD8A,CD8B,CDKN1A,Cdkn1c,CEBPA,CIITA,CISH,CLCF1,CLEC11A,CLEC4E,CLEC4M,CLEC6A,C…
Cellular Development,Cellular Growth and Proliferation,Hematological System Development and Function,Hematopoiesis,Lymphoid Tissue Structure and Development,Tissue Development	Differentiation of mononuclear leukocytes	5.47e-27	Increased	7.088	ABCG1,ACHE,ADAM10,ADAM17,ADCY7,ADORA2B,AGT,ANXA1,APAF1,APCS,APP,ARG1,ARID3A,ARID5B,ARNTL,ARRB1,ATP7A,AXL,BATF,BCL11A,BCL2,BCL2A1,BCL2L11,BCL6,Bhlhe41,BIRC5,BLNK,BST1,BTK,C3AR1,C5AR1,CADM1,CARD11,CARD9,CASP1,CBL,CBLB,CCL19,CCL25,CCL5,CCND1,CCND2,CCR2,CCR7,CD14,Cd24a,CD274,CD28,CD36,CD3E,CD3G,CD40,CD44,CD6,CD72,CD74,CD83,CD86,CD8A,CD8B,CDKN1A,Cdkn1c,CEBPA,CIITA,CISH,CLCF1,CLEC11A,CLEC4E,CLEC4M,CLEC…
Cellular Movement,Hematological System Development and Function,Immune Cell Trafficking	Homing of leukocytes	7.82e-31	Increased	7.127	ADAM10,ADAM17,ADAM8,ADORA2A,AIF1,ANGPT1,ANGPTL2,ANO6,ANXA1,APOA1,APOE,APP,ARHGAP25,AXL,BATF,BCL2,BST1,C3AR1,C5AR1,C5AR2,CAMK1D,CAPG,CCDC88A,CCL19,Ccl2,CCL22,CCL25,Ccl27a,CCL3L3,CCL4,CCL5,Ccl7,CCND1,CCR1,CCR2,CCR5,CCR7,CCRL2,CD22,CD28,CD37,CD40,CD44,CD72,CD74,CD9,CDKN1A,Chil3/Chil4,CKLF,CMKLR1,CORO1A,CSF1,CSF1R,CSF2RA,CSF3R,CX3CL1,CX3CR1,CXCL10,CXCL14,CXCL16,CXCL2,CXCL3,CXCL6,CXCR2,CXCR3,CXCR4,CYB…
Cellular Movement	Homing of blood cells	8.96e-32	Increased	7.177	ADAM10,ADAM17,ADAM8,ADORA2A,AIF1,ANGPT1,ANGPTL2,ANO6,ANXA1,APOA1,APOE,APP,ARHGAP25,AXL,BATF,BCL2,BST1,C3AR1,C5AR1,C5AR2,CAMK1D,CAPG,CCDC88A,CCL19,Ccl2,CCL22,CCL25,Ccl27a,CCL3L3,CCL4,CCL5,Ccl7,CCND1,CCR1,CCR2,CCR5,CCR7,CCRL2,CD22,CD28,CD37,CD40,CD44,CD72,CD74,CD9,CDKN1A,Chil3/Chil4,CKLF,CMKLR1,CORO1A,CSF1,CSF1R,CSF2RA,CSF3R,CX3CL1,CX3CR1,CXCL10,CXCL14,CXCL16,CXCL2,CXCL3,CXCL6,CXCR2,CXCR3,CXCR4,CYB…
Cellular Function and Maintenance	Engulfment of cells	1.59e-28	Increased	7.198	ABR,ADAMTS5,ADORA2A,ADORA2B,AKT3,ANTXR1,ANXA1,ANXA3,ANXA5,APCS,APOA1,APOA2,APOE,APOH,APP,ARRB1,ARRB2,ASAP2,ASGR1,ATP6V1B2,AXL,BICD1,BTC,BTK,C1QA,C3AR1,CALR,CAMK1D,CAPG,CAT,CBL,CCL19,CCL4,CCL5,CCR2,CCR5,CCR7,CD14,CD163,CD22,CD302,CD36,CD44,CD48,CD63,CD93,CEBPE,CERK,CKB,CLEC4M,CLEC6A,CLEC7A,CLIP3,CNN2,CORO1A,CORO1C,CRP,CSF1,CSF1R,CSF2RA,CSF2RB,CSF3R,CX3CL1,CXCL10,CYBA,DAB2,DEF6,DNM1,DOCK2,DPYSL2,EH…
Cellular Movement,Hematological System Development and Function,Immune Cell Trafficking,Inflammatory Response	Cell movement of phagocytes	6.55e-51	Increased	7.279	ABCC1,ABCC4,ADAM10,ADAM15,ADAM17,ADAM8,ADORA2A,ADRB3,AGT,AIF1,AIM2,ALB,ALCAM,ALOX5AP,ANGPT1,ANGPTL2,ANO6,ANXA1,ANXA2,APOA1,APOE,APP,AR,ARG1,ARHGAP25,ARRB1,ASB2,AXL,BAG4,BCL6,BST1,BTK,C1QTNF6,C3AR1,C4A/C4B,C5AR1,C5AR2,C6,CAMK1D,CAPG,CASP1,CCDC88A,CCL19,Ccl2,CCL22,CCL25,CCL3L3,CCL4,CCL5,Ccl7,Ccl9,CCND1,CCR1,CCR2,CCR5,CCR7,CCRL2,CD14,CD207,CD28,CD300A,CD300LF,CD302,CD36,CD37,CD40,CD44,CD72,CD74,CD86…
Cellular Development,Cellular Growth and Proliferation,Hematological System Development and Function,Hematopoiesis,Lymphoid Tissue Structure and Development,Tissue Development	Leukopoiesis	3.16e-31	Increased	7.405	ABCG1,ACHE,ADAM10,ADAM12,ADAM17,ADCY7,ADORA2B,AGT,ANXA1,APAF1,APCS,APP,ARG1,ARID3A,ARID5B,ARNTL,ARRB1,ATP7A,AXL,BATF,BATF2,BATF3,BCL11A,BCL2,BCL2A1,BCL2L11,BCL6,Bhlhe41,BIRC5,BLNK,BMP7,BST1,BTK,C1QC,C3AR1,C5AR1,CADM1,CAMK4,CARD11,CARD9,CASP1,CBL,CBLB,CCL19,CCL25,CCL5,CCND1,CCND2,CCR2,CCR7,CD14,Cd24a,CD274,CD28,CD300A,CD36,CD3E,CD3G,CD40,CD44,CD6,CD72,CD74,CD83,CD86,CD8A,CD8B,CD9,CDKN1A,Cdkn1c,CEA…
Cardiovascular System Development and Function	Development of vasculature	1.34e-45	Increased	7.542	A4GNT,ABCC6,ACE,ACVRL1,ADAM12,ADAM15,ADAM17,ADAM19,ADAM8,ADAMTS12,ADAMTS2,ADGRA2,ADGRG1,ADIPOR2,ADORA2A,ADORA2B,ADRA1A,ADRA1B,ADRA2B,ADRB3,AGT,AGTRAP,AIF1,AKR1B1,AKT3,ALCAM,ALDH1A2,AMIGO2,AMOT,ANGPT1,ANGPTL2,ANGPTL3,ANGPTL6,ANTXR1,ANXA1,ANXA2,ANXA3,AP1S2,AP3M2,APOA1,APOE,APOH,APP,AREG,ARG1,ARHGAP22,ARHGAP24,ARHGDIA,ARHGEF26,ARNTL,ASB4,ATF3,ATP5F1A,ATP5IF1,ATP7A,AXL,B9D1,BAG4,BCAM,BCL2,BDKRB2,BIRC…
Cardiovascular System Development and Function,Organismal Development	Angiogenesis	9.49e-40	Increased	7.59	A4GNT,ACVRL1,ADAM12,ADAM15,ADAM17,ADAM8,ADAMTS12,ADAMTS2,ADGRA2,ADGRG1,ADIPOR2,ADORA2A,ADORA2B,ADRA2B,AGT,AGTRAP,AIF1,AKR1B1,AKT3,ALCAM,ALDH1A2,AMIGO2,AMOT,ANGPT1,ANGPTL2,ANGPTL3,ANGPTL6,ANTXR1,ANXA1,ANXA2,ANXA3,AP1S2,AP3M2,APOA1,APOE,APOH,APP,AREG,ARG1,ARHGAP22,ARHGAP24,ARHGDIA,ARHGEF26,ARNTL,ATF3,ATP5F1A,ATP5IF1,ATP7A,AXL,BAG4,BCL2,BDKRB2,BIRC5,BTC,C1QA,C3AR1,C5AR1,C6,CALR,CASP1,CASP3,CAT,CAV2,…
Cellular Movement,Hematological System Development and Function,Immune Cell Trafficking	Cell movement of leukocytes	1.53e-66	Increased	7.85	Abcb1b,ABCC1,ABCC4,ABCG1,ADAM10,ADAM15,ADAM17,ADAM8,ADORA2A,ADRB3,AGT,AIF1,AIM2,ALB,ALCAM,ALOX5AP,ANGPT1,ANGPTL2,ANO6,ANXA1,ANXA2,APBB1IP,APCS,APOA1,APOE,APP,AR,ARG1,ARHGAP25,ARRB1,ARRB2,ASB2,AXL,BAG4,BATF,BCL2,BCL6,BGN,BST1,BTK,C1QTNF6,C3AR1,C4A/C4B,C5AR1,C5AR2,C6,CALR,CAMK1D,CAPG,CASP1,CBLB,CCDC88A,CCL19,Ccl2,CCL22,CCL25,Ccl27a,CCL3L3,CCL4,CCL5,Ccl6,Ccl7,Ccl9,CCND1,CCR1,CCR2,CCR5,CCR7,CCRL2,CD1…
Cell Death and Survival	Cell viability	7.44e-34	Increased	7.922	ABCB1,Abcb1b,ABCB6,ABCC1,ABCG2,ACACA,ACE,ACHE,ACLY,ACSL5,ACVRL1,ADAM17,ADAR,ADCYAP1R1,ADH5,ADK,ADORA2A,AGAP2,AGPS,AGRN,AGTRAP,AIFM1,AK1,AK3,AKT3,ALB,ALCAM,AMIGO2,ANGPT1,ANKRD1,ANLN,ANTXR1,ANXA5,APAF1,APEX1,APOE,APP,AR,AREG,ARRB1,ASAH1,ASNS,ASS1,ATF3,ATP13A2,ATP1A2,ATP5MD,ATP5PD,ATP7A,AURKB,AXL,BAK1,BCL2,BCL2A1,BCL2L11,BCL6,BIRC2,BIRC5,BLNK,BMP7,BNIP3,BTC,BTG2,BTK,BTLA,BUB1B,C5AR2,CA2,CACNB3,CADM1…
Cell Death and Survival	Cell survival	4.98e-35	Increased	7.976	ABCB1,Abcb1b,ABCB6,ABCC1,ABCC6,ABCG2,ACACA,ACE,ACHE,ACLY,ACSL5,ACVRL1,ADAM17,ADAR,ADCYAP1R1,ADH5,ADK,ADORA2A,ADORA2B,AGAP2,AGPS,AGRN,AGTRAP,AIFM1,AK1,AK3,AKT3,ALB,ALCAM,AMIGO2,ANGPT1,ANKRD1,ANLN,ANTXR1,ANXA5,APAF1,APEX1,APOE,APP,AR,AREG,ARRB1,ASAH1,ASNS,ASS1,ATF3,ATP13A2,ATP1A2,ATP5MD,ATP5PD,ATP7A,AURKB,AXL,BAK1,BAMBI,BCL2,BCL2A1,BCL2L11,BCL6,BEX3,BIRC2,BIRC5,BLNK,BMP7,BNIP3,BTC,BTG2,BTK,BTLA,BUB…
Cellular Movement	Cell movement of tumor cell lines	4.17e-33	Increased	8.145	ABCC4,ACTN1,ADAM10,ADAM12,ADAM15,ADAM17,ADAM33,ADAMTS5,ADGRE5,AFAP1,AGAP2,AGT,AHNAK,AIF1,AJAP1,AKAP12,AKT3,ALCAM,ANXA1,ANXA2,APP,AQP8,AR,AREG,ARHGAP11A,ARHGAP8/PRR5-ARHGAP8,ARHGDIB,ARHGEF16,ARHGEF28,ARHGEF6,ARL4C,ARPC1B,ARRB1,ARRB2,ARRDC3,ASNS,ATF3,AXL,BCAM,BDKRB2,BMP7,CALR,CARD10,CAT,CBL,CBLB,CCDC88A,CCL19,Ccl2,CCL22,CCL25,CCL4,CCL5,CCND1,CCR2,CCR5,CCR7,CD248,Cd24a,CD28,CD36,CD40,CD44,CD9,CDC25B…
Cellular Movement,Immune Cell Trafficking	Leukocyte migration	4.95e-68	Increased	8.198	Abcb1b,ABCC1,ABCC4,ABCG1,ACVRL1,ADAM10,ADAM15,ADAM17,ADAM8,ADGRE5,ADGRG6,ADORA2A,ADORA2B,ADRB3,ADTRP,AGT,AIF1,AIM2,ALB,ALCAM,ALOX5AP,ANGPT1,ANGPTL2,ANO6,ANXA1,ANXA2,ANXA5,APBB1IP,APCS,APOA1,APOE,APP,AR,ARG1,ARHGAP25,ARHGEF6,ARRB1,ARRB2,ASB2,AXL,B4GALT6,BAG4,BATF,BCL2,BCL6,BGN,BST1,BTK,BTLA,C1QTNF6,C3AR1,C4A/C4B,C5AR1,C5AR2,C6,CALR,CAMK1,CAMK1D,CAPG,CARD9,CASP1,CAT,CBL,CBLB,CCDC88A,CCL19,Ccl2,CCL2…
Cellular Movement	Cell movement of blood cells	6.28e-69	Increased	8.204	Abcb1b,ABCC1,ABCC4,ABCG1,ACVRL1,ADAM10,ADAM15,ADAM17,ADAM8,ADGRE5,ADGRG6,ADORA2A,ADORA2B,ADRB3,ADTRP,AGT,AIF1,AIM2,AKR1B1,ALB,ALCAM,ALOX5AP,ANGPT1,ANGPTL2,ANO6,ANXA1,ANXA2,ANXA5,APBB1IP,APCS,APOA1,APOE,APP,AR,ARG1,ARHGAP25,ARHGEF6,ARRB1,ARRB2,ASB2,AXL,B4GALT6,BAG4,BATF,BCL2,BCL6,BGN,BST1,BTK,BTLA,C1QTNF6,C3AR1,C4A/C4B,C5AR1,C5AR2,C6,CALR,CAMK1,CAMK1D,CAPG,CARD9,CASP1,CAT,CBL,CBLB,CCDC88A,CCL19,Cc…
Cellular Assembly and Organization,Cellular Function and Maintenance	Microtubule dynamics	3.69e-44	Increased	8.282	AATK,ABCC1,ABCC4,ABI2,ABLIM1,ACACA,ACAP1,ACE,ACHE,ACTG1,ACTR3,ADAM10,ADAMTS3,ADAP1,ADCY3,ADGRA2,ADGRG6,ADORA2A,AGAP2,AGRN,AGT,AHNAK,AJUBA,AKAP12,ANGPT1,APBA1,APOE,APP,AR,AREG,ARHGAP24,ARHGAP4,ARHGAP44,ARHGAP5,ARHGAP8/PRR5-ARHGAP8,ARHGDIA,ARHGEF2,ARHGEF25,ARHGEF28,ARHGEF6,ARHGEF9,ARL11,ARRB1,ARRB2,ASB7,ATF3,ATP5MC1,ATP7A,AUTS2,AXL,B4GALT6,B9D1,BAG4,BASP1,BBS1,BCL2,BICD1,BIRC5,BMP2K,BMP7,BOC,BRSK1,…
Cell Morphology,Cellular Assembly and Organization,Cellular Function and Maintenance	Formation of cellular protrusions	1.64e-35	Increased	8.389	ABCC4,ABI2,ABLIM1,ACACA,ACAP1,ACE,ACHE,ACTR3,ADAM10,ADAMTS3,ADAP1,ADCY3,ADGRA2,ADGRG6,ADORA2A,AGAP2,AGRN,AGT,AHNAK,AJUBA,AKAP12,ANGPT1,APBA1,APOE,APP,AR,AREG,ARHGAP24,ARHGAP5,ARHGAP8/PRR5-ARHGAP8,ARHGDIA,ARHGEF25,ARHGEF28,ARHGEF6,ARHGEF9,ARL11,ARRB1,ARRB2,ATF3,ATP7A,AUTS2,B4GALT6,B9D1,BASP1,BBS1,BCL2,BMP7,BOC,BRSK1,BSN,BTG2,BTG3,BTK,CAMK1D,CAMK2A,CAMK2B,CAMK4,CAPG,CAPRIN2,CASP3,CC2D2A,CCDC66,CCDC…
Cellular Assembly and Organization,Cellular Function and Maintenance	Organization of cytoskeleton	6.45e-56	Increased	8.693	AATK,ABCC1,ABCC4,ABI2,ABLIM1,ABR,ACACA,ACAP1,ACE,ACHE,ACTG1,ACTN1,ACTR3,ACVRL1,ADAM10,ADAM12,ADAMTS3,ADAP1,ADCY3,ADGRA2,ADGRG6,ADORA2A,ADRA1B,AFAP1,AGAP2,AGRN,AGT,AHNAK,AJUBA,AKAP12,AMOT,ANGPT1,ANTXR1,ANXA1,APBA1,APBB1IP,APOE,APP,AR,AREG,ARHGAP10,ARHGAP17,ARHGAP24,ARHGAP25,ARHGAP4,ARHGAP44,ARHGAP5,ARHGAP8/PRR5-ARHGAP8,ARHGDIA,ARHGEF17,ARHGEF19,ARHGEF2,ARHGEF25,ARHGEF28,ARHGEF6,ARHGEF9,ARL11,ARRB1…
Cellular Assembly and Organization,Cellular Function and Maintenance	Organization of cytoplasm	2.84e-51	Increased	8.693	AATK,ABCC1,ABCC4,ABCD3,ABI2,ABLIM1,ABR,ACACA,ACAP1,ACE,ACHE,ACTG1,ACTN1,ACTR3,ACVRL1,ADAM10,ADAM12,ADAMTS3,ADAP1,ADCY3,ADGRA2,ADGRG6,ADORA2A,ADRA1B,AFAP1,AGAP2,AGRN,AGT,AHNAK,AJUBA,AKAP12,ALAS1,AMOT,ANGPT1,ANTXR1,ANXA1,APBA1,APBB1IP,APOE,APP,AR,AREG,ARHGAP10,ARHGAP17,ARHGAP24,ARHGAP25,ARHGAP4,ARHGAP44,ARHGAP5,ARHGAP8/PRR5-ARHGAP8,ARHGDIA,ARHGEF17,ARHGEF19,ARHGEF2,ARHGEF25,ARHGEF28,ARHGEF6,ARHGEF9…
Cellular Movement	Chemotaxis	1.7e-37	Increased	8.733	ABCC1,ACTN1,ADAM10,ADAM17,ADAM8,ADGRA2,ADORA2A,AFP,AGT,AIF1,AKAP12,AMOT,ANGPT1,ANGPTL2,ANO6,ANXA1,ANXA2,APOA1,APOE,APP,ARHGAP25,ARHGEF16,ARRB1,ARRB2,AXL,BDKRB2,BIN2,BST1,C3AR1,C4A/C4B,C5AR1,C5AR2,CALR,CAMK1D,CAPG,CBL,CBS/CBSL,CCDC88A,CCL19,Ccl2,CCL22,CCL25,Ccl27a,CCL3L3,CCL4,CCL5,Ccl6,Ccl7,Ccl9,CCND1,CCR1,CCR2,CCR5,CCR7,CCRL2,CD28,CD36,CD37,CD40,CD44,CD72,CD74,CD9,CDKN1A,CEACAM1,Chil3/Chil4,CKLF,…
Organismal Development	Size of body	2.2e-26	Increased	8.776	ACACB,ACHE,ACOX1,ACTG1,ADAM17,ADCY3,ADCYAP1R1,ADGRG6,ADRB3,AEBP1,AGPAT2,AGT,AHNAK,Airn,AKT3,ALDH1A2,ALDH5A1,ALPL,ANGPTL2,ANGPTL3,Ank2,ANO1,ANXA2,AP1M2,APBA1,APBB1,APLP1,APOE,APP,APRT,AQP11,AQP7,AR,AREG,ARHGAP5,ARHGEF28,ARID3A,ARID5B,ARNTL,ARRB1,ARRB2,ATP1A3,BAMBI,BBS7,BCL2,BCL2L11,BCL6,BGN,BIRC2,BMP7,BTC,CA5A,CACNG7,CADPS2,CAMK2A,CAMK2B,CAMK4,CASP3,CAVIN3,CBS/CBSL,Ccl2,CCNB2,CCND1,CD36,Cd59a,CD74…
Cellular Movement	Homing of cells	9.34e-43	Increased	8.989	ABCC1,ACTN1,ADAM10,ADAM17,ADAM8,ADGRA2,ADORA2A,AFP,AGT,AIF1,AKAP12,AMOT,ANGPT1,ANGPTL2,ANO6,ANXA1,ANXA2,APOA1,APOE,APP,ARHGAP25,ARHGEF16,ARRB1,ARRB2,AXL,BATF,BCL2,BDKRB2,BIN2,BST1,C3AR1,C4A/C4B,C5AR1,C5AR2,CALR,CAMK1D,CAPG,CBL,CBS/CBSL,CCDC88A,CCL19,Ccl2,CCL22,CCL25,Ccl27a,CCL3L3,CCL4,CCL5,Ccl6,Ccl7,Ccl9,CCND1,CCR1,CCR2,CCR5,CCR7,CCRL2,CD22,CD28,CD36,CD37,CD40,CD44,CD72,CD74,CD9,CDKN1A,CEACAM1,Ch…
Cellular Movement	Migration of cells	2.73e-73	Increased	10.85	Abcb1b,ABCC1,ABCC4,ABCG1,ABHD2,ABI3,ABR,ACTN1,ACTR3,ACVRL1,ADAM10,ADAM12,ADAM15,ADAM17,ADAM19,ADAM33,ADAM8,ADAMTS7,ADCY3,ADCYAP1R1,ADGRA2,ADGRE5,ADGRG1,ADGRG6,ADI1,ADORA2A,ADORA2B,ADRB3,ADTRP,AFAP1,AGAP2,AGT,AHCY,AHNAK,AIF1,AIM2,AJUBA,AKAP12,AKT3,ALB,ALCAM,ALOX5AP,AMOT,AMOTL1,ANGPT1,ANGPTL2,ANGPTL3,ANO6,ANXA1,ANXA2,ANXA3,ANXA5,APAF1,APBA1,APBB1,APBB1IP,APCS,APOA1,APOE,APOH,APP,AQP4,AQP8,AR,AREG,A…
Cellular Movement	Cell movement	7.41e-81	Increased	11.629	Abcb1b,ABCC1,ABCC4,ABCG1,ABHD2,ABI3,ABR,ACTN1,ACTR3,ACVRL1,ADAM10,ADAM12,ADAM15,ADAM17,ADAM19,ADAM33,ADAM8,ADAMTS5,ADAMTS7,ADCY3,ADCYAP1R1,ADGRA2,ADGRE5,ADGRG1,ADGRG6,ADI1,ADORA2A,ADORA2B,ADRB3,ADTRP,AFAP1,AFP,AGAP2,AGT,AHCY,AHNAK,AIF1,AIM2,AJAP1,AJUBA,AKAP12,AKR1B1,AKT3,ALB,ALCAM,ALDH2,ALOX5AP,AMOT,AMOTL1,ANGPT1,ANGPTL2,ANGPTL3,ANO6,ANTXR1,ANXA1,ANXA2,ANXA3,ANXA5,APAF1,APBA1,APBB1,APBB1IP,APCS,A…
Cancer,Endocrine System Disorders,Organismal Injury and Abnormalities	Thyroid cancer	1.36e-84			A1CF,AACS,AADAC,AADAT,AATK,ABAT,ABCA5,ABCA6,ABCA9,ABCB1,ABCB10,ABCB6,ABCC1,ABCC12,ABCC4,ABCC5,ABCC6,ABCD3,ABCG1,ABCG2,ABCG5,ABCG8,ABHD12,ABHD17C,ABHD2,ABHD3,ABI2,ABI3,ABLIM1,ABLIM2,ABR,ABRAXAS2,ACAA2,ACACB,ACAD10,ACAD11,ACAD8,ACADSB,ACADVL,ACAP1,ACAT1,ACAT2,ACE,ACHE,ACLY,ACO1,ACOT2,ACOT7,ACOT9,ACOX1,ACSF3,ACSL1,ACSL3,ACSL5,ACSM1,ACSM3,ACSS1,ACSS2,ACSS3,ACTG1,ACTN1,ACTR3,ACVR1B,ACVRL1,ACY1,ACY3,AC…
Cancer,Endocrine System Disorders,Organismal Injury and Abnormalities	Thyroid carcinoma	2.27e-84			A1CF,AACS,AADAC,AADAT,AATK,ABAT,ABCA5,ABCA6,ABCA9,ABCB1,ABCB10,ABCB6,ABCC1,ABCC12,ABCC4,ABCC5,ABCC6,ABCD3,ABCG1,ABCG2,ABCG5,ABCG8,ABHD12,ABHD17C,ABHD2,ABHD3,ABI2,ABI3,ABLIM1,ABLIM2,ABR,ABRAXAS2,ACAA2,ACACB,ACAD10,ACAD11,ACAD8,ACADSB,ACADVL,ACAP1,ACAT1,ACAT2,ACE,ACHE,ACLY,ACO1,ACOT2,ACOT7,ACOT9,ACOX1,ACSF3,ACSL1,ACSL3,ACSL5,ACSM1,ACSM3,ACSS1,ACSS2,ACSS3,ACTG1,ACTN1,ACTR3,ACVR1B,ACVRL1,ACY1,ACY3,AC…
Cancer,Gastrointestinal Disease,Organismal Injury and Abnormalities	Large intestine adenocarcinoma	1.63e-68			A4GNT,AACS,AADAT,AAMDC,AASS,AATK,ABCA5,ABCA6,ABCA9,ABCB1,ABCB10,ABCB6,ABCC1,ABCC12,ABCC4,ABCC5,ABCC6,ABCD3,ABCG1,ABCG2,ABCG5,ABHD14B,ABHD2,ABHD3,ABI3,ABLIM1,ABLIM2,ABR,ACAA2,ACACB,ACAD10,ACAD8,ACADSB,ACADVL,ACAP1,ACAT1,ACE,ACHE,ACLY,ACO1,ACOT7,ACOT9,ACOX1,ACPP,ACSF3,ACSS1,ACSS2,ACTG1,ACTN1,ACVR1B,ACVRL1,ACY1,ACYP1,ADAM10,ADAM11,ADAM12,ADAM15,ADAM17,ADAM19,ADAM33,ADAMTS10,ADAMTS12,ADAMTS14,ADAMTS1…
Organismal Development	Morphology of body cavity	3.87e-60			A4GNT,ABCA5,ABCB1,ABCB10,ABCC1,ABCC4,ABCD3,ABCG1,ABCG2,ACACB,ACADVL,ACE,ACOX1,ACPP,ACSL1,ACVRL1,ADAM10,ADAM12,ADAM15,ADAM17,ADAM19,ADAMTS3,ADAMTS9,ADAR,ADGRE5,ADGRG1,ADIPOR2,ADK,ADORA2A,ADRA1A,ADRA1B,ADRA2B,ADRB3,AEBP1,AGPAT2,AGT,AIFM1,AIM2,AKAP12,AKR1B1,Akr1b7,AKT3,ALB,ALDH1A2,ALPL,ANGPT1,ANGPTL3,ANKRD1,ANO1,ANTXR1,AOAH,AP1M2,APCS,APEX1,APOA1,APOE,APP,APRT,AQP11,AQP7,AR,AREG,ARFGEF3,ARG1,ARHGAP5…
Organismal Development	Abnormal morphology of body cavity	8.84e-51			A4GNT,ABCA5,ABCB1,ABCB10,ABCC1,ABCC4,ABCD3,ABCG2,ACACB,ACADVL,ACE,ACOX1,ACPP,ACSL1,ACVRL1,ADAM10,ADAM12,ADAM15,ADAM17,ADAM19,ADAMTS3,ADAMTS9,ADAR,ADGRG1,ADK,ADORA2A,ADRA1A,ADRA1B,ADRA2B,ADRB3,AEBP1,AGPAT2,AGT,AIFM1,AIM2,AKAP12,AKR1B1,ALDH1A2,ALPL,ANGPT1,ANKRD1,ANTXR1,AOAH,AP1M2,APCS,APEX1,APOA1,APOE,APRT,AQP11,AR,AREG,ARFGEF3,ARG1,ARHGAP5,ARHGDIA,ARHGDIB,ARID3A,ARID5B,ARNTL,ARRB1,ARRB2,ASAH1,ASB2…
Organismal Development,Organismal Injury and Abnormalities	Abnormal morphology of abdomen	1.25e-38			A4GNT,ABCA5,ABCB1,ABCB10,ABCC4,ABCD3,ABCG2,ACE,ACOX1,ACPP,ACVRL1,ADAM17,ADAM19,ADAMTS3,ADAR,ADRA1B,AEBP1,AGPAT2,AGT,AIM2,AKAP12,AKR1B1,ALPL,ANTXR1,AOAH,AP1M2,APCS,APEX1,APOA1,APOE,APRT,AQP11,AR,AREG,ARFGEF3,ARG1,ARHGDIA,ARHGDIB,ARID5B,ARNTL,ASAH1,ASB4,ATF3,AXL,AZGP1,B9D1,BAK1,BCAM,BCL2,BCL2L11,BCL6,BDKRB2,BGN,BLNK,BMP7,BPNT1,BTK,C3AR1,C4A/C4B,CABLES1,CACNA2D1,CADPS2,CALR,CAMK4,CASP2,CASP3,CAT,CBL…
Tissue Development	Organization of extracellular matrix	8.36e-38			Abi3bp,ADAM10,ADAM12,ADAM15,ADAM19,ADAM8,ADAMTS5,ADAMTS9,ADAMTSL2,ADAMTSL4,AGRN,AGT,APBB1,APLP1,APP,ATP7A,BGN,CCDC80,CD44,CDH1,COL16A1,COL1A1,COL1A2,COL27A1,COL3A1,COL4A1,COL4A2,COL4A3,COL4A4,COL4A5,COL4A6,COL5A1,COL5A2,COL5A3,COL6A1,COL6A2,COL6A3,COL8A1,COL8A2,COL9A3,CRISPLD2,CTSK,CTSS,DCN,DDR1,DDR2,ECM2,EGFLAM,ELF3,ELN,EMILIN1,FBLN1,FBLN5,FBN1,FBN2,FGA,FGB,FGG,FMOD,HSD17B12,HSPG2,HTRA1,ICAM1,ID…
Hematological System Development and Function,Lymphoid Tissue Structure and Development,Tissue Morphology	Morphology of lymphoid tissue	4.84e-34			ABCC4,ABCG1,ACVRL1,ADAM17,AGPAT2,AGT,AIM2,AKT3,ALPL,ANGPT1,AOAH,APCS,APOE,ARG1,ARHGAP5,ARHGDIA,ARHGDIB,ARHGEF6,ARID5B,ARNTL,ATP2B4,AXL,AZGP1,BAK1,BATF,BCL11A,BCL2,BCL2L11,BCL6,BLNK,BOK,BTK,C4A/C4B,CALR,CAMK4,CARD11,CBL,CCL25,CCNB2,CCND1,CCR2,CCR7,CD200,CD207,Cd24a,CD28,CD37,CD3E,CD40,CD72,CD74,CD84,CD86,CD8A,CDKN1A,Cdkn1c,CDKN2C,CEBPA,CEBPE,CIDEB,CIITA,CLEC4A,CLEC4D,CLEC4M,CSF1,CSF1R,CSF2RB,CTSD,…
Digestive System Development and Function	Morphology of digestive system	6.11e-30			A4GNT,ABCA5,ABCB1,ABCB10,ABCC4,ABCD3,ABCG2,ACOX1,ACVRL1,ADAM17,ADAMTS2,ADAMTS3,ADAR,ADGRE5,ADIPOR2,AEBP1,AGPAT2,AGT,Akr1b7,ALPL,ANGPTL3,ANTXR1,AOAH,AP1M2,APAF1,APEX1,APOA1,APOE,APP,AQP7,AREG,ARFGEF3,ARG1,ARNTL,ARRB2,ASAH1,ATF3,AXIN2,B9D1,BCAM,BCL2,BMP7,BPNT1,BUB1,C3AR1,C4A/C4B,CADM1,CADPS2,CASP3,CBS/CBSL,CCDC3,CCND1,CCND2,CCR1,CCR2,CCR5,CCR7,CD14,CD207,CD36,CDKN1A,Cdkn1c,CDON,CEACAM1,CEBPA,CES1,C…
Hematological System Development and Function,Immunological Disease,Lymphoid Tissue Structure and Development,Organ Morphology,Organismal Injury and Abnormalities,Tissue Morphology	Abnormal morphology of lymphoid organ	9.31e-29			ABCC4,ADAM17,AIM2,ALPL,AOAH,APCS,ARHGAP5,ARHGDIA,ARHGDIB,ARHGEF6,ARID5B,ATP2B4,AXL,AZGP1,BAK1,BCL11A,BCL2,BCL2L11,BCL6,BLNK,BTK,C4A/C4B,CALR,CARD11,CBL,CCL25,CCNB2,CCND1,CCR2,CCR7,CD200,Cd24a,CD28,CD3E,CD40,CD74,CD86,CD8A,CDKN1A,Cdkn1c,CDKN2C,CEBPA,CEBPE,CIITA,CLEC4A,CLEC4D,CSF1,CSF1R,CSF2RB,CTSD,CXCR2,DCN,DDX58,DLK1,DOCK2,DOK1,DOK2,EDNRB,EFEMP1,EGLN3,ELF4,ERRFI1,F11,F2R,FADS2,FASLG,FCER1G,FLI1,F…
Organismal Development,Organismal Injury and Abnormalities	Abnormal morphology of thoracic cavity	1.81e-28			ABCA5,ABCC1,ABCC4,ACACB,ACADVL,ACE,ACSL1,ACVRL1,ADAM10,ADAM12,ADAM15,ADAM17,ADAM19,ADAMTS9,ADGRG1,ADK,ADORA2A,ADRA1A,ADRA1B,ADRA2B,ADRB3,AGT,AIFM1,AKAP12,ALDH1A2,ALPL,ANGPT1,ANKRD1,APOE,AR,ARHGAP5,ARHGDIA,ARHGDIB,ARID3A,ARRB1,ARRB2,ASB2,ATF3,ATP2A3,BCL11A,BCL2,BCL6,BGN,BIRC2,BIRC5,BNIP3,BTC,CA2,CABIN1,CACNA1C,CACNA2D1,CACNB1,CACNB3,CALR,CAMK2D,CAMK4,CARD11,CASP3,CASQ2,CAV2,CBL,Ccl2,CCNB2,CCND1,CC…
Cancer,Organismal Injury and Abnormalities,Reproductive System Disease	Female genital tract cancer	2.17e-28			A1CF,AACS,AASS,ABAT,ABCA5,ABCA6,ABCA9,ABCB1,ABCC12,ABCC4,ABCC6,ABCG2,ABCG5,ABHD2,ABI2,ABLIM2,ABR,ACACB,ACAD10,ACAD11,ACAD8,ACADSB,ACE,ACOX1,ACPP,ACSL1,ACSL3,ACSM1,ACSM3,ACSS2,ACTG1,ACTN1,ACTR3,ACVR1B,ACY1,ACYP1,ADAM10,ADAM17,ADAM19,ADAMTS10,ADAMTS12,ADAMTS16,ADAMTS2,ADAMTS5,ADAMTS7,ADAMTSL1,ADAMTSL3,ADAMTSL4,ADCY2,ADCYAP1R1,ADGB,ADI1,ADIPOR2,ADORA2A,ADRA1A,AEBP1,AFF3,AFM,AGAP2,AGBL5,AGPAT2,AGPAT4…
Hematological System Development and Function,Lymphoid Tissue Structure and Development,Organ Morphology,Tissue Morphology	Morphology of lymphoid organ	2.53e-28			ABCC4,ABCG1,ADAM17,AGPAT2,AIM2,AKT3,ALPL,AOAH,APCS,APOE,ARHGAP5,ARHGDIA,ARHGDIB,ARHGEF6,ARID5B,ARNTL,ATP2B4,AXL,AZGP1,BAK1,BCL11A,BCL2,BCL2L11,BCL6,BLNK,BOK,BTK,C4A/C4B,CALR,CAMK4,CARD11,CBL,CCL25,CCNB2,CCND1,CCR2,CCR7,CD200,Cd24a,CD28,CD3E,CD40,CD72,CD74,CD86,CD8A,CDKN1A,Cdkn1c,CDKN2C,CEBPA,CEBPE,CIDEB,CIITA,CLEC4A,CLEC4D,CSF1,CSF1R,CSF2RB,CTSD,CXCL14,CXCR2,DCN,DDX58,DLK1,DOCK2,DOK1,DOK2,EDNRB,E…
Organismal Injury and Abnormalities,Tissue Morphology	Morphology of lesion	4.82e-28			ABCG5,ABCG8,ACAT1,ACAT2,ADAM12,ADH5,ADORA2A,AGT,ANTXR1,ANXA1,ANXA5,APOA1,APOE,APP,AR,AREG,ARHGEF28,ARL4C,BAK1,BCL2,BNIP3,C1QA,CAMK2A,CASP1,CBR3,CBS/CBSL,CCL19,Ccl2,CCND1,CCND2,CCR2,CD40,CD44,Cd59a,CDH1,CDKN1A,CEBPA,CES1,CHRM3,CNR1,CPB2,CRP,CRYAB,CSF1,CSTB,CTSB,CTSS,CX3CL1,CX3CR1,CXCL3,CXCR2,CYP2C8,CYP2J2,DDR1,DNMT3A,EBI3,EFEMP1,EHF,ENTPD1,EPHX2,ERBB2,ESRP1,ETS2,ETV4,F11,F2,F2R,F3,FASLG,FCER1G,FER…
Cancer,Organismal Injury and Abnormalities,Reproductive System Disease	Female genital tract serous carcinoma	1.67e-27			ABCB1,ACVR1B,AEBP1,AGPAT2,ALDH1A2,ANXA2,ANXA3,APOE,AR,ARID5B,ARL4C,AXIN2,BCL2,BUB1,BUB1B,C4A/C4B,C7,CA2,CACNA1C,CBS/CBSL,CCNA2,CCNB1,CCNB2,CD274,CDC20,CDH1,CDH11,CDKN1A,CDKN2C,CLDN4,CLDN7,CMTM8,COL14A1,COL15A1,COL3A1,COL4A6,COL5A1,COL6A2,CSF3R,CTNNAL1,DAB2,DDR2,DES,DNMT3A,DPT,DTNA,ECM2,EDNRB,EEF1A2,ELF3,EMILIN1,ENPEP,ENTPD1,EPCAM,EPHA3,EPHB2,EPHB6,ERBB2,ESPL1,ETV4,F2R,F2RL1,F3,FBLN1,FBLN5,FGFR3,F…
Cancer,Gastrointestinal Disease,Organismal Injury and Abnormalities	Colorectal adenocarcinoma	3.6e-27			AASS,AATK,ABCA5,ABCA6,ABCA9,ABCB1,ABCB6,ABCC4,ABCC5,ABCC6,ABCD3,ABCG5,ABHD14B,ABHD2,ABI3,ABLIM2,ACACB,ACADVL,ACAT1,ACE,ACLY,ACOT9,ACPP,ACSS2,ACTG1,ACVR1B,ACVRL1,ACYP1,ADAM17,ADAM19,ADAMTS10,ADAMTS12,ADAMTS14,ADAMTS15,ADAMTS16,ADAMTS2,ADAMTS3,ADAMTS9,ADAMTSL4,ADAMTSL5,ADAR,ADCY2,ADCY3,ADCY4,ADGB,ADIPOR2,ADK,ADORA2A,ADRA1A,ADRA1B,ADSSL1,AEBP1,AFAP1,AFF3,AFM,AGBL2,AGBL5,AGPAT2,AGRN,AHNAK2,AIDA,AIM2,…
Immunological Disease	Abnormal morphology of immune system	2.11e-26			ABCB1,Abcb1b,APOE,ARID3A,BAK1,BATF,BCL11A,BCL2,BCL2L11,BCL6,BIRC5,BLNK,CARD11,CASP1,CBLB,Ccl2,CCL25,Ccl7,CCR1,CCR2,CCR5,CD200,CD207,CD22,CD274,CD28,CD36,CD3E,CD40,CD74,CD84,CD86,CD8A,CD8B,CDKN1A,CDKN2C,CEBPA,CEBPE,CISH,CLEC4A,CMKLR1,CNN2,CRISPLD2,CSF1,CSF1R,CSF3R,CTSD,CYTIP,DDX58,DOCK2,DTX1,EBI3,ELF4,F11,FASLG,FCER1G,FGFR2,FGR,FLT3LG,GCNT1,GIMAP1-GIMAP5,GRAP2,HCK,HEXB,HLA-A,HLA-DMA,HLA-DQA1,HLA-D…
Cellular Function and Maintenance,Hematological System Development and Function	Function of macrophages	1.45e-25			ADORA2B,AIM2,APOE,AXL,BAG4,CAPG,CARD9,Ccl2,CCL5,CCR1,CCR2,CD14,CD200,CD36,CD9,CLCN2,CLEC4E,CLEC6A,CLEC7A,CNN2,CSF1,CSF1R,CXCL10,CYBB,DOK1,DOK2,F3,FADS2,FCER1G,FCGR1A,FCGR2A,FES,FGR,FOS,GDF15,GSN,HCK,ICAM1,IDUA,IL12B,IL18,LCP1,LGALS3,LGMN,MARCKSL1,MAVS,MERTK,MMP12,MMP7,MSR1,MST1R,MYO9B,NCEH1,NFKB1,NFKB2,NLRC4,NLRP1,NLRP3,P2RX7,P2RY6,PIK3CD,PIK3CG,PLA2G15,PLA2G4A,PLAT,PLAU,PLAUR,PLG,PSAP,PTGER4,PYC…
Cell Morphology	Morphology of leukocytes	1.51e-25			ABCB1,Abcb1b,APOE,APP,ARID3A,BAK1,BATF,BCL11A,BCL2,BCL2L11,BIRC5,BLNK,BTK,CARD11,CASP1,CBLB,Ccl2,CCL25,CCL4,Ccl7,CCND1,CCR1,CCR2,CCR5,CCR7,CD200,CD207,CD22,CD274,CD28,CD36,CD3E,CD40,CD74,CD84,CD86,CD8A,CD8B,CDKN1A,CDKN2C,CEBPA,CEBPE,CMKLR1,CNN2,CSF1,CSF1R,CSF3R,CTSD,CX3CR1,CYTIP,DDX58,DLK1,DTX1,EBI3,ELF4,ETS2,F11,FASLG,FCER1G,FGFR2,FGR,FLT3LG,GCNT1,GIMAP1-GIMAP5,GLA,GRAP2,HCK,HEXB,HGF,HLA-A,HLA-D…
Cancer,Endocrine System Disorders,Organismal Injury and Abnormalities,Reproductive System Disease	Ovarian cancer	2.01e-25			AASS,ABAT,ABCB1,ABCC4,ABHD2,ABLIM2,ABR,ACAD10,ACAD11,ACPP,ACTG1,ACVR1B,ACYP1,ADAM10,ADAM17,ADAM19,ADAMTS10,ADAMTS12,ADAMTS2,ADAMTS7,ADAMTSL3,ADCY2,ADCYAP1R1,ADGB,ADIPOR2,ADORA2A,AEBP1,AFF3,AFM,AGAP2,AGPAT2,AHNAK2,AIF1,AIFM1,AK3,AK7,AKNA,AKR1B1,ALB,ALCAM,ALDH1A2,ALDH1L1,ALDH5A1,ALDH7A1,AMOTL1,ANGPT1,ANKRD55,ANLN,AOC1,APOA1,APOBR,APOE,APOH,AR,ARHGAP39,ARHGAP44,ARHGAP9,ARHGEF17,ARHGEF26,ARHGEF28,ARH…
Cancer,Gastrointestinal Disease,Organismal Injury and Abnormalities	Colon adenocarcinoma	2.18e-25			AATK,ABCA5,ABCA6,ABCA9,ABCB6,ABCC4,ABCC5,ABCC6,ABCD3,ABCG5,ABHD14B,ABHD2,ABI3,ABLIM2,ACACB,ACADVL,ACAT1,ACE,ACLY,ACOT9,ACPP,ACTG1,ACVR1B,ACVRL1,ACYP1,ADAM17,ADAM19,ADAMTS10,ADAMTS12,ADAMTS14,ADAMTS15,ADAMTS16,ADAMTS2,ADAMTS3,ADAMTS9,ADAMTSL4,ADAMTSL5,ADAR,ADCY2,ADCY3,ADCY4,ADGB,ADIPOR2,ADK,ADORA2A,ADRA1A,ADRA1B,ADSSL1,AEBP1,AFAP1,AFF3,AFM,AGBL2,AGBL5,AGPAT2,AGRN,AHNAK2,AIDA,AIM2,AJAP1,AK3,AKAP12,…
Cardiovascular System Development and Function	Morphology of cardiovascular system	3.06e-25			ABCA5,ABCC1,ABCC4,ACACB,ACADVL,ACE,ACSL1,ACVRL1,ADAM10,ADAM12,ADAM15,ADAM17,ADAM19,ADAMTS9,ADGRA2,ADGRG1,ADK,ADORA2A,ADRA1A,ADRA1B,ADRA2B,ADRB3,AGT,AIF1,AIFM1,AKAP12,AKT3,ALDH1A2,AMOT,ANGPT1,ANKRD1,APOE,APP,AR,ARHGDIA,ARHGEF26,ARID3A,ARNTL,ASB2,ASB4,ATF3,ATP2A3,AXL,B9D1,BCAM,BCL2,BCL6,BDKRB2,BGN,BIRC2,BIRC5,BNIP3,BTC,Bvht,CA2,CABIN1,CACNA1C,CACNA2D1,CACNB1,CACNB3,CALR,CAMK2D,CAMK4,CASP3,CASQ2,CAS…
Organismal Development	Morphology of head	1.22e-24			AATK,ABCC6,ABI2,ABR,ACHE,ACVR1B,ADAM17,ADAMTS2,ADAMTS9,ADCY3,ADGRA2,ADGRV1,ADORA2A,ADRA2B,AES,AGT,AIFM1,AKAP12,AKT3,ALDH1A2,ALOX5AP,ALPL,Ank2,ANTXR1,ANXA1,AP3M2,APAF1,APBB1,APOE,APP,AREG,ARHGAP5,ARNT2,ARNTL,ASPM,ASTN1,ATP1A2,AXIN2,AXL,B4GALT2,B9D1,BAK1,BBS7,BCL2,BCL2L11,BGN,BMP7,BOC,BRSK1,BTG2,C1QA,CACNB3,CADPS2,CAMK2A,CAMK4,CASP3,CAT,CBS/CBSL,Ccl2,CCND1,CCND2,CCR2,CCR7,CD40,CDH1,CDH11,CDKN1A,Cdk…
Connective Tissue Development and Function,Skeletal and Muscular System Development and Function,Tissue Development	Morphology of bone	3.38e-24			ADAM17,ADAMTS2,ALPL,ANTXR1,APAF1,APOE,APP,AR,AREG,ARHGEF25,ARID5B,ARNTL,ATP6V0D2,BGN,BMP7,BTG3,CAMK4,CASP3,CCND1,CCR1,CCR2,CD14,CD200,CD36,CD40,CD44,CD68,CDKN1A,Cdkn1c,CDO1,CDON,CHPF,Clec2d (includes others),CLEC4A,Cmah,CMKLR1,CNMD,CNR1,COL12A1,COL1A1,COL1A2,COL27A1,CREB3L1,CRTAP,CSF1,CSF1R,CTSK,CYP1B1,CYP51A1,DCN,DDR1,DDR2,DERL2,DLK1,ECM1,EFEMP1,ELN,EPHB2,EPHB3,ERRFI1,EVC2,EYA4,F2R,FARP2,FASLG,F…
Nervous System Development and Function	Morphology of nervous system	3.86e-24			AADAT,AATK,ABI2,ABR,ACHE,ACVRL1,ADAM10,ADCY3,ADCYAP1R1,ADGRA2,ADGRG6,AGAP2,AGRN,AGT,AIFM1,AKAP12,AKT3,ALDH1A2,ALPL,Ank2,ANXA1,ANXA5,AP3M2,APAF1,APBA1,APBB1,APOE,APP,AQP4,AR,ARHGAP5,ARHGEF9,ARNT2,ASPM,ASTN1,ATP13A2,ATP1A2,AXL,B4GALT2,BAK1,BBS7,BCL2,BCL2L11,BRSK1,BTG2,C1QA,CACNA1C,CACNB3,CADM1,CADPS2,CAMK2A,CAMK2B,CAMK4,Casp12,CASP2,CASP3,CASP4,CAT,CBS/CBSL,CCDC88A,Ccl2,CCL5,CCND1,CCND2,CCR2,CCR5,C…
Cardiovascular Disease,Organismal Injury and Abnormalities	Peripheral arterial disease	3.6e-23			ACE,ADAR,ADGRE5,AMY2A,ANKRD6,APOA1,APOE,ARHGDIB,ARL4C,BCL2,BEX4,BTG2,C3AR1,C5AR1,CAPG,CASP1,CCR1,CD163,CD36,CD53,CD83,CFHR1,CLEC4A,COL1A1,COL1A2,COL6A1,CSF2RB,CTSB,CTSS,CXCR4,CYTIP,DAB2,EGR2,ELF4,EVI2A,F10,F2,F2R,FAM49B,FCGR1A,FCGR2A,FCGR3A/FCGR3B,FRY,FYB1,GLRX,GLS,GPRC5A,GULP1,HCAR2,HCK,HCLS1,HEBP2,HIBCH,HMGCR,HTATIP2,IFI30,IRF8,ITGA4,KCTD12,LAIR1,LAPTM5,LCP1,LMCD1,LPAR1,LPL,LPXN,MAFB,MAP4K4,MAR…
Organismal Injury and Abnormalities	Visceromegaly	6.41e-23			ABCA5,ABCC1,ABCC4,ABCD3,ACADVL,ACE,ACSL1,ACVRL1,ADAM17,ADGRG1,ADK,ADORA2A,ADRA1A,ADRA1B,ADRB3,AGT,AIFM1,AIM2,AKAP12,ALDH1A2,ANGPT1,ANKRD1,AOAH,APOE,AQP11,AR,ARG1,ASB2,ATF3,ATP2A3,AXL,AZGP1,BAK1,BCL2,BCL2L11,BGN,BIRC5,BLNK,BNIP3,BPNT1,BTK,C4A/C4B,CA2,CABIN1,CACNA1C,CACNA2D1,CACNB1,CACNB3,CALR,CAMK2D,CAMK4,CASQ2,CAT,CBL,CBS/CBSL,Ccl2,CCND1,CCR2,CCR7,CD28,CD36,CD40,CD8A,CDC42EP3,CDKN1A,CDKN2C,CEBPA,…
Organismal Injury and Abnormalities,Tissue Morphology	Size of lesion	7.22e-23			ABCG5,ABCG8,ACAT1,ACAT2,ADAM12,ADH5,ADORA2A,AGT,ANTXR1,ANXA1,ANXA5,APOA1,APOE,APP,AREG,ARHGEF28,ARL4C,BAK1,BCL2,BNIP3,C1QA,CAMK2A,CASP1,CBR3,CBS/CBSL,CCL19,Ccl2,CCND2,CCR2,CD40,CD44,Cd59a,CDH1,CDKN1A,CEBPA,CES1,CHRM3,CNR1,CPB2,CRP,CRYAB,CSF1,CSTB,CTSB,CTSS,CX3CL1,CX3CR1,CXCL3,CYP2C8,CYP2J2,DDR1,DNMT3A,EBI3,EFEMP1,EHF,ENTPD1,EPHX2,ERBB2,ESRP1,ETS2,ETV4,F11,F2,F3,FASLG,FCER1G,FERMT1,FGB,FGG,FOS,FOX…
Cell Morphology	Morphology of blood cells	1.12e-22			ABCB1,Abcb1b,ADAMTS3,ADAR,ANO6,APOE,APP,ARID3A,BAK1,BATF,BCL11A,BCL2,BCL2L11,BIRC5,BLNK,BTK,CARD11,CASP1,CBLB,Ccl2,CCL25,CCL4,Ccl7,CCND1,CCND2,CCR1,CCR2,CCR5,CCR7,CD200,CD207,CD22,CD274,CD28,CD34,CD36,CD3E,CD40,CD74,CD84,CD86,CD8A,CD8B,CDKN1A,CDKN2C,CEBPA,CEBPE,CMKLR1,CNN2,CSF1,CSF1R,CSF3R,CTSD,CX3CR1,CYTIP,DDX58,DLK1,DTX1,EBI3,ELF4,ETS2,F11,F2,F2R,F3,FASLG,FCER1G,FERMT3,FES,FGFR2,FGR,FLI1,FLT3LG…
Neurological Disease	Chorea	3.26e-22			ACAT1,ADCY2,ADCY7,ADORA2A,ADRA1A,ADRA1B,ADRA2B,ADRB3,AEBP1,AFM,AHCY,AIFM1,AK1,ALAS1,ALDH2,ALDH6A1,APLP1,APOE,AQP4,ARMCX2,ARMCX3,ATP5F1C,ATP5MG,ATP5PF,ATP5PO,ATP6V1B2,B3GALT4,BASP1,BBOX1,BCL2,BCL6,BIRC2,C4A/C4B,C7,CA2,CACNB3,CAMK2A,CAMK2B,CAMK4,CASP1,CASP2,CASP3,CASQ2,CCL4,CCL5,CD44,CD48,CD68,CDS1,CHRM3,CHRNA4,CIITA,CKB,CNR1,COL4A3,COX7B,CPLX2,CREB3L1,CRP,CRYAB,CTSS,CX3CL1,CYC1,CYFIP2,CYP51A1,DAAM…
Digestive System Development and Function,Gastrointestinal Disease	Abnormal morphology of digestive system	3.3e-22			A4GNT,ABCA5,ABCB1,ABCB10,ABCC4,ABCD3,ABCG2,ACVRL1,ADAM17,ADAMTS2,ADAMTS3,ADAR,AEBP1,AGPAT2,ALPL,ANTXR1,AOAH,AP1M2,APAF1,APEX1,APOA1,APOE,AREG,ARFGEF3,ARG1,ARNTL,ASAH1,ATF3,AXIN2,B9D1,BCAM,BCL2,BMP7,BPNT1,C3AR1,C4A/C4B,CADPS2,CBS/CBSL,CCND1,CCR1,CCR2,CCR5,CCR7,CD207,CD36,CDKN1A,Cdkn1c,CDON,CEACAM1,CEBPA,CES1,CFTR,CISH,CLEC7A,CLMP,CMKLR1,COL3A1,CSF1,CTSD,CTSK,CXCR2,CYBB,CYP27A1,CYP51A1,DCN,DDX58,DL…
Hereditary Disorder,Neurological Disease,Organismal Injury and Abnormalities,Psychological Disorders,Skeletal and Muscular Disorders	Huntington Disease	4.1e-22			ACAT1,ADCY2,ADCY7,ADORA2A,ADRA1A,ADRA1B,ADRA2B,ADRB3,AEBP1,AFM,AHCY,AIFM1,AK1,ALAS1,ALDH2,ALDH6A1,APLP1,APOE,AQP4,ARMCX2,ARMCX3,ATP5F1C,ATP5MG,ATP5PF,ATP5PO,ATP6V1B2,B3GALT4,BASP1,BBOX1,BCL2,BCL6,BIRC2,C4A/C4B,C7,CA2,CACNB3,CAMK2A,CAMK2B,CAMK4,CASP1,CASP2,CASP3,CASQ2,CCL4,CCL5,CD44,CD48,CD68,CDS1,CHRM3,CHRNA4,CIITA,CKB,CNR1,COL4A3,COX7B,CPLX2,CREB3L1,CRP,CRYAB,CTSS,CX3CL1,CYC1,CYFIP2,CYP51A1,DAAM…
Endocrine System Disorders,Gastrointestinal Disease,Metabolic Disease,Organismal Injury and Abnormalities	Diabetic complication	5.63e-22			0610031O16Rik,ABCC4,ABCG1,ACACA,ACE,Acnat1/Acnat2,ACO1,ACSM3,ADORA2A,ADORA2B,ADRA1A,ADRA1B,ADRA2B,ADRB3,AGPS,AGT,AIF1,Airn,AKR1B1,Akr1c12/Akr1c13,Akr1c14,AOC1,APOE,AR,ATP11A,ATRNL1,AZGP1,BBOX1,C1QTNF6,C8A,CA1,CA13,CA2,CA3,CA5A,CACNA1B,CACNA1C,CACNA2D1,CCDC138,CCDC88C,CCND1,CD34,CD36,CDKN1A,CDS1,CHRM3,CLMP,CNR1,COL12A1,COL14A1,COL15A1,COL16A1,COL1A1,COL1A2,COL27A1,COL3A1,COL4A1,COL4A2,COL4A3,COL4A…
Cancer,Hematological Disease,Organismal Injury and Abnormalities	Mature T-cell or NK-cell neoplasm	1.28e-21			ACOT9,ADAM19,ADAMTS9,ADAR,ADRB3,AIM2,AMOTL1,ANXA1,BAK1,BASP1,BCL2,BCL2L11,BCL6,BIRC5,C3orf52,CADM1,CARD11,CAV2,CCL19,CCL22,CCND1,CCR7,CD163,CD180,CD200,CD28,CD3E,CD40,CD7,CD86,CDH1,CDH11,CDH3,CDKN2C,CDO1,CHPF,CIITA,COL12A1,COL15A1,COL1A1,COL1A2,COL27A1,COL3A1,COL4A1,COL4A2,COL6A1,COL6A2,CSF3R,CXCL10,CXCL14,CXCR3,DHFR,DNM3,DNMT1,DNMT3A,DTX1,DUSP2,DUSP5,DUSP8,DYNLL2,EBI3,EFEMP2,EPAS1,EPHA3,ERBB2,FB…
Organismal Development,Organismal Injury and Abnormalities	Abnormal morphology of head	2.98e-21			ABCC6,ABI2,ABR,ACHE,ACVR1B,ADAM17,ADAMTS2,ADAMTS9,ADCY3,ADGRA2,ADGRV1,ADORA2A,ADRA2B,AES,AGT,AKAP12,AKT3,ALPL,Ank2,ANTXR1,AP3M2,APAF1,APBB1,APOE,APP,AREG,ARHGAP5,ARNT2,ARNTL,ASPM,ASTN1,ATP1A2,AXIN2,AXL,B4GALT2,B9D1,BAK1,BBS7,BCL2,BCL2L11,BGN,BMP7,BOC,BRSK1,C1QA,CACNB3,CADPS2,CAMK2A,CAMK4,CASP3,CAT,CBS/CBSL,Ccl2,CCND1,CCND2,CCR2,CCR7,CDH1,CDH11,CDKN1A,Cdkn1c,CDKN2C,CDO1,CDON,CELSR2,CEP290,CFTR,CHR…
Cancer,Organismal Injury and Abnormalities,Reproductive System Disease	Female genital tract adenocarcinoma	3.6e-21			AACS,AASS,ABCA5,ABCA6,ABCA9,ABCB1,ABCC12,ABCC4,ABCC6,ABCG5,ABHD2,ABI2,ABLIM2,ABR,ACACB,ACAD10,ACAD11,ACAD8,ACADSB,ACE,ACOX1,ACPP,ACSL1,ACSL3,ACSM1,ACSM3,ACSS2,ACTG1,ACTN1,ACVR1B,ACY1,ACYP1,ADAM19,ADAMTS10,ADAMTS12,ADAMTS16,ADAMTS2,ADAMTS7,ADAMTSL1,ADAMTSL3,ADAMTSL4,ADCY2,ADCYAP1R1,ADGB,ADIPOR2,ADORA2A,ADRA1A,AEBP1,AFF3,AFM,AGAP2,AGBL5,AGPAT2,AGPAT4,AGPS,AGT,AGXT2,AHNAK,AHNAK2,AIF1,AIFM1,AJAP1,AK3…
Cancer,Hematological Disease,Immunological Disease,Organismal Injury and Abnormalities	Mature T-cell neoplasm	5.35e-21			ACOT9,ADAM19,ADAMTS9,ADAR,AIM2,AMOTL1,ANXA1,BAK1,BASP1,BCL2,BCL2L11,BCL6,BIRC5,C3orf52,CADM1,CARD11,CAV2,CCL19,CCL22,CCND1,CCR7,CD163,CD180,CD200,CD28,CD3E,CD40,CD7,CD86,CDH1,CDH11,CDH3,CDKN2C,CDO1,CHPF,CIITA,COL12A1,COL15A1,COL1A1,COL1A2,COL27A1,COL3A1,COL4A1,COL4A2,COL6A1,COL6A2,CSF3R,CXCL10,CXCL14,CXCR3,DHFR,DNM3,DNMT1,DNMT3A,DTX1,DUSP2,DUSP5,DUSP8,DYNLL2,EBI3,EFEMP2,EPAS1,EPHA3,ERBB2,FBN1,FGF…
Cell Morphology,Immunological Disease	Abnormal morphology of leukocytes	6.85e-21			ABCB1,Abcb1b,APOE,ARID3A,BAK1,BATF,BCL11A,BCL2,BCL2L11,BIRC5,BLNK,CARD11,CASP1,CBLB,CCL25,CCR5,CD22,CD274,CD28,CD36,CD3E,CD40,CD74,CD84,CD86,CD8A,CD8B,CDKN1A,CDKN2C,CEBPA,CNN2,CSF1,CSF1R,CYTIP,DDX58,DTX1,EBI3,ELF4,FASLG,FCER1G,FGFR2,FLT3LG,GCNT1,GIMAP1-GIMAP5,GRAP2,HLA-A,HLA-DMA,HLA-DQA1,HLA-DQB1,HLA-G,ID3,IFNGR1,IGHG1,IKZF1,IL18,IL1RN,IL2RB,IL2RG,IL7R,IMPDH1,INPP5D,IRF4,IRF8,ITGB2,ITGB6,ITGB7,IT…
Cardiovascular Disease,Cardiovascular System Development and Function	Abnormal morphology of cardiovascular system	1.19e-20			ABCA5,ABCC1,ABCC4,ACACB,ACADVL,ACE,ACSL1,ACVRL1,ADAM10,ADAM12,ADAM15,ADAM17,ADAM19,ADAMTS9,ADGRA2,ADGRG1,ADK,ADORA2A,ADRA1A,ADRA1B,ADRA2B,ADRB3,AGT,AIFM1,AKAP12,ALDH1A2,AMOT,ANGPT1,ANKRD1,APOE,AR,ARHGDIA,ARHGEF26,ARID3A,ASB2,ASB4,ATF3,ATP2A3,AXL,B9D1,BCAM,BCL2,BCL6,BDKRB2,BGN,BIRC2,BIRC5,BNIP3,BTC,CA2,CABIN1,CACNA1C,CACNA2D1,CACNB1,CACNB3,CALR,CAMK2D,CAMK4,CASP3,CASQ2,CBS/CBSL,Ccl2,CCND1,CCND2,CC…
Cardiovascular System Development and Function,Organ Morphology,Organismal Development	Morphology of heart	1.99e-19			ABCA5,ABCC1,ABCC4,ACACB,ACADVL,ACE,ACSL1,ACVRL1,ADAM10,ADAM12,ADAM15,ADAM17,ADAM19,ADAMTS9,ADGRG1,ADK,ADORA2A,ADRA1A,ADRA1B,ADRA2B,ADRB3,AGT,AIFM1,AKAP12,AKT3,ALDH1A2,ANGPT1,ANKRD1,APOE,AR,ARID3A,ARNTL,ASB2,ATF3,ATP2A3,BCL2,BCL6,BGN,BIRC2,BIRC5,BNIP3,BTC,Bvht,CA2,CABIN1,CACNA1C,CACNA2D1,CACNB1,CACNB3,CALR,CAMK2D,CAMK4,CASP3,CASQ2,CASZ1,Ccl2,CCNA2,CCND1,CCND2,CCR5,CD36,CDC42EP3,CDKN1A,Cdkn1c,CDKN2…
Cancer,Hematological Disease,Immunological Disease,Organismal Injury and Abnormalities	Mature B-cell neoplasm	5.63e-19			AASS,ABCB1,ABCC1,ABCG1,ACAD11,ACE,ACVRL1,ADAMTS15,ADAMTS16,ADAMTS9,ADAMTSL1,ADAMTSL3,ADCYAP1R1,ADRA1A,ADRA1B,ADRB3,AHNAK,ALPL,AMOT,ANO1,ANTXR1,ANXA1,ANXA2,ANXA4,ANXA5,APBA1,APOBEC3B,APOE,APP,ARHGAP17,ARHGAP42,ARHGEF28,ARL11,ASAP2,ASXL3,ATF3,ATG9A,ATP10A,ATP1A2,ATP6V0D2,ATRNL1,BAK1,BBS7,BCL11A,BCL2,BCL2L11,BCL6,BCOR,BICC1,BIRC5,BRSK1,BTG2,BTK,C1QTNF7,C3orf67,C7,CA2,CAD,CAPRIN2,CARD11,CASP2,CASP3,C…
Cardiovascular System Development and Function	Morphology of vasculature	1.03e-18			ABCC6,ACE,ACVRL1,ADAM17,ADGRA2,ADORA2A,ADRA1A,ADRA1B,ADRB3,AGT,AIF1,AMOT,ANGPT1,APOE,APP,ARHGDIA,ASB4,AXL,B9D1,BCAM,BCL2,BDKRB2,CACNB3,CASP3,CAT,CBS/CBSL,CCR5,CDO1,CDON,COL15A1,COL3A1,COL4A3,COL5A1,CRELD1,CRYAB,CXCL10,CXCR4,CYGB,DDR1,DLK1,EDNRB,EFEMP2,EGLN3,EHD4,ELN,EPAS1,EPHX2,EPN2,ERRFI1,F2R,F2RL1,F3,F7,FBLN1,FBLN5,FBN1,FGF1,FGFR2,FLNA,FMOD,FOXA2,FOXM1,G6PD,GATA6,GDF2,GHR,GJA1,HAND2,HDAC7,HEY1,…
Nervous System Development and Function,Neurological Disease	Abnormal morphology of nervous system	1.31e-18			AADAT,AATK,ABI2,ABR,ACHE,ACVRL1,ADCY3,ADGRA2,ADGRG6,AGRN,AGT,AKAP12,AKT3,ALPL,Ank2,ANXA5,AP3M2,APAF1,APBB1,APOE,APP,AR,ARHGAP5,ARHGEF9,ARNT2,ASPM,ASTN1,ATP13A2,ATP1A2,AXL,B4GALT2,BAK1,BBS7,BCL2,BCL2L11,BRSK1,C1QA,CACNA1C,CACNB3,CADPS2,CAMK2A,CAMK4,Casp12,CASP2,CASP3,CASP4,CAT,CBS/CBSL,CCDC88A,Ccl2,CCL5,CCND1,CCND2,CCR2,CCR5,CD200,CD44,CD86,CDH11,Cdkn1c,CDKN2C,CDON,CELSR2,CEP290,CHRNA4,CHRNB2,CKB,…
Renal and Urological System Development and Function	Morphology of urinary system	1.34e-18			ACE,AGPAT2,AGT,AKR1B1,APCS,APOE,APRT,AQP11,ARHGDIA,ARNTL,ASB4,B9D1,BCAM,BCL2,BCL2L11,BDKRB2,BGN,BICC1,BMP7,C4A/C4B,CACNA2D1,CAT,CCR1,CD300LB,CD36,CDKN1A,Cdkn1c,CDKN2C,CHRM3,CHRNB2,CLDN4,CLDN7,CLEC6A,CLMP,COL4A3,CXCL14,CXCR2,CYP27A1,DACT3,DCN,DDR1,DEPTOR,DHCR7,DYNC2LI1,EFEMP1,EHD4,ELMO1,ESRRG,ETV4,ETV5,FABP2,FADS2,FAH,FBLN1,FCER1G,FGFR2,FGFRL1,FOXO1,FREM1,FSTL1,GAS6,GCNT1,GDF15,GFRA1,GHR,GJA1,GLA,…
Cardiovascular System Development and Function	Morphology of vessel	1.34e-18			ACVRL1,ADAM17,ADGRA2,ADORA2A,ADRA1A,ADRA1B,ADRB3,AGT,AIF1,AMOT,ANGPT1,APOE,APP,ARHGDIA,ASB4,AXL,B9D1,BCAM,BCL2,BDKRB2,CACNB3,CASP3,CAT,CBS/CBSL,CCR5,CDO1,CDON,COL15A1,COL3A1,COL4A3,COL5A1,CRYAB,CXCL10,CXCR4,CYBB,CYGB,CYP51A1,DDR1,EDNRB,EFEMP2,EGLN3,EHD4,ELN,EPN2,F2R,F2RL1,F3,F7,FBLN1,FBLN5,FBN1,FBN2,FGF1,FLNA,FMOD,FOXA2,FOXM1,G6PD,GATA6,GDF2,GHR,GJA1,HAND2,HDAC7,HES1,HEY1,HGF,HMGCR,HMOX1,HNF1B,HS…
