# Supplementary material for: Nonobese mice with nonalcoholic steatohepatitis fed on a choline‐deficient, l‐amino acid‐defined, high‐fat diet exhibit alterations in signaling pathways
Source: FEBS Open Bio. 2021 Sep 21;11(11):2950–65. doi: 10.1002/2211-5463.13272 (PMC8564345; doi:10.1002/2211-5463.13272)
Supplement: Supplementary file 7 — Table S4. Gene expression in livers of the control, CDAHFD‐0.1 and CDAHFD‐0.6 groups at the end of week 13. The following expression data are shown per sample. (1) Total counts, (2) Reads Per Kilobase of transcript per Million mapped reads (RPKM), (3) Transcripts Per Million (TPM) and (4) Counts Per Million (CPM). [file FEB4-11-2950-s005.xlsx]

## Sheet: Expression Browser-cont, CD...
Supplemental Table S4
Gene expression in livers of the control, CDAHFD-0.1 and CDAHFD-0.6 groups at the end of week 13. The following expression data are shown per sample. (1) Total counts, (2)Reads Per Kilobase of transcript per Million mapped reads (RPKM), (3) Transcripts Per Million (TPM) and (4) Counts Per Million (CPM).
Name	Chromosome	Region	Identifier	control_1 trimmed (GE) - Total counts	control_1 trimmed (GE) - RPKM	control_1 trimmed (GE) - TPM	control_1 trimmed (GE) - CPM	control_2 trimmed (GE) - Total counts	control_2 trimmed (GE) - RPKM	control_2 trimmed (GE) - TPM	control_2 trimmed (GE) - CPM	control_3 trimmed (GE) - Total counts	control_3 trimmed (GE) - RPKM	control_3 trimmed (GE) - TPM	control_3 trimmed (GE) - CPM	control_4 trimmed (GE) - Total counts	control_4 trimmed (GE) - RPKM	control_4 trimmed (GE) - TPM	control_4 trimmed (GE) - CPM	CDAHFD-0.1_1 trimmed (GE) - Total counts	CDAHFD-0.1_1 trimmed (GE) - RPKM	CDAHFD-0.1_1 trimmed (GE) - TPM	CDAHFD-0.1_1 trimmed (GE) - CPM	CDAHFD-0.1_2 trimmed (GE) - Total counts	CDAHFD-0.1_2 trimmed (GE) - RPKM	CDAHFD-0.1_2 trimmed (GE) - TPM	CDAHFD-0.1_2 trimmed (GE) - CPM	CDAHFD-0.1_3 trimmed (GE) - Total counts	CDAHFD-0.1_3 trimmed (GE) - RPKM	CDAHFD-0.1_3 trimmed (GE) - TPM	CDAHFD-0.1_3 trimmed (GE) - CPM	CDAHFD-0.1_4 trimmed (GE) - Total counts	CDAHFD-0.1_4 trimmed (GE) - RPKM	CDAHFD-0.1_4 trimmed (GE) - TPM	CDAHFD-0.1_4 trimmed (GE) - CPM	CDAHFD-0.6_1 trimmed (GE) - Total counts	CDAHFD-0.6_1 trimmed (GE) - RPKM	CDAHFD-0.6_1 trimmed (GE) - TPM	CDAHFD-0.6_1 trimmed (GE) - CPM	CDAHFD-0.6_2 trimmed (GE) - Total counts	CDAHFD-0.6_2 trimmed (GE) - RPKM	CDAHFD-0.6_2 trimmed (GE) - TPM	CDAHFD-0.6_2 (GE) - CPM	CDAHFD-0.6_3 trimmed (GE) - Total counts	CDAHFD-0.6_3 trimmed (GE) - RPKM	CDAHFD-0.6_3 trimmed (GE) - TPM	CDAHFD-0.6_3 trimmed (GE) - CPM	CDAHFD-0.6_4 trimmed (GE) - Total counts	CDAHFD-0.6_4 trimmed (GE) - RPKM
4933401J01Rik	1	3073253..3074322	ENSMUSG00000102693	0	0	0	0	0	0	0	0	0	0	0	0	0	0	0	0	0	0	0	0	0	0	0	0	0	0	0	0	0	0	0	0	0	0	0	0	0	0	0	0	0	0	0	0	0	0
Gm26206	1	3102016..3102125	ENSMUSG00000064842	0	0	0	0	0	0	0	0	0	0	0	0	0	0	0	0	0	0	0	0	0	0	0	0	0	0	0	0	0	0	0	0	0	0	0	0	0	0	0	0	0	0	0	0	0	0
Xkr4	1	complement(3205901..3671498)	ENSMUSG00000051951	0	0	0	0	4	0.0498921	0.123417	0.367564	0	0	0	0	0	0	0	0	3	0.0373409	0.105421	0.204248	1	0.0136678	0.03781	0.0780984	1	0.0163068	0.0456349	0.0919954	2	0.0232983	0.0662513	0.124569	0	0	0	0	1	0.0137727	0.0339521	0.102113	0	0	0	0	0	0
Gm18956	1	3252757..3253236	ENSMUSG00000102851	0	0	0	0	0	0	0	0	0	0	0	0	0	0	0	0	0	0	0	0	0	0	0	0	0	0	0	0	0	0	0	0	0	0	0	0	0	0	0	0	0	0	0	0	0	0
Gm37180	1	complement(3365731..3368549)	ENSMUSG00000103377	0	0	0	0	0	0	0	0	0	0	0	0	0	0	0	0	0	0	0	0	0	0	0	0	0	0	0	0	0	0	0	0	0	0	0	0	0	0	0	0	0	0	0	0	0	0
Gm37363	1	complement(3375556..3377788)	ENSMUSG00000104017	0	0	0	0	0	0	0	0	0	0	0	0	0	0	0	0	0	0	0	0	0	0	0	0	0	0	0	0	0	0	0	0	0	0	0	0	0	0	0	0	0	0	0	0	0	0
Gm37686	1	complement(3464977..3467285)	ENSMUSG00000103025	0	0	0	0	0	0	0	0	0	0	0	0	0	0	0	0	0	0	0	0	0	0	0	0	0	0	0	0	0	0	0	0	0	0	0	0	0	0	0	0	0	0	0	0	0	0
Gm1992	1	3466587..3513553	ENSMUSG00000089699	0	0	0	0	0	0	0	0	0	0	0	0	0	0	0	0	0	0	0	0	0	0	0	0	0	0	0	0	0	0	0	0	0	0	0	0	0	0	0	0	0	0	0	0	0	0
Gm37329	1	complement(3512451..3514507)	ENSMUSG00000103201	0	0	0	0	0	0	0	0	0	0	0	0	0	0	0	0	0	0	0	0	0	0	0	0	0	0	0	0	0	0	0	0	0	0	0	0	0	0	0	0	0	0	0	0	0	0
Gm7341	1	3531795..3532720	ENSMUSG00000103147	0	0	0	0	0	0	0	0	0	0	0	0	0	0	0	0	0	0	0	0	0	0	0	0	0	0	0	0	0	0	0	0	0	0	0	0	0	0	0	0	0	0	0	0	0	0
Gm38148	1	complement(3592892..3595903)	ENSMUSG00000103161	0	0	0	0	0	0	0	0	0	0	0	0	0	0	0	0	0	0	0	0	0	0	0	0	0	0	0	0	0	0	0	0	0	0	0	0	0	0	0	0	0	0	0	0	0	0
Gm19938	1	complement(3647309..3658904)	ENSMUSG00000102331	0	0	0	0	0	0	0	0	0	0	0	0	0	0	0	0	0	0	0	0	0	0	0	0	0	0	0	0	0	0	0	0	0	0	0	0	0	0	0	0	0	0	0	0	0	0
Gm10568	1	3680155..3681788	ENSMUSG00000102348	0	0	0	0	0	0	0	0	0	0	0	0	0	0	0	0	0	0	0	0	0	0	0	0	0	0	0	0	0	0	0	0	0	0	0	0	0	0	0	0	0	0	0	0	0	0
Gm38385	1	3752010..3754360	ENSMUSG00000102592	0	0	0	0	0	0	0	0	0	0	0	0	0	0	0	0	0	0	0	0	0	0	0	0	0	0	0	0	0	0	0	0	0	0	0	0	0	0	0	0	0	0	0	0	0	0
Gm27396	1	complement(3783876..3783933)	ENSMUSG00000088333	0	0	0	0	0	0	0	0	0	0	0	0	0	0	0	0	0	0	0	0	0	0	0	0	0	0	0	0	0	0	0	0	0	0	0	0	0	0	0	0	0	0	0	0	0	0
Gm37381	1	complement(3905739..3986215)	ENSMUSG00000102343	0	0	0	0	0	0	0	0	0	0	0	0	0	0	0	0	0	0	0	0	0	0	0	0	0	0	0	0	0	0	0	0	0	0	0	0	0	0	0	0	1	0.0528438	0.136822	0.077464	0	0
Rp1	1	complement(3999557..4409241)	ENSMUSG00000025900	0	0	0	0	0	0	0	0	0	0	0	0	0	0	0	0	1	0.0061613	0.0173947	0.0680826	0	0	0	0	0	0	0	0	0	0	0	0	0	0	0	0	0	0	0	0	0	0	0	0	0	0
Gm6101	1	complement(4256234..4260519)	ENSMUSG00000102948	0	0	0	0	0	0	0	0	0	0	0	0	0	0	0	0	0	0	0	0	0	0	0	0	0	0	0	0	0	0	0	0	0	0	0	0	0	0	0	0	0	0	0	0	0	0
Gm37483	1	complement(4363346..4364829)	ENSMUSG00000104123	0	0	0	0	0	0	0	0	0	0	0	0	0	0	0	0	0	0	0	0	0	0	0	0	0	0	0	0	0	0	0	0	0	0	0	0	0	0	0	0	0	0	0	0	0	0
Sox17	1	complement(4490931..4497354)	ENSMUSG00000025902	25	0.465289	1.11945	2.59646	29	0.507788	1.2561	2.66484	28	0.44575	1.08601	2.33183	34	0.541312	1.28806	3.0445	45	0.7863	2.21989	3.06372	22	0.422118	1.16773	1.71817	42	0.961462	2.69066	3.86381	34	0.556015	1.58109	2.11767	16	0.366189	0.882455	1.93065	25	0.483362	1.19157	2.55283	41	0.680774	1.76265	3.17602	23	0.383366
Gm37587	1	4496551..4499558	ENSMUSG00000104238	0	0	0	0	0	0	0	0	0	0	0	0	0	0	0	0	0	0	0	0	0	0	0	0	0	0	0	0	0	0	0	0	0	0	0	0	0	0	0	0	0	0	0	0	0	0
Gm7357	1	4522905..4526737	ENSMUSG00000102269	3	0.0810358	0.194967	0.311575	2	0.0508262	0.125728	0.183782	2	0.04621	0.112584	0.16656	0	0	0	0	2	0.05072	0.143193	0.136165	1	0.0278474	0.0770359	0.0780984	4	0.132897	0.371915	0.367982	2	0.0474691	0.134983	0.124569	0	0	0	0	0	0	0	0	2	0.0481972	0.124791	0.154928	0	0
Gm22307	1	4529017..4529123	ENSMUSG00000096126	0	0	0	0	0	0	0	0	0	0	0	0	0	0	0	0	0	0	0	0	0	0	0	0	0	0	0	0	0	0	0	0	0	0	0	0	0	0	0	0	0	0	0	0	0	0
Gm38076	1	complement(4534837..4535286)	ENSMUSG00000103003	0	0	0	0	0	0	0	0	0	0	0	0	0	0	0	0	0	0	0	0	0	0	0	0	0	0	0	0	0	0	0	0	0	0	0	0	0	0	0	0	0	0	0	0	0	0
Gm37323	1	complement(4583129..4586252)	ENSMUSG00000104328	0	0	0	0	0	0	0	0	0	0	0	0	0	0	0	0	0	0	0	0	0	0	0	0	0	0	0	0	0	0	0	0	0	0	0	0	0	0	0	0	0	0	0	0	0	0
Gm7369	1	4610471..4611406	ENSMUSG00000102735	0	0	0	0	0	0	0	0	0	0	0	0	0	0	0	0	0	0	0	0	0	0	0	0	0	0	0	0	0	0	0	0	0	0	0	0	0	0	0	0	0	0	0	0	0	0
Gm6085	1	complement(4687934..4689403)	ENSMUSG00000098104	0	0	0	0	0	0	0	0	0	0	0	0	0	0	0	0	0	0	0	0	0	0	0	0	0	0	0	0	0	0	0	0	0	0	0	0	0	0	0	0	0	0	0	0	0	0
Gm6119	1	complement(4692219..4693424)	ENSMUSG00000102175	0	0	0	0	0	0	0	0	0	0	0	0	0	0	0	0	0	0	0	0	0	0	0	0	0	0	0	0	0	0	0	0	0	0	0	0	0	0	0	0	0	0	0	0	0	0
Gm25493	1	complement(4723277..4723379)	ENSMUSG00000088000	0	0	0	0	0	0	0	0	0	0	0	0	0	0	0	0	0	0	0	0	0	0	0	0	0	0	0	0	0	0	0	0	0	0	0	0	0	0	0	0	0	0	0	0	0	0
Gm2053	1	complement(4735046..4735676)	ENSMUSG00000103265	0	0	0	0	0	0	0	0	0	0	0	0	0	0	0	0	0	0	0	0	0	0	0	0	0	0	0	0	0	0	0	0	0	0	0	0	0	0	0	0	0	0	0	0	0	0
Gm6123	1	4771131..4772199	ENSMUSG00000103922	0	0	0	0	0	0	0	0	0	0	0	0	0	0	0	0	0	0	0	0	0	0	0	0	0	0	0	0	0	0	0	0	0	0	0	0	0	0	0	0	0	0	0	0	0	0
Mrpl15	1	complement(4773206..4785739)	ENSMUSG00000033845	589	8.39571	20.1996	61.1725	612	8.20722	20.302	56.2373	797	9.71743	23.6751	66.374	843	10.2791	24.4593	75.4857	521	6.97226	19.6842	35.471	503	7.39162	20.4478	39.2835	424	7.43376	20.8035	39.0061	633	7.92814	22.5445	39.4261	440	7.71255	18.586	53.0929	527	7.80375	19.2375	53.8137	611	7.76998	20.1179	47.3305	642	8.19561
Gm37144	1	complement(4778063..4779212)	ENSMUSG00000102275	0	0	0	0	0	0	0	0	0	0	0	0	0	0	0	0	0	0	0	0	0	0	0	0	0	0	0	0	0	0	0	0	0	0	0	0	0	0	0	0	0	0	0	0	0	0
Lypla1	1	4807788..4848410	ENSMUSG00000025903	1300	14.6999	35.3669	135.016	1438	15.2979	37.842	132.139	1538	14.8757	36.2425	128.084	1608	15.554	37.011	143.987	1055	11.1999	31.6198	71.8271	1152	13.4292	37.1501	89.9694	917	12.7538	35.6917	84.3598	1239	12.3102	35.0055	77.1705	1003	13.9468	33.6094	121.028	1245	14.6248	36.0526	127.131	1274	12.8522	33.2766	98.6891	1269	12.851
Gm37988	1	4807892..4886770	ENSMUSG00000104217	285	27.9102	67.1502	29.5996	333	30.6807	75.894	30.5997	316	26.4701	64.4907	26.3164	264	22.1161	52.6256	23.6397	276	25.3759	71.6414	18.7908	164	16.5574	45.8036	12.8081	170	20.4771	57.3053	15.6392	257	22.1145	62.8849	16.0071	160	19.2682	46.4332	19.3065	182	18.5157	45.6443	18.5846	253	22.1042	57.2319	19.5984	287	25.1712
Tcea1	1	4857814..4897909	ENSMUSG00000033813	774	20.7271	49.868	80.3863	998	25.1437	62.1974	91.7072	1178	26.9832	65.7406	98.1036	1035	23.7096	56.4173	92.6782	998	25.0912	70.8377	67.9464	892	24.6258	68.1238	69.6638	809	26.6468	74.5715	74.4243	1177	27.6948	78.7532	73.3089	708	23.3149	56.185	85.4313	775	21.56	53.149	79.1378	923	22.0513	57.095	71.4992	910	21.8244
Gm6104	1	complement(4880049..4880651)	ENSMUSG00000062588	0	0	0	0	0	0	0	0	0	0	0	0	0	0	0	0	0	0	0	0	0	0	0	0	0	0	0	0	0	0	0	0	0	0	0	0	0	0	0	0	0	0	0	0	0	0
Gm37277	1	complement(4905751..4906861)	ENSMUSG00000103280	0	0	0	0	0	0	0	0	0	0	0	0	0	0	0	0	0	0	0	0	0	0	0	0	0	0	0	0	0	0	0	0	0	0	0	0	0	0	0	0	0	0	0	0	0	0
Rgs20	1	complement(4909576..5070285)	ENSMUSG00000002459	1	0.0190594	0.0458557	0.103858	2	0.0358625	0.0887122	0.183782	1	0.0163027	0.0397192	0.0832798	0	0	0	0	1	0.0178938	0.050518	0.0680826	1	0.0196489	0.0543558	0.0780984	0	0	0	0	0	0	0	0	0	0	0	0	0	0	0	0	0	0	0	0	2	0.0341383
Gm17100	1	complement(4927028..4927299)	ENSMUSG00000091305	0	0	0	0	0	0	0	0	0	0	0	0	0	0	0	0	0	0	0	0	0	0	0	0	0	0	0	0	0	0	0	0	0	0	0	0	0	0	0	0	0	0	0	0	0	0
Gm37079	1	complement(4938576..4940710)	ENSMUSG00000102653	0	0	0	0	0	0	0	0	0	0	0	0	0	0	0	0	0	0	0	0	0	0	0	0	0	0	0	0	0	0	0	0	0	0	0	0	0	0	0	0	0	0	0	0	0	0
Gm16041	1	4970857..4976820	ENSMUSG00000085623	0	0	0	0	0	0	0	0	0	0	0	0	0	0	0	0	0	0	0	0	0	0	0	0	0	0	0	0	0	0	0	0	0	0	0	0	0	0	0	0	0	0	0	0	0	0
Gm17101	1	5063060..5064647	ENSMUSG00000091665	0	0	0	0	0	0	0	0	0	0	0	0	0	0	0	0	0	0	0	0	0	0	0	0	0	0	0	0	0	0	0	0	0	0	0	0	0	0	0	0	0	0	0	0	0	0
Atp6v1h	1	5070018..5162529	ENSMUSG00000033793	591	4.89929	11.7874	61.3802	673	5.24884	12.9839	61.8426	777	5.50957	13.4233	64.7084	663	4.7016	11.1875	59.3678	668	5.19895	14.6777	45.4792	658	5.62342	15.5564	51.3888	566	5.77115	16.1506	52.0694	739	5.38289	15.3068	46.0283	486	4.95433	11.9391	58.6435	609	5.24461	12.9288	62.187	774	5.72431	14.8213	59.9571	686	5.093
Gm7182	1	complement(5276106..5277337)	ENSMUSG00000104352	0	0	0	0	0	0	0	0	0	0	0	0	0	0	0	0	0	0	0	0	0	0	0	0	0	0	0	0	0	0	0	0	0	0	0	0	0	0	0	0	0	0	0	0	0	0
Gm37567	1	5307739..5310017	ENSMUSG00000104046	0	0	0	0	0	0	0	0	0	0	0	0	0	0	0	0	0	0	0	0	0	0	0	0	0	0	0	0	0	0	0	0	0	0	0	0	0	0	0	0	0	0	0	0	0	0
Gm38264	1	5403547..5405578	ENSMUSG00000102907	0	0	0	0	0	0	0	0	0	0	0	0	0	0	0	0	0	0	0	0	0	0	0	0	0	0	0	0	0	0	0	0	0	0	0	0	0	0	0	0	0	0	0	0	0	0
Oprk1	1	5588466..5606131	ENSMUSG00000025905	0	0	0	0	0	0	0	0	0	0	0	0	0	0	0	0	4	0.0443513	0.125213	0.27233	0	0	0	0	0	0	0	0	2	0.0207543	0.059017	0.124569	0	0	0	0	0	0	0	0	0	0	0	0	0	0
Gm36965	1	complement(5617837..5618230)	ENSMUSG00000103936	0	0	0	0	0	0	0	0	0	0	0	0	0	0	0	0	0	0	0	0	0	0	0	0	0	0	0	0	0	0	0	0	0	0	0	0	0	0	0	0	0	0	0	0	0	0
Gm22463	1	complement(5644645..5644745)	ENSMUSG00000093015	0	0	0	0	0	0	0	0	0	0	0	0	0	0	0	0	0	0	0	0	0	0	0	0	0	0	0	0	0	0	0	0	0	0	0	0	0	0	0	0	0	0	0	0	0	0
Gm37429	1	complement(5842874..5844672)	ENSMUSG00000103519	0	0	0	0	0	0	0	0	0	0	0	0	0	0	0	0	0	0	0	0	0	0	0	0	0	0	0	0	0	0	0	0	0	0	0	0	0	0	0	0	0	0	0	0	0	0
Npbwr1	1	complement(5913707..5917398)	ENSMUSG00000033774	0	0	0	0	0	0	0	0	0	0	0	0	0	0	0	0	0	0	0	0	0	0	0	0	0	0	0	0	0	0	0	0	0	0	0	0	0	0	0	0	0	0	0	0	0	0
Gm19214	1	complement(6048963..6050045)	ENSMUSG00000103090	0	0	0	0	0	0	0	0	0	0	0	0	0	0	0	0	0	0	0	0	0	0	0	0	0	0	0	0	0	0	0	0	0	0	0	0	0	0	0	0	0	0	0	0	0	0
Rb1cc1	1	6206197..6276648	ENSMUSG00000025907	703	3.86639	9.30229	73.0123	703	3.63754	8.99809	64.5994	755	3.55179	8.65344	62.8762	654	3.07691	7.32155	58.5619	736	3.80033	10.7291	50.1088	635	3.60042	9.96004	49.5925	614	4.15355	11.6237	56.4852	838	4.04967	11.5157	52.1944	517	3.49658	8.42619	62.3842	590	3.37095	8.30996	60.2468	749	3.6751	9.5155	58.0205	661	3.25578
4732440D04Rik	1	complement(6209866..6215293)	ENSMUSG00000090031	0	0	0	0	0	0	0	0	0	0	0	0	0	0	0	0	0	0	0	0	0	0	0	0	1	0.240615	0.673364	0.0919954	0	0	0	0	0	0	0	0	0	0	0	0	0	0	0	0	0	0
Alkal1	1	6359218..6394731	ENSMUSG00000087247	0	0	0	0	0	0	0	0	0	0	0	0	0	0	0	0	0	0	0	0	1	0.0857792	0.237296	0.0780984	0	0	0	0	0	0	0	0	0	0	0	0	0	0	0	0	0	0	0	0	0	0
Gm2147	1	6380394..6381032	ENSMUSG00000103355	0	0	0	0	0	0	0	0	0	0	0	0	0	0	0	0	0	0	0	0	0	0	0	0	0	0	0	0	0	0	0	0	0	0	0	0	0	0	0	0	0	0	0	0	0	0
Gm7417	1	complement(6382634..6383106)	ENSMUSG00000102706	0	0	0	0	0	0	0	0	0	0	0	0	0	0	0	0	0	0	0	0	0	0	0	0	0	0	0	0	0	0	0	0	0	0	0	0	0	0	0	0	0	0	0	0	0	0
Gm19026	1	complement(6429655..6441296)	ENSMUSG00000103845	0	0	0	0	0	0	0	0	0	0	0	0	0	0	0	0	1	0.0167443	0.0472728	0.0680826	0	0	0	0	0	0	0	0	1	0.0156711	0.0445624	0.0622845	0	0	0	0	0	0	0	0	1	0.0159115	0.0411977	0.077464	0	0
St18	1	6487231..6860940	ENSMUSG00000033740	0	0	0	0	0	0	0	0	0	0	0	0	0	0	0	0	3	0.0352035	0.0993869	0.204248	3	0.0386564	0.106937	0.234295	4	0.0614938	0.172091	0.367982	9	0.0988413	0.281066	0.560561	0	0	0	0	0	0	0	0	0	0	0	0	0	0
Gm42492	1	complement(6861237..6864151)	ENSMUSG00000103329	0	0	0	0	0	0	0	0	0	0	0	0	0	0	0	0	0	0	0	0	0	0	0	0	0	0	0	0	0	0	0	0	0	0	0	0	0	0	0	0	0	0	0	0	0	0
Gm7449	1	6910560..6911222	ENSMUSG00000104385	0	0	0	0	0	0	0	0	0	0	0	0	0	0	0	0	0	0	0	0	0	0	0	0	0	0	0	0	0	0	0	0	0	0	0	0	0	0	0	0	0	0	0	0	0	0
Gm37108	1	6916559..6923588	ENSMUSG00000102135	2	0.258124	0.621029	0.207716	7	0.849959	2.10252	0.643237	3	0.331184	0.806883	0.249839	0	0	0	0	4	0.484676	1.36834	0.27233	2	0.266107	0.736148	0.156197	4	0.634977	1.77699	0.367982	6	0.680416	1.93484	0.373707	7	1.11096	2.67723	0.84466	2	0.26815	0.661035	0.204227	4	0.460569	1.1925	0.309856	2	0.23117
Gm37275	1	6929759..6929788	ENSMUSG00000103282	0	0	0	0	0	0	0	0	0	0	0	0	0	0	0	0	0	0	0	0	0	0	0	0	0	0	0	0	0	0	0	0	0	0	0	0	0	0	0	0	0	0	0	0	0	0
Gm37225	1	6998217..6998541	ENSMUSG00000102534	0	0	0	0	0	0	0	0	0	0	0	0	0	0	0	0	0	0	0	0	0	0	0	0	0	0	0	0	0	0	0	0	0	0	0	0	0	0	0	0	0	0	0	0	0	0
Gm37489	1	7013762..7013920	ENSMUSG00000102213	0	0	0	0	0	0	0	0	0	0	0	0	0	0	0	0	0	0	0	0	0	0	0	0	0	0	0	0	0	0	0	0	0	0	0	0	0	0	0	0	0	0	0	0	0	0
Gm5694	1	7035915..7037217	ENSMUSG00000103629	0	0	0	0	0	0	0	0	0	0	0	0	0	0	0	0	0	0	0	0	0	0	0	0	0	0	0	0	0	0	0	0	0	0	0	0	0	0	0	0	0	0	0	0	0	0
Pcmtd1	1	7088920..7173628	ENSMUSG00000051285	2074	25.1825	60.5874	215.402	2131	24.3431	60.2168	195.82	2336	24.2612	59.109	194.542	2232	23.183	55.1644	199.863	1606	18.3075	51.6859	109.341	1564	19.5774	54.1581	122.146	1265	18.8921	52.8698	116.374	1786	19.0544	54.1833	111.24	1708	25.5023	61.4565	206.097	2155	27.1824	67.009	220.054	2163	23.4305	60.666	167.555	2441	26.5437
Gm26983	1	complement(7136199..7136586)	ENSMUSG00000098201	0	0	0	0	0	0	0	0	0	0	0	0	0	0	0	0	0	0	0	0	0	0	0	0	0	0	0	0	0	0	0	0	0	0	0	0	0	0	0	0	0	0	0	0	0	0
Gm38372	1	7148110..7152137	ENSMUSG00000103509	0	0	0	0	0	0	0	0	0	0	0	0	0	0	0	0	0	0	0	0	0	0	0	0	0	0	0	0	0	0	0	0	0	0	0	0	0	0	0	0	0	0	0	0	0	0
Gm9826	1	7177739..7179037	ENSMUSG00000048538	0	0	0	0	0	0	0	0	0	0	0	0	0	0	0	0	0	0	0	0	0	0	0	0	0	0	0	0	0	0	0	0	0	0	0	0	0	0	0	0	0	0	0	0	0	0
Nras-ps2	1	complement(7189742..7189919)	ENSMUSG00000103709	0	0	0	0	0	0	0	0	0	0	0	0	0	0	0	0	0	0	0	0	0	0	0	0	0	0	0	0	0	0	0	0	0	0	0	0	0	0	0	0	0	0	0	0	0	0
Gm23274	1	7265803..7265932	ENSMUSG00000077244	0	0	0	0	0	0	0	0	0	0	0	0	0	0	0	0	0	0	0	0	0	0	0	0	0	0	0	0	0	0	0	0	0	0	0	0	0	0	0	0	0	0	0	0	0	0
Gm19002	1	7315451..7316462	ENSMUSG00000102768	0	0	0	0	0	0	0	0	0	0	0	0	0	0	0	0	0	0	0	0	0	0	0	0	0	0	0	0	0	0	0	0	0	0	0	0	0	0	0	0	0	0	0	0	0	0
Gm26901	1	complement(7349406..7397869)	ENSMUSG00000097797	1	0.0463793	0.111586	0.103858	1	0.0436341	0.107937	0.091891	2	0.0793423	0.193306	0.16656	1	0.0396744	0.0944059	0.0895441	0	0	0	0	1	0.0478138	0.13227	0.0780984	1	0.0570459	0.159644	0.0919954	4	0.163008	0.463531	0.249138	1	0.0570331	0.13744	0.120666	1	0.0481809	0.118774	0.102113	1	0.0413771	0.107133	0.077464	2	0.0830726
Gm18984	1	7410679..7411993	ENSMUSG00000103498	0	0	0	0	0	0	0	0	0	0	0	0	0	0	0	0	0	0	0	0	0	0	0	0	0	0	0	0	0	0	0	0	0	0	0	0	0	0	0	0	0	0	0	0	0	0
Gm30414	1	7497968..7518149	ENSMUSG00000103067	0	0	0	0	0	0	0	0	0	0	0	0	0	0	0	0	0	0	0	0	0	0	0	0	0	0	0	0	0	0	0	0	0	0	0	0	0	0	0	0	0	0	0	0	0	0
Gm37791	1	7591646..7591931	ENSMUSG00000102320	0	0	0	0	0	0	0	0	0	0	0	0	0	0	0	0	0	0	0	0	0	0	0	0	0	0	0	0	0	0	0	0	0	0	0	0	0	0	0	0	0	0	0	0	0	0
Gm7470	1	7597379..7599473	ENSMUSG00000104226	0	0	0	0	0	0	0	0	0	0	0	0	0	0	0	0	0	0	0	0	0	0	0	0	0	0	0	0	0	0	0	0	0	0	0	0	0	0	0	0	0	0	0	0	0	0
Rps2-ps2	1	7664081..7664961	ENSMUSG00000103903	0	0	0	0	0	0	0	0	0	0	0	0	0	0	0	0	0	0	0	0	0	0	0	0	0	0	0	0	0	0	0	0	0	0	0	0	0	0	0	0	0	0	0	0	0	0
Gm38216	1	complement(7728861..7730565)	ENSMUSG00000103557	0	0	0	0	0	0	0	0	0	0	0	0	0	0	0	0	0	0	0	0	0	0	0	0	0	0	0	0	0	0	0	0	0	0	0	0	0	0	0	0	0	0	0	0	0	0
Sntg1	1	complement(8361475..9299878)	ENSMUSG00000025909	8	0.0709175	0.170623	0.830866	7	0.0583799	0.144413	0.643237	5	0.0379126	0.0923687	0.416399	5	0.0379157	0.0902211	0.447721	25	0.208064	0.587408	1.70206	19	0.173638	0.480346	1.48387	11	0.119938	0.335647	1.01195	23	0.17915	0.509432	1.43254	7	0.076307	0.183887	0.84466	6	0.0552542	0.136211	0.61268	8	0.0632688	0.163815	0.619712	6	0.0476341
Gm38024	1	complement(8450960..8453491)	ENSMUSG00000102647	0	0	0	0	0	0	0	0	0	0	0	0	0	0	0	0	0	0	0	0	0	0	0	0	0	0	0	0	0	0	0	0	0	0	0	0	0	0	0	0	0	0	0	0	0	0
Gm16284	1	complement(8468426..8468825)	ENSMUSG00000086235	0	0	0	0	0	0	0	0	0	0	0	0	0	0	0	0	0	0	0	0	0	0	0	0	0	0	0	0	0	0	0	0	0	0	0	0	0	0	0	0	0	0	0	0	0	0
Gm38259	1	complement(8527780..8531313)	ENSMUSG00000102253	0	0	0	0	0	0	0	0	0	0	0	0	0	0	0	0	0	0	0	0	0	0	0	0	0	0	0	0	0	0	0	0	0	0	0	0	0	0	0	0	0	0	0	0	0	0
Gm23358	1	complement(8588615..8588724)	ENSMUSG00000093970	0	0	0	0	0	0	0	0	0	0	0	0	0	0	0	0	0	0	0	0	0	0	0	0	0	0	0	0	0	0	0	0	0	0	0	0	0	0	0	0	0	0	0	0	0	0
Gm37005	1	complement(8643696..8644859)	ENSMUSG00000103884	0	0	0	0	0	0	0	0	0	0	0	0	0	0	0	0	0	0	0	0	0	0	0	0	0	0	0	0	0	0	0	0	0	0	0	0	0	0	0	0	0	0	0	0	0	0
Gm15452	1	complement(8791923..8792162)	ENSMUSG00000084353	0	0	0	0	0	0	0	0	0	0	0	0	0	0	0	0	0	0	0	0	0	0	0	0	0	0	0	0	0	0	0	0	0	0	0	0	0	0	0	0	0	0	0	0	0	0
Gm36964	1	8815842..8816039	ENSMUSG00000103933	0	0	0	0	0	0	0	0	0	0	0	0	0	0	0	0	0	0	0	0	0	0	0	0	0	0	0	0	0	0	0	0	0	0	0	0	0	0	0	0	0	0	0	0	0	0
Gm24276	1	8816138..8816247	ENSMUSG00000076135	0	0	0	0	0	0	0	0	0	0	0	0	0	0	0	0	0	0	0	0	0	0	0	0	0	0	0	0	0	0	0	0	0	0	0	0	0	0	0	0	0	0	0	0	0	0
Gm6152	1	complement(8855928..8856267)	ENSMUSG00000086195	0	0	0	0	0	0	0	0	0	0	0	0	0	0	0	0	0	0	0	0	0	0	0	0	0	0	0	0	0	0	0	0	0	0	0	0	0	0	0	0	0	0	0	0	0	0
Gm7445	1	8856763..8857102	ENSMUSG00000104504	0	0	0	0	0	0	0	0	0	0	0	0	0	0	0	0	0	0	0	0	0	0	0	0	0	0	0	0	0	0	0	0	0	0	0	0	0	0	0	0	0	0	0	0	0	0
Gm7493	1	complement(8962996..8963621)	ENSMUSG00000066693	0	0	0	0	0	0	0	0	0	0	0	0	0	0	0	0	0	0	0	0	0	0	0	0	0	0	0	0	0	0	0	0	0	0	0	0	0	0	0	0	0	0	0	0	0	0
Gm37629	1	complement(9191067..9192116)	ENSMUSG00000102316	0	0	0	0	0	0	0	0	0	0	0	0	0	0	0	0	0	0	0	0	0	0	0	0	0	0	0	0	0	0	0	0	0	0	0	0	0	0	0	0	0	0	0	0	0	0
Gm38008	1	complement(9258617..9259134)	ENSMUSG00000103819	0	0	0	0	0	0	0	0	0	0	0	0	0	0	0	0	0	0	0	0	0	0	0	0	0	0	0	0	0	0	0	0	0	0	0	0	0	0	0	0	0	0	0	0	0	0
Gm37143	1	9286922..9290180	ENSMUSG00000102871	0	0	0	0	0	0	0	0	0	0	0	0	0	0	0	0	0	0	0	0	0	0	0	0	0	0	0	0	0	0	0	0	0	0	0	0	0	0	0	0	0	0	0	0	0	0
Gm6187	1	complement(9396773..9398687)	ENSMUSG00000101571	0	0	0	0	0	0	0	0	0	0	0	0	0	0	0	0	0	0	0	0	0	0	0	0	0	0	0	0	0	0	0	0	0	0	0	0	0	0	0	0	0	0	0	0	0	0
Gm18299	1	complement(9439741..9440376)	ENSMUSG00000104428	0	0	0	0	0	0	0	0	0	0	0	0	0	0	0	0	0	0	0	0	0	0	0	0	0	0	0	0	0	0	0	0	0	0	0	0	0	0	0	0	0	0	0	0	0	0
Gm7512	1	9450579..9451748	ENSMUSG00000102272	0	0	0	0	0	0	0	0	0	0	0	0	0	0	0	0	0	0	0	0	0	0	0	0	0	0	0	0	0	0	0	0	0	0	0	0	0	0	0	0	0	0	0	0	0	0
Gm24765	1	9458670..9458772	ENSMUSG00000065625	0	0	0	0	0	0	0	0	0	0	0	0	0	0	0	0	0	0	0	0	0	0	0	0	0	0	0	0	0	0	0	0	0	0	0	0	0	0	0	0	0	0	0	0	0	0
Gm18300	1	complement(9499338..9501522)	ENSMUSG00000103411	1	0.0574628	0.138252	0.103858	1	0.0540616	0.133731	0.091891	0	0	0	0	0	0	0	0	0	0	0	0	0	0	0	0	0	0	0	0	1	0.0504908	0.143576	0.0622845	1	0.0706626	0.170285	0.120666	0	0	0	0	0	0	0	0	1	0.0514625
Rrs1	1	9545408..9547455	ENSMUSG00000061024	316	12.4661	29.9926	32.8192	526	19.5223	48.2917	48.3347	491	16.5682	40.366	40.8904	384	12.9586	30.8353	34.3849	375	13.8889	39.2112	25.531	319	12.9736	35.8897	24.9134	296	14.3626	40.194	27.2306	395	13.6919	38.9345	24.6024	203	9.84785	23.7317	24.4951	251	10.2865	25.3579	25.6304	314	11.0512	28.6135	24.3237	359	12.6835
Adhfe1	1	9547948..9580673	ENSMUSG00000025911	1520	32.4881	78.1643	157.865	1501	30.1831	74.6631	137.928	1547	28.2827	68.9068	128.834	1528	27.9377	66.4781	136.823	1397	28.033	79.1432	95.1114	1206	26.574	73.5131	94.1867	1149	30.2065	84.5333	105.703	1494	28.058	79.7858	93.0531	946	24.8642	59.9186	114.15	1107	24.5798	60.5933	113.039	1316	25.0942	64.9734	101.943	1443	27.6217
2610203C22Rik	1	complement(9560832..9631175)	ENSMUSG00000079671	3	0.0493642	0.118767	0.311575	2	0.0309616	0.0765888	0.183782	3	0.0422243	0.102873	0.249839	0	0	0	0	8	0.123587	0.348913	0.544661	5	0.0848184	0.234638	0.390492	7	0.141674	0.396475	0.643968	3	0.0433748	0.123341	0.186854	1	0.0202346	0.0487619	0.120666	2	0.0341878	0.0842786	0.204227	0	0	0	0	3	0.0442095
Gm6161	1	9574548..9575649	ENSMUSG00000081441	0	0	0	0	0	0	0	0	0	0	0	0	0	0	0	0	0	0	0	0	0	0	0	0	0	0	0	0	0	0	0	0	0	0	0	0	0	0	0	0	0	0	0	0	0	0
3110035E14Rik	1	9601199..9627143	ENSMUSG00000067879	0	0	0	0	0	0	0	0	0	0	0	0	0	0	0	0	0	0	0	0	1	0.025581	0.070766	0.0780984	0	0	0	0	1	0.0218028	0.0619987	0.0622845	0	0	0	0	0	0	0	0	0	0	0	0	0	0
Gm29520	1	complement(9639255..9640582)	ENSMUSG00000099827	0	0	0	0	0	0	0	0	0	0	0	0	0	0	0	0	0	0	0	0	0	0	0	0	1	0.0931339	0.260637	0.0919954	0	0	0	0	0	0	0	0	0	0	0	0	0	0	0	0	0	0
Mybl1	1	complement(9667415..9700209)	ENSMUSG00000025912	8	0.119649	0.287867	0.830866	15	0.211063	0.5221	1.37836	16	0.204686	0.498688	1.33248	15	0.191909	0.45665	1.34316	108	1.51647	4.28133	7.35292	98	1.51103	4.18004	7.65365	62	1.14054	3.19181	5.70372	153	2.01064	5.71747	9.52953	8	0.147133	0.354567	0.965326	12	0.186444	0.459617	1.22536	44	0.587093	1.52009	3.40841	5	0.0669717
Vcpip1	1	complement(9718622..9748382)	ENSMUSG00000045210	574	4.7569	11.4448	59.6146	780	6.08148	15.0436	71.675	812	5.75597	14.0236	67.6232	790	5.60048	13.3264	70.7399	812	6.31774	17.8363	55.283	732	6.25392	17.3006	57.1681	638	6.50329	18.1995	58.6931	891	6.48806	18.4495	55.4955	507	5.16682	12.4512	61.1775	555	4.7781	11.7788	56.6729	715	5.28633	13.6873	55.3867	700	5.19534
1700034P13Rik	1	9747648..9791924	ENSMUSG00000097893	22	0.573183	1.37904	2.28488	18	0.44121	1.09141	1.65404	13	0.289711	0.705838	1.08264	16	0.356596	0.848526	1.43271	12	0.293525	0.828684	0.816991	16	0.429754	1.18885	1.24958	9	0.288412	0.807124	0.827959	18	0.412067	1.17176	1.12112	18	0.576695	1.38974	2.17198	18	0.487184	1.20099	1.83804	32	0.743801	1.92584	2.47885	23	0.536663
Sgk3	1	9798107..9900845	ENSMUSG00000025915	136	0.99726	2.39934	14.1247	162	1.1176	2.76458	14.8863	161	1.00982	2.46029	13.408	113	0.708817	1.68664	10.1185	212	1.45948	4.12043	14.4335	179	1.35317	3.74334	13.9796	183	1.65052	4.619	16.8352	286	1.84273	5.23999	17.8134	108	0.973859	2.34684	13.0319	110	0.837939	2.06566	11.2325	157	1.02708	2.65931	12.1618	117	0.76835
Gm6195	1	complement(9802197..9802553)	ENSMUSG00000046334	0	0	0	0	0	0	0	0	0	0	0	0	0	0	0	0	0	0	0	0	0	0	0	0	0	0	0	0	0	0	0	0	0	0	0	0	0	0	0	0	0	0	0	0	0	0
Gm22607	1	complement(9834498..9834602)	ENSMUSG00000088916	0	0	0	0	0	0	0	0	0	0	0	0	0	0	0	0	0	0	0	0	0	0	0	0	0	0	0	0	0	0	0	0	0	0	0	0	0	0	0	0	0	0	0	0	0	0
Mcmdc2	1	9908638..9942085	ENSMUSG00000046101	1	0.0136566	0.032857	0.103858	3	0.038545	0.0953477	0.275673	2	0.0233628	0.0569201	0.16656	2	0.0233647	0.0555967	0.179088	2	0.0256429	0.0723954	0.136165	0	0	0	0	2	0.033595	0.0940159	0.183991	0	0	0	0	1	0.0167937	0.0404701	0.120666	0	0	0	0	0	0	0	0	0	0
Snhg6	1	complement(9941959..9944118)	ENSMUSG00000098234	74	5.21698	12.5517	7.68551	77	5.10717	12.6335	7.07561	89	5.36696	13.0758	7.4119	82	4.94524	11.7673	7.34262	86	5.69219	16.0703	5.8551	97	7.04999	19.5028	7.57555	76	6.59024	18.4429	6.99165	96	5.94681	16.9104	5.97931	53	4.5948	11.0727	6.39528	82	6.00554	14.8047	8.37329	91	5.72355	14.8193	7.04922	86	5.42987
Snord87	1	complement(9942463..9942549)	ENSMUSG00000093178	0	0	0	0	0	0	0	0	0	0	0	0	0	0	0	0	0	0	0	0	0	0	0	0	0	0	0	0	0	0	0	0	0	0	0	0	0	0	0	0	0	0	0	0	0	0
Tcf24	1	complement(9960163..9967932)	ENSMUSG00000099032	10	0.192685	0.463587	1.03858	22	0.398816	0.98654	2.0216	0	0	0	0	7	0.11538	0.274549	0.626809	24	0.434162	1.22573	1.63398	8	0.158916	0.439617	0.624788	13	0.308099	0.86222	1.19594	33	0.55871	1.58875	2.05539	0	0	0	0	4	0.0800678	0.19738	0.408453	13	0.223474	0.578615	1.00703	1	0.0172564
E330040D14Rik	1	9967314..9968687	ENSMUSG00000104025	0	0	0	0	0	0	0	0	0	0	0	0	0	0	0	0	0	0	0	0	0	0	0	0	0	0	0	0	0	0	0	0	0	0	0	0	0	0	0	0	0	0	0	0	0	0
Ppp1r42	1	complement(9968624..10009136)	ENSMUSG00000025916	5	0.265242	0.638155	0.519291	0	0	0	0	0	0	0	0	1	0.0453794	0.107981	0.0895441	1	0.0498042	0.140608	0.0680826	0	0	0	0	1	0.0652488	0.1826	0.0919954	1	0.046612	0.132546	0.0622845	0	0	0	0	1	0.055109	0.135853	0.102113	1	0.047327	0.122538	0.077464	0	0
Gm15818	1	9982387..9992366	ENSMUSG00000087199	0	0	0	0	0	0	0	0	0	0	0	0	0	0	0	0	0	0	0	0	0	0	0	0	0	0	0	0	0	0	0	0	0	0	0	0	0	0	0	0	0	0	0	0	0	0
Gm24674	1	complement(10009814..10009917)	ENSMUSG00000095780	0	0	0	0	0	0	0	0	0	0	0	0	0	0	0	0	0	0	0	0	0	0	0	0	0	0	0	0	0	0	0	0	0	0	0	0	0	0	0	0	0	0	0	0	0	0
Cops5	1	complement(10024601..10038168)	ENSMUSG00000025917	645	15.3993	37.0498	66.9886	705	15.8356	39.172	64.7831	739	15.0917	36.7687	61.5437	734	14.9908	35.6708	65.7254	663	14.861	41.9558	45.1387	584	14.3742	39.7642	45.6095	511	15.0059	41.9943	47.0097	681	14.2861	40.6241	42.4158	514	15.0906	36.366	62.0222	616	15.2782	37.6634	62.9018	751	15.9963	41.4172	58.1754	691	14.7749
Cspp1	1	10037987..10136768	ENSMUSG00000056763	212	1.42662	3.43237	22.0179	287	1.81701	4.4947	26.3727	296	1.70379	4.15104	24.6508	235	1.35278	3.21897	21.0429	255	1.61104	4.54832	17.3611	198	1.37363	3.79994	15.4635	160	1.32432	3.70614	14.7193	314	1.85664	5.27957	19.5573	175	1.44815	3.48981	21.1165	202	1.41213	3.48114	20.6269	253	1.51891	3.93272	19.5984	225	1.356
1700047N06Rik	1	complement(10057025..10057944)	ENSMUSG00000102356	0	0	0	0	0	0	0	0	0	0	0	0	0	0	0	0	0	0	0	0	0	0	0	0	0	0	0	0	0	0	0	0	0	0	0	0	0	0	0	0	0	0	0	0	0	0
Arfgef1	1	complement(10137571..10232670)	ENSMUSG00000067851	1246	9.41084	22.6419	129.407	1351	9.59992	23.7471	124.145	1454	9.39345	22.8858	121.089	1319	8.52199	20.2782	118.109	1618	11.4731	32.3911	110.158	1318	10.2625	28.3898	102.934	1222	11.3522	31.7694	112.418	1614	10.7112	30.4585	100.527	974	9.04632	21.8001	117.528	1177	9.23501	22.7658	120.187	1609	10.8418	28.0715	124.64	1203	8.13729
Gm26348	1	10166539..10166778	ENSMUSG00000088153	0	0	0	0	0	0	0	0	0	0	0	0	0	0	0	0	0	0	0	0	0	0	0	0	0	0	0	0	0	0	0	0	0	0	0	0	0	0	0	0	0	0	0	0	0	0
Gm37569	1	complement(10197081..10198802)	ENSMUSG00000102556	0	0	0	0	0	0	0	0	0	0	0	0	0	0	0	0	0	0	0	0	0	0	0	0	0	0	0	0	0	0	0	0	0	0	0	0	0	0	0	0	0	0	0	0	0	0
Cpa6	1	complement(10324720..10719945)	ENSMUSG00000042501	0	0	0	0	0	0	0	0	0	0	0	0	1	0.0101042	0.0240431	0.0895441	0	0	0	0	0	0	0	0	0	0	0	0	0	0	0	0	0	0	0	0	0	0	0	0	0	0	0	0	0	0
Gm38005	1	complement(10449245..10451989)	ENSMUSG00000103810	0	0	0	0	0	0	0	0	0	0	0	0	0	0	0	0	0	0	0	0	0	0	0	0	0	0	0	0	0	0	0	0	0	0	0	0	0	0	0	0	0	0	0	0	0	0
Gm15604	1	complement(10554098..10555553)	ENSMUSG00000083422	0	0	0	0	0	0	0	0	0	0	0	0	0	0	0	0	0	0	0	0	0	0	0	0	0	0	0	0	0	0	0	0	0	0	0	0	0	0	0	0	0	0	0	0	0	0
Gm25253	1	complement(10555554..10555660)	ENSMUSG00000094979	0	0	0	0	0	0	0	0	0	0	0	0	0	0	0	0	0	0	0	0	0	0	0	0	0	0	0	0	0	0	0	0	0	0	0	0	0	0	0	0	0	0	0	0	0	0
Gm15603	1	10695123..10695614	ENSMUSG00000081417	0	0	0	0	0	0	0	0	0	0	0	0	0	0	0	0	0	0	0	0	0	0	0	0	0	0	0	0	0	0	0	0	0	0	0	0	0	0	0	0	0	0	0	0	0	0
Gm37133	1	complement(10782456..10784377)	ENSMUSG00000103448	0	0	0	0	0	0	0	0	0	0	0	0	0	0	0	0	0	0	0	0	0	0	0	0	0	0	0	0	0	0	0	0	0	0	0	0	0	0	0	0	0	0	0	0	0	0
Gm5522	1	10805281..10806522	ENSMUSG00000100212	0	0	0	0	0	0	0	0	0	0	0	0	0	0	0	0	0	0	0	0	0	0	0	0	0	0	0	0	0	0	0	0	0	0	0	0	0	0	0	0	0	0	0	0	0	0
Gm28659	1	10868688..10869446	ENSMUSG00000100648	0	0	0	0	0	0	0	0	0	0	0	0	0	0	0	0	0	0	0	0	0	0	0	0	0	0	0	0	0	0	0	0	0	0	0	0	0	0	0	0	0	0	0	0	0	0
Gm22963	1	10921670..10921760	ENSMUSG00000088585	0	0	0	0	0	0	0	0	0	0	0	0	0	0	0	0	0	0	0	0	0	0	0	0	0	0	0	0	0	0	0	0	0	0	0	0	0	0	0	0	0	0	0	0	0	0
Prex2	1	10993465..11303681	ENSMUSG00000048960	120	0.696639	1.67607	12.463	183	0.999493	2.47242	16.816	179	0.888853	2.16556	14.9071	117	0.58103	1.38257	10.4767	223	1.21542	3.43138	15.1824	174	1.04137	2.8808	13.5891	235	1.67801	4.69593	21.6189	415	2.1169	6.01963	25.8481	123	0.878081	2.11603	14.8419	126	0.759885	1.87324	12.8663	222	1.14978	2.977	17.197	92	0.47832
Gm24173	1	complement(11134111..11134238)	ENSMUSG00000077318	0	0	0	0	0	0	0	0	0	0	0	0	0	0	0	0	0	0	0	0	0	0	0	0	0	0	0	0	0	0	0	0	0	0	0	0	0	0	0	0	0	0	0	0	0	0
Gm28686	1	complement(11223566..11224174)	ENSMUSG00000101827	0	0	0	0	0	0	0	0	0	0	0	0	0	0	0	0	0	0	0	0	0	0	0	0	0	0	0	0	0	0	0	0	0	0	0	0	0	0	0	0	0	0	0	0	0	0
Gm37410	1	complement(11363926..11366964)	ENSMUSG00000103494	0	0	0	0	0	0	0	0	0	0	0	0	0	0	0	0	0	0	0	0	0	0	0	0	0	0	0	0	0	0	0	0	0	0	0	0	0	0	0	0	0	0	0	0	0	0
A830018L16Rik	1	11414105..11975901	ENSMUSG00000057715	0	0	0	0	1	0.00827732	0.0204754	0.091891	0	0	0	0	0	0	0	0	4	0.0330401	0.0932792	0.27233	0	0	0	0	3	0.0324645	0.0908524	0.275986	15	0.115959	0.329742	0.934268	0	0	0	0	1	0.00913983	0.0225312	0.102113	0	0	0	0	0	0
Gm38178	1	11416918..11419388	ENSMUSG00000103825	0	0	0	0	0	0	0	0	0	0	0	0	0	0	0	0	0	0	0	0	0	0	0	0	0	0	0	0	0	0	0	0	0	0	0	0	0	0	0	0	0	0	0	0	0	0
Gm29273	1	complement(11608139..11608400)	ENSMUSG00000099845	0	0	0	0	0	0	0	0	0	0	0	0	0	0	0	0	0	0	0	0	0	0	0	0	0	0	0	0	0	0	0	0	0	0	0	0	0	0	0	0	0	0	0	0	0	0
Gm38069	1	11704207..11706350	ENSMUSG00000103561	0	0	0	0	0	0	0	0	0	0	0	0	0	0	0	0	0	0	0	0	0	0	0	0	0	0	0	0	0	0	0	0	0	0	0	0	0	0	0	0	0	0	0	0	0	0
Gm7560	1	12120960..12121832	ENSMUSG00000101610	0	0	0	0	0	0	0	0	0	0	0	0	0	0	0	0	0	0	0	0	0	0	0	0	0	0	0	0	0	0	0	0	0	0	0	0	0	0	0	0	0	0	0	0	0	0
Gm22633	1	12374936..12375042	ENSMUSG00000093864	0	0	0	0	0	0	0	0	0	0	0	0	0	0	0	0	0	0	0	0	0	0	0	0	0	0	0	0	0	0	0	0	0	0	0	0	0	0	0	0	0	0	0	0	0	0
Mir6341	1	12425986..12426106	ENSMUSG00000098555	0	0	0	0	0	0	0	0	0	0	0	0	0	0	0	0	0	0	0	0	0	0	0	0	0	0	0	0	0	0	0	0	0	0	0	0	0	0	0	0	0	0	0	0	0	0
Gm2383	1	12565577..12566383	ENSMUSG00000097628	0	0	0	0	0	0	0	0	0	0	0	0	0	0	0	0	0	0	0	0	0	0	0	0	0	0	0	0	0	0	0	0	0	0	0	0	0	0	0	0	0	0	0	0	0	0
Gm6216	1	12655867..12656553	ENSMUSG00000098163	0	0	0	0	0	0	0	0	0	0	0	0	0	0	0	0	0	0	0	0	0	0	0	0	0	0	0	0	0	0	0	0	0	0	0	0	0	0	0	0	0	0	0	0	0	0
Gm17644	1	12667563..12673090	ENSMUSG00000097171	0	0	0	0	0	0	0	0	0	0	0	0	0	0	0	0	0	0	0	0	0	0	0	0	0	0	0	0	0	0	0	0	0	0	0	0	0	0	0	0	0	0	0	0	0	0
Gm29663	1	complement(12670324..12671176)	ENSMUSG00000101314	0	0	0	0	0	0	0	0	0	0	0	0	0	0	0	0	0	0	0	0	0	0	0	0	0	0	0	0	0	0	0	0	0	0	0	0	0	0	0	0	0	0	0	0	0	0
Sulf1	1	12692277..12861192	ENSMUSG00000016918	3	0.0214608	0.0516333	0.311575	3	0.0201905	0.0499448	0.275673	3	0.0183568	0.0447236	0.249839	5	0.0305971	0.0728064	0.447721	68	0.456696	1.28935	4.62961	64	0.471991	1.30569	4.9983	53	0.466338	1.30505	4.87576	96	0.603422	1.71589	5.97931	11	0.0967654	0.233189	1.32732	7	0.0520203	0.128239	0.714793	7	0.0446744	0.11567	0.542248	18	0.115319
Slco5a1	1	complement(12866549..12992650)	ENSMUSG00000025938	0	0	0	0	0	0	0	0	2	0.010521	0.0256329	0.16656	0	0	0	0	10	0.057739	0.16301	0.680826	6	0.0380414	0.105236	0.468591	1	0.00756443	0.0211692	0.0919954	4	0.0216153	0.0614654	0.249138	0	0	0	0	0	0	0	0	0	0	0	0	0	0
Gm37162	1	complement(13059401..13059951)	ENSMUSG00000104518	0	0	0	0	0	0	0	0	0	0	0	0	0	0	0	0	0	0	0	0	0	0	0	0	0	0	0	0	0	0	0	0	0	0	0	0	0	0	0	0	0	0	0	0	0	0
Gm5250	1	13062025..13062345	ENSMUSG00000069620	0	0	0	0	0	0	0	0	0	0	0	0	0	0	0	0	0	0	0	0	0	0	0	0	0	0	0	0	0	0	0	0	0	0	0	0	0	0	0	0	0	0	0	0	0	0
Gm29283	1	13068838..13078662	ENSMUSG00000099498	0	0	0	0	0	0	0	0	0	0	0	0	0	0	0	0	0	0	0	0	0	0	0	0	0	0	0	0	0	0	0	0	0	0	0	0	0	0	0	0	0	0	0	0	0	0
Prdm14	1	complement(13113457..13127163)	ENSMUSG00000042414	0	0	0	0	1	0.0296453	0.0733329	0.091891	0	0	0	0	0	0	0	0	0	0	0	0	1	0.032485	0.0898651	0.0780984	0	0	0	0	0	0	0	0	0	0	0	0	0	0	0	0	0	0	0	0	0	0
Ncoa2	1	complement(13139105..13374083)	ENSMUSG00000005886	749	4.21875	10.15	77.7898	696	3.68819	9.12338	63.9561	736	3.54593	8.63915	61.2939	768	3.70041	8.80518	68.7699	831	4.39437	12.4062	56.5766	756	4.38988	12.144	59.0424	581	4.02512	11.2643	53.4493	943	4.66701	13.2711	58.7343	633	4.38438	10.5656	76.3814	690	4.0374	9.95286	70.4582	798	4.00997	10.3825	61.8163	649	3.27379
Gm38376	1	complement(13177462..13179714)	ENSMUSG00000103506	0	0	0	0	0	0	0	0	0	0	0	0	0	0	0	0	0	0	0	0	0	0	0	0	0	0	0	0	0	0	0	0	0	0	0	0	0	0	0	0	0	0	0	0	0	0
Gm37409	1	complement(13234809..13236434)	ENSMUSG00000103495	0	0	0	0	0	0	0	0	0	0	0	0	0	0	0	0	0	0	0	0	0	0	0	0	0	0	0	0	0	0	0	0	0	0	0	0	0	0	0	0	0	0	0	0	0	0
Gm27881	1	13262198..13262279	ENSMUSG00000099183	0	0	0	0	0	0	0	0	0	0	0	0	0	0	0	0	0	0	0	0	0	0	0	0	0	0	0	0	0	0	0	0	0	0	0	0	0	0	0	0	0	0	0	0	0	0
Gm38223	1	complement(13289812..13290506)	ENSMUSG00000102639	0	0	0	0	0	0	0	0	0	0	0	0	0	0	0	0	0	0	0	0	0	0	0	0	0	0	0	0	0	0	0	0	0	0	0	0	0	0	0	0	0	0	0	0	0	0
Gm37702	1	complement(13297036..13298907)	ENSMUSG00000104170	0	0	0	0	0	0	0	0	0	0	0	0	0	0	0	0	0	0	0	0	0	0	0	0	0	0	0	0	0	0	0	0	0	0	0	0	0	0	0	0	0	0	0	0	0	0
Gm23169	1	complement(13334498..13334609)	ENSMUSG00000087782	0	0	0	0	0	0	0	0	0	0	0	0	0	0	0	0	0	0	0	0	0	0	0	0	0	0	0	0	0	0	0	0	0	0	0	0	0	0	0	0	0	0	0	0	0	0
Gm38120	1	complement(13343563..13348204)	ENSMUSG00000103085	0	0	0	0	0	0	0	0	0	0	0	0	0	0	0	0	0	0	0	0	0	0	0	0	0	0	0	0	0	0	0	0	0	0	0	0	0	0	0	0	0	0	0	0	0	0
Gm38380	1	complement(13354483..13356730)	ENSMUSG00000102664	0	0	0	0	0	0	0	0	0	0	0	0	0	0	0	0	0	0	0	0	0	0	0	0	0	0	0	0	0	0	0	0	0	0	0	0	0	0	0	0	0	0	0	0	0	0
Gm29570	1	13376070..13388413	ENSMUSG00000101476	0	0	0	0	0	0	0	0	0	0	0	0	0	0	0	0	0	0	0	0	0	0	0	0	0	0	0	0	0	0	0	0	0	0	0	0	0	0	0	0	0	0	0	0	0	0
Gm7593	1	complement(13407012..13407655)	ENSMUSG00000101171	0	0	0	0	0	0	0	0	0	0	0	0	0	0	0	0	0	0	0	0	0	0	0	0	0	0	0	0	0	0	0	0	0	0	0	0	0	0	0	0	0	0	0	0	0	0
Tram1	1	complement(13564698..13589910)	ENSMUSG00000025935	1466	37.458	90.1215	152.256	1686	40.5294	100.257	154.928	2397	52.3876	127.635	199.622	1976	43.19	102.771	176.939	2064	49.5124	139.784	140.522	1959	51.6029	142.752	152.995	1490	46.8271	131.046	137.073	2203	49.4595	140.644	137.213	1438	45.1827	108.883	173.517	1581	41.9655	103.452	161.441	1920	43.7671	113.321	148.731	1649	37.7342
Lactb2	1	complement(13623330..13660546)	ENSMUSG00000025937	4224	74.7412	179.823	438.697	4060	67.5872	167.189	373.077	4391	66.4585	161.917	365.681	4418	66.8726	159.124	395.606	2368	39.3379	111.059	161.22	1945	35.4801	98.1506	151.901	1555	33.8428	94.7096	143.053	2749	42.7402	121.536	171.22	3239	70.4774	169.839	390.836	3839	70.5675	173.961	392.013	3752	59.2292	153.355	290.645	3913	62.0083
Gm38319	1	complement(13641483..13642748)	ENSMUSG00000102982	0	0	0	0	0	0	0	0	0	0	0	0	0	0	0	0	0	0	0	0	0	0	0	0	0	0	0	0	0	0	0	0	0	0	0	0	0	0	0	0	0	0	0	0	0	0
Xkr9	1	13668771..13701723	ENSMUSG00000067813	192	8.0541	19.3777	19.9408	242	9.55066	23.6252	22.2376	251	9.00617	21.9422	20.9032	231	8.28923	19.7244	20.6847	172	6.77389	19.1241	11.7102	210	9.08164	25.123	16.4007	100	5.1596	14.4392	9.19954	225	8.29323	23.5827	14.014	147	7.58291	18.2736	17.7379	186	8.10549	19.9814	18.9931	178	6.66151	17.2479	13.7886	151	5.67279
Gm26273	1	complement(13774334..13774464)	ENSMUSG00000077368	0	0	0	0	0	0	0	0	0	0	0	0	0	0	0	0	0	0	0	0	0	0	0	0	0	0	0	0	0	0	0	0	0	0	0	0	0	0	0	0	0	0	0	0	0	0
Gm5523	1	complement(13785883..13786879)	ENSMUSG00000097711	0	0	0	0	0	0	0	0	0	0	0	0	0	0	0	0	0	0	0	0	0	0	0	0	0	0	0	0	0	0	0	0	0	0	0	0	0	0	0	0	0	0	0	0	0	0
Gm36947	1	complement(13846871..13849119)	ENSMUSG00000102166	0	0	0	0	0	0	0	0	0	0	0	0	0	0	0	0	0	0	0	0	0	0	0	0	0	0	0	0	0	0	0	0	0	0	0	0	0	0	0	0	0	0	0	0	0	0
Gm25491	1	13932378..13932685	ENSMUSG00000089358	0	0	0	0	0	0	0	0	0	0	0	0	0	0	0	0	0	0	0	0	0	0	0	0	0	0	0	0	0	0	0	0	0	0	0	0	0	0	0	0	0	0	0	0	0	0
Gm37400	1	complement(14109215..14112819)	ENSMUSG00000104209	0	0	0	0	0	0	0	0	0	0	0	0	0	0	0	0	0	0	0	0	0	0	0	0	0	0	0	0	0	0	0	0	0	0	0	0	0	0	0	0	0	0	0	0	0	0
Eya1	1	complement(14168954..14310235)	ENSMUSG00000025932	0	0	0	0	0	0	0	0	1	0.00885081	0.0215637	0.0832798	0	0	0	0	1	0.00971462	0.0274264	0.0680826	2	0.0213349	0.05902	0.156197	0	0	0	0	2	0.0181839	0.0517079	0.124569	0	0	0	0	0	0	0	0	1	0.00923143	0.0239019	0.077464	0	0
Gm22616	1	14182578..14182677	ENSMUSG00000095853	0	0	0	0	0	0	0	0	0	0	0	0	0	0	0	0	0	0	0	0	0	0	0	0	0	0	0	0	0	0	0	0	0	0	0	0	0	0	0	0	0	0	0	0	0	0
Gm37444	1	complement(14255552..14255990)	ENSMUSG00000102588	0	0	0	0	0	0	0	0	0	0	0	0	0	0	0	0	0	0	0	0	0	0	0	0	0	0	0	0	0	0	0	0	0	0	0	0	0	0	0	0	0	0	0	0	0	0
Gm9947	1	14752937..14776931	ENSMUSG00000054493	0	0	0	0	0	0	0	0	1	0.100593	0.245079	0.0832798	1	0.100601	0.239381	0.0895441	1	0.11041	0.311711	0.0680826	0	0	0	0	1	0.144649	0.404802	0.0919954	1	0.103333	0.29384	0.0622845	0	0	0	0	0	0	0	0	1	0.104918	0.271653	0.077464	1	0.105322
Msc	1	complement(14753346..14755992)	ENSMUSG00000025930	0	0	0	0	1	0.0427507	0.105751	0.091891	0	0	0	0	1	0.0388711	0.0924944	0.0895441	0	0	0	0	4	0.187383	0.518367	0.312394	2	0.111782	0.312822	0.183991	1	0.0399269	0.113536	0.0622845	2	0.111757	0.269315	0.241331	0	0	0	0	0	0	0	0	1	0.0406953
Gm37412	1	14788645..14792965	ENSMUSG00000103492	0	0	0	0	0	0	0	0	0	0	0	0	0	0	0	0	0	0	0	0	0	0	0	0	0	0	0	0	0	0	0	0	0	0	0	0	0	0	0	0	0	0	0	0	0	0
Smt3h2-ps4	1	complement(14839869..14840156)	ENSMUSG00000081201	0	0	0	0	0	0	0	0	0	0	0	0	0	0	0	0	0	0	0	0	0	0	0	0	0	0	0	0	0	0	0	0	0	0	0	0	0	0	0	0	0	0	0	0	0	0
Rpl5-ps1	1	14865072..14865965	ENSMUSG00000082193	0	0	0	0	0	0	0	0	0	0	0	0	0	0	0	0	0	0	0	0	0	0	0	0	0	0	0	0	0	0	0	0	0	0	0	0	0	0	0	0	0	0	0	0	0	0
Trpa1	1	complement(14872648..14918862)	ENSMUSG00000032769	0	0	0	0	0	0	0	0	0	0	0	0	0	0	0	0	0	0	0	0	0	0	0	0	0	0	0	0	0	0	0	0	0	0	0	0	0	0	0	0	0	0	0	0	0	0
Gm26345	1	complement(15019040..15019159)	ENSMUSG00000088159	0	0	0	0	0	0	0	0	0	0	0	0	0	0	0	0	0	0	0	0	0	0	0	0	0	0	0	0	0	0	0	0	0	0	0	0	0	0	0	0	0	0	0	0	0	0
Gm10566	1	complement(15268802..15269797)	ENSMUSG00000073737	0	0	0	0	0	0	0	0	0	0	0	0	0	0	0	0	0	0	0	0	0	0	0	0	0	0	0	0	0	0	0	0	0	0	0	0	0	0	0	0	0	0	0	0	0	0
Kcnb2	1	15287254..15723750	ENSMUSG00000092083	0	0	0	0	0	0	0	0	0	0	0	0	0	0	0	0	3	0.0150053	0.0423631	0.204248	0	0	0	0	0	0	0	0	2	0.00936235	0.0266229	0.124569	0	0	0	0	0	0	0	0	0	0	0	0	0	0
Gm38116	1	15364302..15365834	ENSMUSG00000102937	0	0	0	0	0	0	0	0	0	0	0	0	0	0	0	0	0	0	0	0	0	0	0	0	0	0	0	0	0	0	0	0	0	0	0	0	0	0	0	0	0	0	0	0	0	0
Gm37138	1	15556249..15558337	ENSMUSG00000104149	0	0	0	0	0	0	0	0	0	0	0	0	0	0	0	0	0	0	0	0	0	0	0	0	0	0	0	0	0	0	0	0	0	0	0	0	0	0	0	0	0	0	0	0	0	0
Gm25227	1	complement(15685935..15686046)	ENSMUSG00000088829	0	0	0	0	0	0	0	0	0	0	0	0	0	0	0	0	0	0	0	0	0	0	0	0	0	0	0	0	0	0	0	0	0	0	0	0	0	0	0	0	0	0	0	0	0	0
Gm25168	1	15757832..15757963	ENSMUSG00000077377	0	0	0	0	0	0	0	0	0	0	0	0	0	0	0	0	0	0	0	0	0	0	0	0	0	0	0	0	0	0	0	0	0	0	0	0	0	0	0	0	0	0	0	0	0	0
Gm6060	1	complement(15760122..15760668)	ENSMUSG00000101652	0	0	0	0	0	0	0	0	0	0	0	0	0	0	0	0	0	0	0	0	0	0	0	0	0	0	0	0	0	0	0	0	2	0.791647	1.90774	0.241331	0	0	0	0	1	0.287167	0.743529	0.077464	0	0
Gm28669	1	15760761..15760860	ENSMUSG00000100814	0	0	0	0	0	0	0	0	0	0	0	0	0	0	0	0	0	0	0	0	0	0	0	0	0	0	0	0	0	0	0	0	0	0	0	0	0	0	0	0	0	0	0	0	0	0
Terf1	1	15805646..15844052	ENSMUSG00000025925	97	1.70071	4.09181	10.0742	102	1.68253	4.16202	9.37288	110	1.64969	4.01924	9.16077	107	1.60483	3.81873	9.58122	124	2.04115	5.7626	8.44224	114	2.0606	5.70035	8.90322	60	1.29393	3.62108	5.51973	171	2.6344	7.49119	10.6507	94	2.0267	4.88402	11.3426	80	1.45714	3.59208	8.16906	110	1.72064	4.45504	8.52104	110	1.72725
Gm37509	1	15853331..15856499	ENSMUSG00000104379	0	0	0	0	0	0	0	0	0	0	0	0	0	0	0	0	0	0	0	0	0	0	0	0	0	0	0	0	0	0	0	0	0	0	0	0	0	0	0	0	0	0	0	0	0	0
Sbspon	1	complement(15853862..15892722)	ENSMUSG00000032719	3	0.0882017	0.212208	0.311575	0	0	0	0	1	0.0251481	0.0612699	0.0832798	2	0.0503004	0.119691	0.179088	11	0.303628	0.857206	0.748908	3	0.0909297	0.251544	0.234295	4	0.144649	0.404802	0.367982	13	0.335833	0.954979	0.809699	1	0.0361542	0.0871256	0.120666	2	0.0610852	0.150585	0.204227	0	0	0	0	3	0.0789915
Gm23259	1	15879530..15879832	ENSMUSG00000088943	0	0	0	0	0	0	0	0	0	0	0	0	0	0	0	0	0	0	0	0	0	0	0	0	0	0	0	0	0	0	0	0	0	0	0	0	0	0	0	0	0	0	0	0	0	0
Gm7634	1	16053335..16053887	ENSMUSG00000100652	0	0	0	0	0	0	0	0	0	0	0	0	0	0	0	0	0	0	0	0	0	0	0	0	0	0	0	0	0	0	0	0	0	0	0	0	0	0	0	0	0	0	0	0	0	0
4930444P10Rik	1	complement(16065979..16093325)	ENSMUSG00000067795	0	0	0	0	0	0	0	0	0	0	0	0	0	0	0	0	0	0	0	0	0	0	0	0	0	0	0	0	0	0	0	0	0	0	0	0	0	0	0	0	0	0	0	0	0	0
Rpl7	1	complement(16101295..16104662)	ENSMUSG00000043716	2741	82.4164	198.289	284.675	2876	81.3571	201.251	264.278	3369	86.6475	211.104	280.57	3337	85.8316	204.238	298.809	3560	100.496	283.721	242.374	3054	94.6679	261.885	238.513	2662	98.4493	275.512	244.892	4105	108.453	308.399	255.678	2324	85.9298	207.077	280.427	2606	81.4009	200.667	266.107	3072	82.4066	213.366	237.969	3134	84.3932
Rdh10	1	16105774..16133734	ENSMUSG00000025921	352	6.83631	16.4477	36.5581	372	6.79711	16.8138	34.1834	461	7.65826	18.6583	38.392	423	7.02757	16.7222	37.8772	317	5.78005	16.3183	21.5822	254	5.08559	14.0686	19.837	204	4.87314	13.6376	18.7671	342	5.8362	16.5959	21.3013	244	5.82736	14.043	29.4424	310	6.25448	15.4183	31.6551	402	6.96533	18.0345	31.1405	330	5.7398
Gm38249	1	complement(16208197..16210517)	ENSMUSG00000104165	0	0	0	0	0	0	0	0	0	0	0	0	0	0	0	0	0	0	0	0	0	0	0	0	0	0	0	0	0	0	0	0	0	0	0	0	0	0	0	0	0	0	0	0	0	0
Gm28095	1	16228506..16244062	ENSMUSG00000100868	0	0	0	0	0	0	0	0	0	0	0	0	0	0	0	0	0	0	0	0	0	0	0	0	0	0	0	0	0	0	0	0	0	0	0	0	0	0	0	0	0	0	0	0	0	0
Stau2	1	complement(16228674..16520112)	ENSMUSG00000025920	76	0.910071	2.18957	7.89323	73	0.822407	2.03437	6.70804	97	0.993536	2.42061	8.07814	59	0.604366	1.4381	5.2831	108	1.21417	3.42785	7.35292	76	0.938219	2.59545	5.93548	60	0.883717	2.47309	5.51973	111	1.16791	3.32108	6.91358	50	0.736265	1.77428	6.03329	49	0.609548	1.50264	5.00355	71	0.758501	1.9639	5.49994	76	0.81504
Gm7568	1	16253592..16267921	ENSMUSG00000089982	0	0	0	0	0	0	0	0	0	0	0	0	0	0	0	0	0	0	0	0	0	0	0	0	0	0	0	0	0	0	0	0	0	0	0	0	0	0	0	0	0	0	0	0	0	0
Ube2w	1	complement(16540790..16619489)	ENSMUSG00000025939	239	3.91673	9.42339	24.8221	278	4.2862	10.6027	25.5457	323	4.52771	11.0311	26.8994	289	4.05144	9.64047	25.8783	248	3.81567	10.7724	16.8845	251	4.24061	11.731	19.6027	186	3.7492	10.4922	17.1111	317	4.56467	12.9801	19.7442	180	3.62744	8.74154	21.7198	246	4.18804	10.3242	25.1199	232	3.39195	8.78238	17.9716	281	4.12416
Gm38342	1	16618560..16621539	ENSMUSG00000102457	0	0	0	0	0	0	0	0	0	0	0	0	0	0	0	0	0	0	0	0	0	0	0	0	0	0	0	0	0	0	0	0	0	0	0	0	0	0	0	0	0	0	0	0	0	0
Eloc	1	complement(16641725..16657042)	ENSMUSG00000079658	340	9.07783	21.8407	35.3118	421	10.5752	26.1595	38.6861	414	9.45484	23.0354	34.4778	458	10.4606	24.8911	41.0112	438	10.9792	30.9966	29.8202	359	9.88159	27.336	28.0373	291	9.55645	26.7438	26.7707	434	10.1817	28.9526	27.0315	285	9.35731	22.5496	34.3897	351	9.73556	23.9998	35.8418	442	10.5284	27.2599	34.2391	413	9.87545
D030040B21Rik	1	16657552..16662278	ENSMUSG00000097744	0	0	0	0	0	0	0	0	0	0	0	0	0	0	0	0	0	0	0	0	0	0	0	0	0	0	0	0	0	0	0	0	0	0	0	0	0	0	0	0	0	0	0	0	0	0
Gm7654	1	complement(16662980..16663662)	ENSMUSG00000100959	0	0	0	0	0	0	0	0	0	0	0	0	0	0	0	0	0	0	0	0	0	0	0	0	0	0	0	0	0	0	0	0	0	0	0	0	0	0	0	0	0	0	0	0	0	0
Tmem70	1	16665207..16678275	ENSMUSG00000025940	410	18.2006	43.7894	42.5819	476	19.8797	49.1759	43.7401	531	20.1626	49.1232	44.2216	496	18.8351	44.8185	44.4139	406	16.9208	47.7709	27.6415	280	12.8141	35.4483	21.8676	340	18.5644	51.9526	31.2784	480	18.7226	53.2399	29.8966	350	19.1061	46.0425	42.233	363	16.7401	41.2671	37.0671	432	17.1089	44.298	33.4644	419	16.6578
Ly96	1	16688051..16709611	ENSMUSG00000025779	28	2.21567	5.33075	2.90803	49	3.64792	9.02376	4.50266	39	2.63974	6.43136	3.24791	21	1.42152	3.38252	1.88043	67	4.97754	14.0527	4.56153	54	4.40524	12.1865	4.21732	38	3.69854	10.3504	3.49583	47	3.26791	9.29264	2.92737	22	2.14078	5.15893	2.65465	27	2.21953	5.47151	2.75706	42	2.96505	7.67706	3.25349	23	1.62996
Gm29649	1	complement(16758205..16758623)	ENSMUSG00000100093	0	0	0	0	0	0	0	0	0	0	0	0	0	0	0	0	0	0	0	0	0	0	0	0	0	0	0	0	0	0	0	0	0	0	0	0	0	0	0	0	0	0	0	0	0	0
Gm5828	1	complement(16768279..16770138)	ENSMUSG00000091020	0	0	0	0	0	0	0	0	0	0	0	0	0	0	0	0	0	0	0	0	0	0	0	0	0	0	0	0	0	0	0	0	0	0	0	0	0	0	0	0	0	0	0	0	0	0
Gm28376	1	16898185..17091631	ENSMUSG00000101640	0	0	0	0	0	0	0	0	0	0	0	0	0	0	0	0	0	0	0	0	0	0	0	0	0	0	0	0	0	0	0	0	0	0	0	0	0	0	0	0	0	0	0	0	0	0
4921511E07Rik	1	16930970..16931796	ENSMUSG00000104133	0	0	0	0	0	0	0	0	0	0	0	0	0	0	0	0	0	0	0	0	0	0	0	0	0	0	0	0	0	0	0	0	0	0	0	0	0	0	0	0	0	0	0	0	0	0
Jph1	1	complement(16964560..17097889)	ENSMUSG00000042686	35	0.565775	1.36122	3.63504	87	1.32311	3.27295	7.99451	25	0.345674	0.842185	2.08199	15	0.207421	0.493563	1.34316	2	0.0303528	0.0856925	0.136165	0	0	0	0	1	0.0198827	0.0556421	0.0919954	0	0	0	0	7	0.139148	0.335324	0.84466	6	0.100758	0.248384	0.61268	19	0.27401	0.709461	1.47182	13	0.188201
Gm28783	1	17124747..17128956	ENSMUSG00000100110	0	0	0	0	0	0	0	0	0	0	0	0	0	0	0	0	0	0	0	0	0	0	0	0	0	0	0	0	0	0	0	0	0	0	0	0	0	0	0	0	0	0	0	0	0	0
Gdap1	1	17145362..17164271	ENSMUSG00000025777	0	0	0	0	0	0	0	0	0	0	0	0	0	0	0	0	1	0.0138821	0.0391921	0.0680826	0	0	0	0	0	0	0	0	0	0	0	0	0	0	0	0	0	0	0	0	0	0	0	0	0	0
Gm28784	1	17168403..17173103	ENSMUSG00000099899	0	0	0	0	0	0	0	0	0	0	0	0	0	0	0	0	0	0	0	0	0	0	0	0	0	0	0	0	0	0	0	0	0	0	0	0	0	0	0	0	0	0	0	0	0	0
Gm28785	1	complement(17250114..17250492)	ENSMUSG00000100272	0	0	0	0	0	0	0	0	0	0	0	0	0	0	0	0	0	0	0	0	0	0	0	0	0	0	0	0	0	0	0	0	0	0	0	0	0	0	0	0	0	0	0	0	0	0
Gm5251	1	17394958..17395429	ENSMUSG00000100398	0	0	0	0	0	0	0	0	0	0	0	0	0	0	0	0	0	0	0	0	0	0	0	0	0	0	0	0	0	0	0	0	0	0	0	0	0	0	0	0	0	0	0	0	0	0
Rbm6-ps1	1	complement(17397412..17400281)	ENSMUSG00000101589	0	0	0	0	0	0	0	0	0	0	0	0	0	0	0	0	0	0	0	0	0	0	0	0	0	0	0	0	0	0	0	0	0	0	0	0	0	0	0	0	0	0	0	0	0	0
Gm6075	1	complement(17429043..17429528)	ENSMUSG00000102048	0	0	0	0	0	0	0	0	0	0	0	0	0	0	0	0	0	0	0	0	0	0	0	0	0	0	0	0	0	0	0	0	0	0	0	0	0	0	0	0	0	0	0	0	0	0
Gm25166	1	17520001..17520111	ENSMUSG00000089534	0	0	0	0	0	0	0	0	0	0	0	0	0	0	0	0	0	0	0	0	0	0	0	0	0	0	0	0	0	0	0	0	0	0	0	0	0	0	0	0	0	0	0	0	0	0
Pi15	1	17601901..17630939	ENSMUSG00000067780	0	0	0	0	0	0	0	0	0	0	0	0	2	0.0199661	0.0475098	0.179088	26	0.284869	0.804245	1.77015	9	0.10828	0.299542	0.702886	13	0.186604	0.522214	1.19594	21	0.215339	0.612339	1.30798	0	0	0	0	3	0.0363705	0.0896594	0.30634	6	0.0624691	0.161744	0.464784	1	0.0104516
Gm28154	1	complement(17615084..17641081)	ENSMUSG00000100053	1	0.0191543	0.046084	0.103858	0	0	0	0	0	0	0	0	0	0	0	0	0	0	0	0	0	0	0	0	0	0	0	0	0	0	0	0	0	0	0	0	0	0	0	0	0	0	0	0	0	0
Gm16070	1	complement(17676027..17727646)	ENSMUSG00000085125	0	0	0	0	0	0	0	0	0	0	0	0	0	0	0	0	0	0	0	0	0	0	0	0	0	0	0	0	0	0	0	0	0	0	0	0	0	0	0	0	0	0	0	0	0	0
Crispld1	1	17727045..17766344	ENSMUSG00000025776	0	0	0	0	0	0	0	0	0	0	0	0	0	0	0	0	0	0	0	0	0	0	0	0	1	0.0220097	0.0615945	0.0919954	1	0.0157232	0.0447105	0.0622845	0	0	0	0	0	0	0	0	0	0	0	0	0	0
Gm28153	1	complement(17741915..17805417)	ENSMUSG00000099895	0	0	0	0	0	0	0	0	0	0	0	0	0	0	0	0	0	0	0	0	0	0	0	0	0	0	0	0	0	0	0	0	0	0	0	0	0	0	0	0	0	0	0	0	0	0
Gm7690	1	17947041..17948439	ENSMUSG00000100554	0	0	0	0	0	0	0	0	0	0	0	0	0	0	0	0	0	0	0	0	0	0	0	0	0	0	0	0	0	0	0	0	0	0	0	0	0	0	0	0	0	0	0	0	0	0
Gm18775	1	complement(17993010..17999622)	ENSMUSG00000099473	0	0	0	0	0	0	0	0	0	0	0	0	0	0	0	0	0	0	0	0	0	0	0	0	0	0	0	0	0	0	0	0	0	0	0	0	0	0	0	0	0	0	0	0	0	0
Gm17969	1	17993813..17997483	ENSMUSG00000099591	0	0	0	0	0	0	0	0	0	0	0	0	0	0	0	0	0	0	0	0	0	0	0	0	0	0	0	0	0	0	0	0	0	0	0	0	0	0	0	0	0	0	0	0	0	0
Gm28756	1	complement(17994462..18059056)	ENSMUSG00000109887	0	0	0	0	1	0.0295761	0.0731617	0.091891	3	0.0806698	0.19654	0.249839	0	0	0	0	1	0.0295143	0.0833252	0.0680826	1	0.0324092	0.0896553	0.0780984	2	0.0773338	0.21642	0.183991	2	0.0552452	0.157096	0.124569	1	0.0386582	0.09316	0.120666	0	0	0	0	0	0	0	0	1	0.0281542
Gm28755	1	complement(18005961..18016186)	ENSMUSG00000102001	0	0	0	0	0	0	0	0	0	0	0	0	0	0	0	0	0	0	0	0	0	0	0	0	0	0	0	0	0	0	0	0	0	0	0	0	0	0	0	0	0	0	0	0	0	0
Gm45784	1	complement(18048100..18058269)	ENSMUSG00000101717	0	0	0	0	0	0	0	0	0	0	0	0	0	0	0	0	0	0	0	0	0	0	0	0	0	0	0	0	0	0	0	0	0	0	0	0	0	0	0	0	0	0	0	0	0	0
Crisp4	1	complement(18115191..18145902)	ENSMUSG00000025774	0	0	0	0	0	0	0	0	0	0	0	0	0	0	0	0	0	0	0	0	0	0	0	0	0	0	0	0	0	0	0	0	0	0	0	0	0	0	0	0	0	0	0	0	0	0
Defb44-ps	1	complement(18210053..18223564)	ENSMUSG00000070977	0	0	0	0	0	0	0	0	0	0	0	0	0	0	0	0	0	0	0	0	0	0	0	0	0	0	0	0	0	0	0	0	0	0	0	0	0	0	0	0	0	0	0	0	0	0
Defb18	1	complement(18236473..18237443)	ENSMUSG00000073735	0	0	0	0	0	0	0	0	0	0	0	0	0	0	0	0	0	0	0	0	0	0	0	0	0	0	0	0	0	0	0	0	0	0	0	0	0	0	0	0	0	0	0	0	0	0
Defb41	1	complement(18250980..18265138)	ENSMUSG00000067773	0	0	0	0	0	0	0	0	0	0	0	0	0	0	0	0	0	0	0	0	0	0	0	0	0	0	0	0	0	0	0	0	0	0	0	0	0	0	0	0	0	0	0	0	0	0
Gm17837	1	complement(18262395..18263379)	ENSMUSG00000101685	0	0	0	0	0	0	0	0	0	0	0	0	0	0	0	0	0	0	0	0	0	0	0	0	0	0	0	0	0	0	0	0	0	0	0	0	0	0	0	0	0	0	0	0	0	0
Gm5252	1	18708428..18709336	ENSMUSG00000101306	0	0	0	0	0	0	0	0	0	0	0	0	0	0	0	0	0	0	0	0	0	0	0	0	0	0	0	0	0	0	0	0	0	0	0	0	0	0	0	0	0	0	0	0	0	0
Gm24075	1	complement(18969762..18969833)	ENSMUSG00000088800	0	0	0	0	0	0	0	0	0	0	0	0	0	0	0	0	0	0	0	0	0	0	0	0	0	0	0	0	0	0	0	0	0	0	0	0	0	0	0	0	0	0	0	0	0	0
Gm28343	1	19037266..19037377	ENSMUSG00000101644	0	0	0	0	0	0	0	0	0	0	0	0	0	0	0	0	0	0	0	0	0	0	0	0	0	0	0	0	0	0	0	0	0	0	0	0	0	0	0	0	0	0	0	0	0	0
Gm28344	1	19062857..19063135	ENSMUSG00000099433	0	0	0	0	0	0	0	0	0	0	0	0	0	0	0	0	0	0	0	0	0	0	0	0	0	0	0	0	0	0	0	0	0	0	0	0	0	0	0	0	0	0	0	0	0	0
Gm15825	1	complement(19063300..19104840)	ENSMUSG00000089787	0	0	0	0	0	0	0	0	0	0	0	0	0	0	0	0	0	0	0	0	0	0	0	0	0	0	0	0	0	0	0	0	0	0	0	0	0	0	0	0	0	0	0	0	0	0
Tfap2d	1	19103022..19166346	ENSMUSG00000042596	0	0	0	0	0	0	0	0	0	0	0	0	0	0	0	0	0	0	0	0	0	0	0	0	0	0	0	0	0	0	0	0	0	0	0	0	0	0	0	0	0	0	0	0	0	0
Gm10075	1	complement(19153422..19153966)	ENSMUSG00000100720	0	0	0	0	0	0	0	0	0	0	0	0	0	0	0	0	0	0	0	0	0	0	0	0	0	0	0	0	0	0	0	0	0	0	0	0	0	0	0	0	0	0	0	0	0	0
Tfap2b	1	19208914..19238576	ENSMUSG00000025927	1	0.0127474	0.0306693	0.103858	0	0	0	0	0	0	0	0	0	0	0	0	0	0	0	0	0	0	0	0	0	0	0	0	1	0.0112007	0.0318504	0.0622845	0	0	0	0	0	0	0	0	0	0	0	0	0	0
Gm28340	1	19242725..19243769	ENSMUSG00000100538	0	0	0	0	0	0	0	0	0	0	0	0	0	0	0	0	0	0	0	0	0	0	0	0	0	0	0	0	0	0	0	0	0	0	0	0	0	0	0	0	0	0	0	0	0	0
Gm28341	1	complement(19320226..19320697)	ENSMUSG00000101117	0	0	0	0	0	0	0	0	0	0	0	0	0	0	0	0	0	0	0	0	0	0	0	0	0	0	0	0	0	0	0	0	0	0	0	0	0	0	0	0	0	0	0	0	0	0
Gm4849	1	19330939..19333184	ENSMUSG00000100204	0	0	0	0	0	0	0	0	0	0	0	0	0	0	0	0	0	0	0	0	0	0	0	0	0	0	0	0	0	0	0	0	0	0	0	0	0	0	0	0	0	0	0	0	0	0
Gm24633	1	complement(19513855..19513919)	ENSMUSG00000084668	0	0	0	0	0	0	0	0	0	0	0	0	0	0	0	0	0	0	0	0	0	0	0	0	0	0	0	0	0	0	0	0	0	0	0	0	0	0	0	0	0	0	0	0	0	0
Gm38382	1	19614269..19616767	ENSMUSG00000102597	0	0	0	0	0	0	0	0	0	0	0	0	0	0	0	0	0	0	0	0	0	0	0	0	0	0	0	0	0	0	0	0	0	0	0	0	0	0	0	0	0	0	0	0	0	0
Pkhd1	1	complement(20057779..20618064)	ENSMUSG00000043760	94	0.530714	1.27686	9.76267	83	0.440872	1.09057	7.62695	85	0.410489	1.0001	7.07878	75	0.362226	0.861924	6.71581	461	2.44358	6.89875	31.3861	271	1.57736	4.36354	21.1647	315	2.18748	6.12168	28.9786	594	2.94676	8.37942	36.997	73	0.506825	1.22137	8.8086	86	0.504408	1.24345	8.78174	139	0.700138	1.81279	10.7675	76	0.384282
Gm37315	1	complement(20062070..20065548)	ENSMUSG00000104095	0	0	0	0	0	0	0	0	0	0	0	0	0	0	0	0	0	0	0	0	0	0	0	0	0	0	0	0	0	0	0	0	0	0	0	0	0	0	0	0	0	0	0	0	0	0
4930486I03Rik	1	20356452..20392300	ENSMUSG00000089914	0	0	0	0	0	0	0	0	0	0	0	0	0	0	0	0	0	0	0	0	0	0	0	0	0	0	0	0	0	0	0	0	0	0	0	0	0	0	0	0	0	0	0	0	0	0
Gm15795	1	complement(20444258..20444810)	ENSMUSG00000090142	0	0	0	0	0	0	0	0	0	0	0	0	0	0	0	0	0	0	0	0	0	0	0	0	0	0	0	0	0	0	0	0	0	0	0	0	0	0	0	0	0	0	0	0	0	0
Gm24162	1	complement(20444811..20444912)	ENSMUSG00000070175	0	0	0	0	0	0	0	0	0	0	0	0	0	0	0	0	0	0	0	0	0	0	0	0	0	0	0	0	0	0	0	0	0	0	0	0	0	0	0	0	0	0	0	0	0	0
Mir206	1	20679010..20679082	ENSMUSG00000065559	0	0	0	0	0	0	0	0	0	0	0	0	0	0	0	0	0	0	0	0	0	0	0	0	0	0	0	0	0	0	0	0	0	0	0	0	0	0	0	0	0	0	0	0	0	0
Gm28653	1	20679023..20684298	ENSMUSG00000099906	0	0	0	0	0	0	0	0	0	0	0	0	0	0	0	0	0	0	0	0	0	0	0	0	0	0	0	0	0	0	0	0	0	0	0	0	0	0	0	0	0	0	0	0	0	0
Mir133b	1	20682769..20682887	ENSMUSG00000065480	0	0	0	0	0	0	0	0	0	0	0	0	0	0	0	0	0	0	0	0	0	0	0	0	0	0	0	0	0	0	0	0	0	0	0	0	0	0	0	0	0	0	0	0	0	0
Il17a	1	20730905..20734496	ENSMUSG00000025929	0	0	0	0	0	0	0	0	0	0	0	0	0	0	0	0	0	0	0	0	0	0	0	0	0	0	0	0	0	0	0	0	0	0	0	0	0	0	0	0	0	0	0	0	0	0
Il17f	1	complement(20777146..20790617)	ENSMUSG00000041872	0	0	0	0	0	0	0	0	0	0	0	0	0	0	0	0	0	0	0	0	1	0.0411927	0.113954	0.0780984	0	0	0	0	0	0	0	0	0	0	0	0	0	0	0	0	0	0	0	0	0	0
Mcm3	1	complement(20802968..20820312)	ENSMUSG00000041859	49	1.07431	2.58473	5.08905	53	1.09323	2.7043	4.87022	52	0.975189	2.37591	4.33055	42	0.787717	1.87439	3.76085	119	2.44949	6.91542	8.10183	124	2.80276	7.75342	9.68421	95	2.56188	7.16945	8.73956	139	2.67778	7.61455	8.65755	62	1.67159	4.02825	7.48128	57	1.29826	3.20042	5.82046	144	2.81666	7.29283	11.1548	33	0.647966
Gm20587	1	20821331..20822516	ENSMUSG00000099714	0	0	0	0	0	0	0	0	0	0	0	0	0	0	0	0	0	0	0	0	0	0	0	0	0	0	0	0	0	0	0	0	0	0	0	0	0	0	0	0	0	0	0	0	0	0
Gm28065	1	20836661..20839689	ENSMUSG00000102121	0	0	0	0	0	0	0	0	0	0	0	0	0	0	0	0	0	0	0	0	0	0	0	0	0	0	0	0	0	0	0	0	0	0	0	0	0	0	0	0	0	0	0	0	0	0
Gm24723	1	complement(20842535..20842666)	ENSMUSG00000088858	0	0	0	0	0	0	0	0	0	0	0	0	0	0	0	0	0	0	0	0	0	0	0	0	0	0	0	0	0	0	0	0	0	0	0	0	0	0	0	0	0	0	0	0	0	0
6720483E21Rik	1	complement(20888650..20890473)	ENSMUSG00000097934	0	0	0	0	0	0	0	0	0	0	0	0	0	0	0	0	0	0	0	0	0	0	0	0	0	0	0	0	1	0.063384	0.180239	0.0622845	0	0	0	0	0	0	0	0	0	0	0	0	0	0
Paqr8	1	20890606..20939650	ENSMUSG00000025931	3	0.0441651	0.106258	0.311575	9	0.124653	0.308351	0.827019	11	0.138516	0.337476	0.916077	10	0.125934	0.299663	0.895441	23	0.317892	0.897476	1.5659	10	0.15177	0.419851	0.780984	26	0.470795	1.31753	2.39188	18	0.232839	0.662103	1.12112	4	0.0724137	0.174505	0.482663	4	0.0611742	0.150805	0.408453	15	0.197009	0.510092	1.16196	4	0.0527378
Gm24171	1	complement(20915410..20915540)	ENSMUSG00000077314	0	0	0	0	0	0	0	0	0	0	0	0	0	0	0	0	0	0	0	0	0	0	0	0	0	0	0	0	0	0	0	0	0	0	0	0	0	0	0	0	0	0	0	0	0	0
Gm28064	1	20945711..20946914	ENSMUSG00000100929	0	0	0	0	0	0	0	0	0	0	0	0	0	0	0	0	0	0	0	0	0	0	0	0	0	0	0	0	0	0	0	0	0	0	0	0	0	0	0	0	0	0	0	0	0	0
Efhc1	1	20951626..20990841	ENSMUSG00000041809	0	0	0	0	1	0.0344251	0.0851565	0.091891	0	0	0	0	1	0.0313011	0.0744814	0.0895441	10	0.343532	0.969862	0.680826	9	0.339504	0.939188	0.702886	6	0.270038	0.755704	0.551973	11	0.353664	1.00568	0.68513	1	0.0449962	0.108433	0.120666	2	0.0760245	0.187413	0.204227	2	0.0652889	0.169045	0.154928	0	0
Tram2	1	complement(20996299..21079229)	ENSMUSG00000041779	188	2.28029	5.48624	19.5253	186	2.1225	5.25038	17.0917	199	2.0646	5.03011	16.5727	203	2.10627	5.01192	18.1775	348	3.96283	11.1879	23.6927	277	3.46371	9.58186	21.6333	333	4.96795	13.9029	30.6345	412	4.39092	12.486	25.6612	169	2.52071	6.07449	20.3925	233	2.93589	7.23745	23.7924	483	5.22657	13.5325	37.4151	418	4.54059
Gm28287	1	21080114..21081748	ENSMUSG00000099971	0	0	0	0	0	0	0	0	0	0	0	0	0	0	0	0	0	0	0	0	0	0	0	0	0	0	0	0	0	0	0	0	0	0	0	0	0	0	0	0	0	0	0	0	0	0
Gm2693	1	21178988..21187427	ENSMUSG00000100819	0	0	0	0	0	0	0	0	0	0	0	0	1	0.121038	0.288012	0.0895441	1	0.13284	0.375036	0.0680826	0	0	0	0	0	0	0	0	0	0	0	0	0	0	0	0	1	0.14699	0.362354	0.102113	0	0	0	0	0	0
Tmem14a	1	21218575..21230167	ENSMUSG00000025933	64	3.82734	9.20833	6.64693	59	3.31949	8.21133	5.42157	77	3.93875	9.59619	6.41254	67	3.4275	8.1558	5.99946	54	3.03182	8.55949	3.67646	40	2.46607	6.82204	3.12394	24	1.76534	4.94033	2.20789	66	3.46805	9.86179	4.11078	47	3.45635	8.32923	5.67129	54	3.35476	8.27004	5.51412	70	3.73466	9.66972	5.42248	77	4.12393
Gm38224	1	21234722..21236821	ENSMUSG00000102633	0	0	0	0	0	0	0	0	0	0	0	0	0	0	0	0	0	0	0	0	0	0	0	0	0	0	0	0	0	0	0	0	0	0	0	0	0	0	0	0	0	0	0	0	0	0
Gsta3	1	21240589..21265661	ENSMUSG00000025934	21359	1019.89	2453.79	2218.31	23031	1034.63	2559.35	2116.34	25607	1045.88	2548.13	2132.54	29936	1222.79	2909.65	2680.59	11015	493.799	1394.1	749.93	9920	488.329	1350.89	774.737	7005	411.415	1151.35	644.428	15445	648.015	1842.7	961.985	11562	678.903	1636.04	1395.14	15199	753.941	1858.59	1552.02	18015	767.437	1987.03	1395.51	18820	804.813
Gm28836	1	complement(21250359..21271593)	ENSMUSG00000099343	1	0.127635	0.307081	0.103858	0	0	0	0	0	0	0	0	0	0	0	0	0	0	0	0	0	0	0	0	0	0	0	0	0	0	0	0	0	0	0	0	0	0	0	0	0	0	0	0	0	0
Gm7094	1	21272403..21272906	ENSMUSG00000096375	0	0	0	0	0	0	0	0	0	0	0	0	0	0	0	0	0	0	0	0	0	0	0	0	2	0.543027	1.51967	0.183991	1	0.193962	0.551551	0.0622845	1	0.271453	0.654156	0.120666	0	0	0	0	1	0.196937	0.509906	0.077464	0	0
Gm4956	1	complement(21285246..21298312)	ENSMUSG00000025936	213	12.6072	30.3322	22.1218	210	11.6939	28.927	19.2971	242	12.252	29.8501	20.1537	350	17.7212	42.168	31.3404	19	1.05581	2.98078	1.29357	23	1.40345	3.88244	1.79626	10	0.728014	2.03736	0.919954	29	1.50821	4.28877	1.80625	80	5.82281	14.032	9.65326	62	3.81225	9.39784	6.33102	74	3.90758	10.1174	5.73233	79	4.18765
Gm21909	1	complement(21312517..21316320)	ENSMUSG00000093963	0	0	0	0	0	0	0	0	0	0	0	0	0	0	0	0	0	0	0	0	0	0	0	0	0	0	0	0	0	0	0	0	0	0	0	0	0	0	0	0	0	0	0	0	0	0
Khdc1a	1	21349641..21352200	ENSMUSG00000067750	0	0	0	0	0	0	0	0	0	0	0	0	0	0	0	0	0	0	0	0	0	0	0	0	0	0	0	0	0	0	0	0	0	0	0	0	0	0	0	0	1	0.0362753	0.0939233	0.077464	0	0
Gm16329	1	21354005..21355116	ENSMUSG00000086194	0	0	0	0	0	0	0	0	0	0	0	0	0	0	0	0	0	0	0	0	0	0	0	0	0	0	0	0	0	0	0	0	0	0	0	0	0	0	0	0	0	0	0	0	0	0
Gm16327	1	21364803..21365030	ENSMUSG00000094436	0	0	0	0	0	0	0	0	0	0	0	0	0	0	0	0	0	0	0	0	0	0	0	0	0	0	0	0	0	0	0	0	0	0	0	0	0	0	0	0	0	0	0	0	0	0
Khdc1c	1	21368331..21370845	ENSMUSG00000041722	1	0.0415173	0.0998881	0.103858	0	0	0	0	0	0	0	0	0	0	0	0	0	0	0	0	0	0	0	0	0	0	0	0	0	0	0	0	0	0	0	0	0	0	0	0	0	0	0	0	0	0
Gm2709	1	21372670..21373764	ENSMUSG00000085507	0	0	0	0	0	0	0	0	0	0	0	0	0	0	0	0	0	0	0	0	0	0	0	0	0	0	0	0	0	0	0	0	0	0	0	0	0	0	0	0	0	0	0	0	0	0
Gm16533	1	21379555..21379782	ENSMUSG00000094926	0	0	0	0	0	0	0	0	0	0	0	0	0	0	0	0	0	0	0	0	0	0	0	0	0	0	0	0	0	0	0	0	0	0	0	0	0	0	0	0	0	0	0	0	0	0
Khdc1b	1	21383556..21386373	ENSMUSG00000085079	0	0	0	0	0	0	0	0	0	0	0	0	0	0	0	0	0	0	0	0	0	0	0	0	0	0	0	0	0	0	0	0	0	0	0	0	0	0	0	0	0	0	0	0	0	0
Gm16328	1	21390906..21391101	ENSMUSG00000085679	0	0	0	0	0	0	0	0	0	0	0	0	0	0	0	0	0	0	0	0	0	0	0	0	0	0	0	0	0	0	0	0	0	0	0	0	0	0	0	0	0	0	0	0	0	0
Kcnq5	1	complement(21398403..21961942)	ENSMUSG00000028033	1	0.0105076	0.0252806	0.103858	0	0	0	0	0	0	0	0	1	0.00898853	0.0213884	0.0895441	8	0.0789198	0.222807	0.544661	4	0.0433303	0.119867	0.312394	3	0.0387725	0.108505	0.275986	11	0.101559	0.288795	0.68513	3	0.0387638	0.0934144	0.361997	1	0.0109157	0.0269091	0.102113	7	0.0656201	0.169902	0.542248	2	0.0188207
Gm36949	1	complement(21454691..21457017)	ENSMUSG00000104138	0	0	0	0	0	0	0	0	0	0	0	0	0	0	0	0	0	0	0	0	0	0	0	0	0	0	0	0	0	0	0	0	0	0	0	0	0	0	0	0	0	0	0	0	0	0
Gm7658	1	complement(21511933..21513056)	ENSMUSG00000082935	0	0	0	0	0	0	0	0	0	0	0	0	0	0	0	0	0	0	0	0	0	0	0	0	0	0	0	0	0	0	0	0	0	0	0	0	0	0	0	0	0	0	0	0	0	0
Gm38243	1	complement(21838948..21840514)	ENSMUSG00000103748	0	0	0	0	0	0	0	0	0	0	0	0	0	0	0	0	0	0	0	0	0	0	0	0	0	0	0	0	0	0	0	0	0	0	0	0	0	0	0	0	0	0	0	0	0	0
Gm26580	1	21959842..21962530	ENSMUSG00000097109	0	0	0	0	0	0	0	0	0	0	0	0	0	0	0	0	0	0	0	0	0	0	0	0	0	0	0	0	0	0	0	0	0	0	0	0	0	0	0	0	2	0.0688105	0.178163	0.154928	0	0
Gm5696	1	complement(22030064..22030615)	ENSMUSG00000099692	0	0	0	0	0	0	0	0	0	0	0	0	0	0	0	0	0	0	0	0	0	0	0	0	0	0	0	0	0	0	0	0	0	0	0	0	0	0	0	0	0	0	0	0	0	0
Gm28239	1	22237849..22238295	ENSMUSG00000100418	0	0	0	0	0	0	0	0	0	0	0	0	0	0	0	0	0	0	0	0	0	0	0	0	0	0	0	0	0	0	0	0	0	0	0	0	0	0	0	0	0	0	0	0	0	0
Rims1	1	complement(22286251..22805994)	ENSMUSG00000041670	0	0	0	0	1	0.0103247	0.02554	0.091891	0	0	0	0	0	0	0	0	1	0.0103031	0.029088	0.0680826	0	0	0	0	0	0	0	0	1	0.00964276	0.0274202	0.0622845	0	0	0	0	0	0	0	0	0	0	0	0	0	0
Gm26866	1	22740764..22741565	ENSMUSG00000097642	0	0	0	0	0	0	0	0	0	0	0	0	0	0	0	0	0	0	0	0	0	0	0	0	0	0	0	0	0	0	0	0	0	0	0	0	0	0	0	0	0	0	0	0	0	0
Gm7761	1	complement(22984863..22987125)	ENSMUSG00000101468	0	0	0	0	0	0	0	0	0	0	0	0	0	0	0	0	0	0	0	0	0	0	0	0	0	0	0	0	0	0	0	0	0	0	0	0	0	0	0	0	0	0	0	0	0	0
Gm29506	1	complement(23048295..23235673)	ENSMUSG00000101227	0	0	0	0	0	0	0	0	0	0	0	0	0	0	0	0	0	0	0	0	0	0	0	0	0	0	0	0	0	0	0	0	0	0	0	0	0	0	0	0	0	0	0	0	0	0
4933415F23Rik	1	complement(23100473..23102253)	ENSMUSG00000073730	0	0	0	0	0	0	0	0	0	0	0	0	0	0	0	0	0	0	0	0	0	0	0	0	0	0	0	0	0	0	0	0	0	0	0	0	0	0	0	0	0	0	0	0	0	0
Gm24176	1	23245211..23245331	ENSMUSG00000089553	0	0	0	0	0	0	0	0	0	0	0	0	0	0	0	0	0	0	0	0	0	0	0	0	0	0	0	0	0	0	0	0	0	0	0	0	0	0	0	0	0	0	0	0	0	0
Gm6420	1	complement(23255685..23256407)	ENSMUSG00000102766	0	0	0	0	0	0	0	0	0	0	0	0	0	0	0	0	0	0	0	0	0	0	0	0	0	0	0	0	0	0	0	0	0	0	0	0	0	0	0	0	0	0	0	0	0	0
Mir30a	1	23272269..23272339	ENSMUSG00000065405	0	0	0	0	0	0	0	0	0	0	0	0	0	0	0	0	0	0	0	0	0	0	0	0	0	0	0	0	0	0	0	0	0	0	0	0	0	0	0	0	0	0	0	0	0	0
Gm27028	1	23291537..23291935	ENSMUSG00000097970	0	0	0	0	0	0	0	0	0	0	0	0	0	0	0	0	0	0	0	0	0	0	0	0	0	0	0	0	0	0	0	0	0	0	0	0	0	0	0	0	0	0	0	0	0	0
Mir30c-2	1	23291701..23291784	ENSMUSG00000065567	0	0	0	0	0	0	0	0	0	0	0	0	0	0	0	0	0	0	0	0	0	0	0	0	0	0	0	0	0	0	0	0	0	0	0	0	0	0	0	0	0	0	0	0	0	0
Gm29107	1	23293729..23294075	ENSMUSG00000100775	0	0	0	0	0	0	0	0	0	0	0	0	0	0	0	0	0	0	0	0	0	0	0	0	0	0	0	0	0	0	0	0	0	0	0	0	0	0	0	0	0	0	0	0	0	0
Gm20954	1	complement(23345956..23346599)	ENSMUSG00000101226	0	0	0	0	0	0	0	0	0	0	0	0	0	0	0	0	0	0	0	0	0	0	0	0	0	0	0	0	0	0	0	0	0	0	0	0	0	0	0	0	0	0	0	0	0	0
Ogfrl1	1	complement(23366424..23397772)	ENSMUSG00000026158	219	2.18197	5.24968	22.745	242	2.26842	5.61132	22.2376	225	1.91751	4.67174	18.7379	303	2.58246	6.14501	27.1319	219	2.04853	5.78344	14.9101	194	1.99267	5.51244	15.1511	166	2.03429	5.69299	15.2712	257	2.2499	6.39783	16.0071	207	2.53617	6.11175	24.9778	202	2.09077	5.1541	20.6269	278	2.47108	6.39807	21.535	256	2.28428
Gm7784	1	23479539..23480527	ENSMUSG00000097920	0	0	0	0	0	0	0	0	0	0	0	0	0	0	0	0	0	0	0	0	0	0	0	0	0	0	0	0	0	0	0	0	0	0	0	0	0	0	0	0	0	0	0	0	0	0
Gm28822	1	23574587..23596664	ENSMUSG00000099503	0	0	0	0	0	0	0	0	0	0	0	0	0	0	0	0	0	0	0	0	0	0	0	0	0	0	0	0	0	0	0	0	0	0	0	0	0	0	0	0	0	0	0	0	0	0
B3gat2	1	23761753..23849158	ENSMUSG00000026156	2	0.0260496	0.0626736	0.207716	10	0.122539	0.30312	0.91891	4	0.0445637	0.108573	0.333119	6	0.066851	0.159073	0.537265	6	0.0733694	0.207137	0.408495	4	0.0537105	0.148582	0.312394	3	0.0480609	0.134499	0.275986	6	0.0686668	0.195261	0.373707	0	0	0	0	2	0.0270614	0.066711	0.204227	7	0.0813401	0.210604	0.542248	3	0.0349941
Smap1	1	complement(23844846..23922317)	ENSMUSG00000026155	384	8.67815	20.8791	39.8816	399	8.48343	20.9852	36.6645	463	8.9501	21.8056	38.5585	448	8.66085	20.6086	40.1158	485	10.2904	29.0519	33.02	475	11.0667	30.6145	37.0968	380	10.5628	29.5602	34.9583	589	11.696	33.2588	36.6856	313	8.69848	20.9619	37.7684	370	8.68657	21.4138	37.7819	508	10.2423	26.5191	39.3517	455	9.20897
Sdhaf4	1	complement(23995939..24005656)	ENSMUSG00000026154	99	9.15158	22.0181	10.282	123	10.6972	26.4613	11.3026	124	9.80467	23.8877	10.3267	148	11.7033	27.8482	13.2525	113	9.80692	27.687	7.69333	115	10.9594	30.3177	8.98132	76	8.64121	24.1825	6.99165	135	10.9653	31.181	8.40841	100	11.3675	27.3937	12.0666	106	10.1793	25.0936	10.824	130	10.7211	27.759	10.0703	141	11.673
Gm26524	1	24005505..24005894	ENSMUSG00000102495	0	0	0	0	0	0	0	0	0	0	0	0	0	0	0	0	0	0	0	0	0	0	0	0	0	0	0	0	0	0	0	0	0	0	0	0	0	0	0	0	0	0	0	0	0	0
Fam135a	1	complement(24011093..24100341)	ENSMUSG00000026153	326	3.38845	8.1524	33.8578	458	4.47869	11.0788	42.0861	420	3.73408	9.09755	34.9775	473	4.20563	10.0074	42.3544	448	4.37175	12.3424	30.501	284	3.0432	8.41858	22.18	285	3.64358	10.1966	26.2187	419	3.82669	10.8816	26.0972	254	3.24654	7.82362	30.6491	288	3.10976	7.66607	29.4086	320	2.96736	7.68303	24.7885	310	2.88569
Gm37580	1	24100625..24103424	ENSMUSG00000102398	0	0	0	0	0	0	0	0	0	0	0	0	0	0	0	0	0	0	0	0	0	0	0	0	0	0	0	0	0	0	0	0	0	0	0	0	0	0	0	0	0	0	0	0	0	0
Gm26607	1	24125275..24126141	ENSMUSG00000097670	0	0	0	0	0	0	0	0	0	0	0	0	0	0	0	0	0	0	0	0	0	0	0	0	0	0	0	0	0	0	0	0	0	0	0	0	0	0	0	0	0	0	0	0	0	0
Col9a1	1	24177610..24252684	ENSMUSG00000026147	0	0	0	0	0	0	0	0	0	0	0	0	0	0	0	0	0	0	0	0	0	0	0	0	0	0	0	0	0	0	0	0	0	0	0	0	0	0	0	0	0	0	0	0	0	0
Col19a1	1	complement(24261890..24587472)	ENSMUSG00000026141	0	0	0	0	0	0	0	0	0	0	0	0	0	0	0	0	0	0	0	0	0	0	0	0	0	0	0	0	0	0	0	0	0	0	0	0	0	0	0	0	0	0	0	0	0	0
Gm26418	1	complement(24548841..24548977)	ENSMUSG00000077463	0	0	0	0	0	0	0	0	0	0	0	0	0	0	0	0	0	0	0	0	0	0	0	0	0	0	0	0	0	0	0	0	0	0	0	0	0	0	0	0	0	0	0	0	0	0
Tubb4b-ps2	1	complement(24594087..24595423)	ENSMUSG00000099997	0	0	0	0	0	0	0	0	0	0	0	0	0	0	0	0	0	0	0	0	0	0	0	0	0	0	0	0	0	0	0	0	0	0	0	0	0	0	0	0	0	0	0	0	0	0
Gm28439	1	complement(24611535..24612410)	ENSMUSG00000100131	0	0	0	0	0	0	0	0	0	0	0	0	0	0	0	0	0	0	0	0	0	0	0	0	0	0	0	0	0	0	0	0	0	0	0	0	0	0	0	0	0	0	0	0	0	0
Gm10222	1	complement(24612407..24612700)	ENSMUSG00000067736	0	0	0	0	0	0	0	0	0	0	0	0	0	0	0	0	0	0	0	0	0	0	0	0	0	0	0	0	0	0	0	0	0	0	0	0	0	0	0	0	0	0	0	0	0	0
Gm28438	1	complement(24612775..24613119)	ENSMUSG00000101939	0	0	0	0	0	0	0	0	0	0	0	0	0	0	0	0	0	0	0	0	0	0	0	0	0	0	0	0	0	0	0	0	0	0	0	0	0	0	0	0	0	0	0	0	0	0
Gm28437	1	complement(24613189..24613971)	ENSMUSG00000101111	0	0	0	0	0	0	0	0	0	0	0	0	0	0	0	0	0	0	0	0	0	0	0	0	0	0	0	0	0	0	0	0	0	0	0	0	0	0	0	0	0	0	0	0	0	0
Gm10925	1	complement(24613974..24614651)	ENSMUSG00000100862	0	0	0	0	0	0	0	0	0	0	0	0	0	0	0	0	0	0	0	0	0	0	0	0	0	0	0	0	0	0	0	0	0	0	0	0	0	0	0	0	0	0	0	0	0	0
Gm28661	1	complement(24614885..24615565)	ENSMUSG00000102070	0	0	0	0	0	0	0	0	0	0	0	0	0	0	0	0	0	0	0	0	0	0	0	0	0	0	0	0	0	0	0	0	0	0	0	0	0	0	0	0	0	0	0	0	0	0
Gm29216	1	complement(24615706..24616197)	ENSMUSG00000101249	0	0	0	0	0	0	0	0	0	0	0	0	0	0	0	0	0	0	0	0	0	0	0	0	0	0	0	0	0	0	0	0	0	0	0	0	0	0	0	0	0	0	0	0	0	0
Lmbrd1	1	24678630..24766301	ENSMUSG00000073725	1062	14.3963	34.6366	110.297	1023	13.0468	32.2735	94.0045	1068	12.3836	30.1709	88.9428	921	10.68	25.4133	82.4702	999	12.7141	35.8945	68.0145	1020	14.2546	39.4333	79.6604	861	14.3559	40.1751	79.2081	1143	13.6144	38.7139	71.1912	701	11.6855	28.1601	84.5867	950	13.3783	32.9797	97.0076	1198	14.4884	37.513	92.8018	994	12.0675
Gm28594	1	complement(24910461..24911659)	ENSMUSG00000100808	0	0	0	0	0	0	0	0	0	0	0	0	0	0	0	0	0	0	0	0	0	0	0	0	0	0	0	0	0	0	0	0	0	0	0	0	0	0	0	0	0	0	0	0	0	0
Gm28237	1	complement(24963209..24965158)	ENSMUSG00000100483	0	0	0	0	0	0	0	0	0	0	0	0	0	0	0	0	0	0	0	0	0	0	0	0	0	0	0	0	0	0	0	0	0	0	0	0	0	0	0	0	0	0	0	0	0	0
Gm9443	1	25011941..25012756	ENSMUSG00000100450	0	0	0	0	0	0	0	0	0	0	0	0	0	0	0	0	0	0	0	0	0	0	0	0	0	0	0	0	0	0	0	0	0	0	0	0	0	0	0	0	0	0	0	0	0	0
Gm29414	1	complement(25026581..25027232)	ENSMUSG00000099392	0	0	0	0	0	0	0	0	0	0	0	0	0	0	0	0	0	0	0	0	0	0	0	0	0	0	0	0	0	0	0	0	0	0	0	0	0	0	0	0	0	0	0	0	0	0
Adgrb3	1	complement(25067476..25829707)	ENSMUSG00000033569	0	0	0	0	0	0	0	0	0	0	0	0	0	0	0	0	0	0	0	0	0	0	0	0	0	0	0	0	0	0	0	0	0	0	0	0	0	0	0	0	0	0	0	0	0	0
Gm15702	1	25223730..25224173	ENSMUSG00000080849	0	0	0	0	0	0	0	0	0	0	0	0	0	0	0	0	0	0	0	0	0	0	0	0	0	0	0	0	0	0	0	0	0	0	0	0	0	0	0	0	0	0	0	0	0	0
Gm20172	1	complement(25276404..25277954)	ENSMUSG00000104257	0	0	0	0	0	0	0	0	0	0	0	0	0	0	0	0	0	0	0	0	0	0	0	0	0	0	0	0	0	0	0	0	0	0	0	0	0	0	0	0	0	0	0	0	0	0
Gm22260	1	complement(25279445..25279551)	ENSMUSG00000096866	0	0	0	0	0	0	0	0	0	0	0	0	0	0	0	0	0	0	0	0	0	0	0	0	0	0	0	0	0	0	0	0	0	0	0	0	0	0	0	0	0	0	0	0	0	0
Gm37543	1	complement(25284218..25285248)	ENSMUSG00000102296	0	0	0	0	0	0	0	0	0	0	0	0	0	0	0	0	0	0	0	0	0	0	0	0	0	0	0	0	0	0	0	0	0	0	0	0	0	0	0	0	0	0	0	0	0	0
Gm37331	1	complement(25296512..25299886)	ENSMUSG00000103209	0	0	0	0	0	0	0	0	0	0	0	0	0	0	0	0	0	0	0	0	0	0	0	0	0	0	0	0	0	0	0	0	0	0	0	0	0	0	0	0	0	0	0	0	0	0
Gm37211	1	complement(25314276..25317708)	ENSMUSG00000104027	0	0	0	0	0	0	0	0	0	0	0	0	0	0	0	0	0	0	0	0	0	0	0	0	0	0	0	0	0	0	0	0	0	0	0	0	0	0	0	0	0	0	0	0	0	0
Gm37862	1	complement(25325866..25328398)	ENSMUSG00000102407	0	0	0	0	0	0	0	0	0	0	0	0	0	0	0	0	0	0	0	0	0	0	0	0	0	0	0	0	0	0	0	0	0	0	0	0	0	0	0	0	0	0	0	0	0	0
Gm38286	1	complement(25345978..25349082)	ENSMUSG00000103214	0	0	0	0	0	0	0	0	0	0	0	0	0	0	0	0	0	0	0	0	0	0	0	0	0	0	0	0	0	0	0	0	0	0	0	0	0	0	0	0	0	0	0	0	0	0
Gm37880	1	complement(25362564..25365820)	ENSMUSG00000104100	0	0	0	0	0	0	0	0	0	0	0	0	0	0	0	0	0	0	0	0	0	0	0	0	0	0	0	0	0	0	0	0	0	0	0	0	0	0	0	0	0	0	0	0	0	0
Gm25294	1	25451071..25451174	ENSMUSG00000084740	0	0	0	0	0	0	0	0	0	0	0	0	0	0	0	0	0	0	0	0	0	0	0	0	0	0	0	0	0	0	0	0	0	0	0	0	0	0	0	0	0	0	0	0	0	0
Gm37011	1	complement(25608250..25611184)	ENSMUSG00000103889	0	0	0	0	0	0	0	0	0	0	0	0	0	0	0	0	0	0	0	0	0	0	0	0	0	0	0	0	0	0	0	0	0	0	0	0	0	0	0	0	0	0	0	0	0	0
Gm29214	1	complement(25614946..25615515)	ENSMUSG00000101301	0	0	0	0	0	0	0	0	0	0	0	0	0	0	0	0	0	0	0	0	0	0	0	0	0	0	0	0	0	0	0	0	0	0	0	0	0	0	0	0	0	0	0	0	0	0
Gm37051	1	complement(25620238..25623180)	ENSMUSG00000104221	0	0	0	0	0	0	0	0	0	0	0	0	0	0	0	0	0	0	0	0	0	0	0	0	0	0	0	0	0	0	0	0	0	0	0	0	0	0	0	0	0	0	0	0	0	0
Gm38260	1	complement(25672245..25676239)	ENSMUSG00000102250	0	0	0	0	0	0	0	0	0	0	0	0	0	0	0	0	0	0	0	0	0	0	0	0	0	0	0	0	0	0	0	0	0	0	0	0	0	0	0	0	0	0	0	0	0	0
Gm37628	1	complement(25686062..25691501)	ENSMUSG00000102317	0	0	0	0	0	0	0	0	0	0	0	0	0	0	0	0	0	0	0	0	0	0	0	0	0	0	0	0	0	0	0	0	0	0	0	0	0	0	0	0	0	0	0	0	0	0
8030445P17Rik	1	complement(25722038..25724778)	ENSMUSG00000103563	0	0	0	0	0	0	0	0	0	0	0	0	0	0	0	0	0	0	0	0	0	0	0	0	0	0	0	0	0	0	0	0	0	0	0	0	0	0	0	0	0	0	0	0	0	0
Gm38198	1	complement(25735389..25738969)	ENSMUSG00000102465	0	0	0	0	0	0	0	0	0	0	0	0	0	0	0	0	0	0	0	0	0	0	0	0	0	0	0	0	0	0	0	0	0	0	0	0	0	0	0	0	0	0	0	0	0	0
Gm37077	1	complement(25755343..25759033)	ENSMUSG00000102659	0	0	0	0	0	0	0	0	0	0	0	0	0	0	0	0	0	0	0	0	0	0	0	0	0	0	0	0	0	0	0	0	0	0	0	0	0	0	0	0	0	0	0	0	0	0
Gm37895	1	complement(25775757..25780306)	ENSMUSG00000103924	0	0	0	0	0	0	0	0	0	0	0	0	0	0	0	0	0	0	0	0	0	0	0	0	0	0	0	0	0	0	0	0	0	0	0	0	0	0	0	0	0	0	0	0	0	0
Gm36952	1	complement(25797281..25800905)	ENSMUSG00000104132	0	0	0	0	0	0	0	0	0	0	0	0	0	0	0	0	0	0	0	0	0	0	0	0	0	0	0	0	0	0	0	0	0	0	0	0	0	0	0	0	0	0	0	0	0	0
Gm37602	1	complement(25804097..25807406)	ENSMUSG00000102747	0	0	0	0	0	0	0	0	0	0	0	0	0	0	0	0	0	0	0	0	0	0	0	0	0	0	0	0	0	0	0	0	0	0	0	0	0	0	0	0	0	0	0	0	0	0
2900022M07Rik	1	complement(25808956..25809972)	ENSMUSG00000102386	0	0	0	0	0	0	0	0	0	0	0	0	0	0	0	0	0	0	0	0	0	0	0	0	0	0	0	0	0	0	0	0	0	0	0	0	0	0	0	0	0	0	0	0	0	0
2900002M20Rik	1	complement(25824390..25824719)	ENSMUSG00000103004	0	0	0	0	0	0	0	0	0	0	0	0	0	0	0	0	0	0	0	0	0	0	0	0	0	0	0	0	0	0	0	0	0	0	0	0	0	0	0	0	0	0	0	0	0	0
Gm9884	1	25830657..25831878	ENSMUSG00000104516	0	0	0	0	0	0	0	0	0	0	0	0	0	0	0	0	0	0	0	0	0	0	0	0	0	0	0	0	0	0	0	0	0	0	0	0	0	0	0	0	0	0	0	0	0	0
Gm18443	1	complement(25996604..25997159)	ENSMUSG00000101618	0	0	0	0	0	0	0	0	0	0	0	0	0	0	0	0	0	0	0	0	0	0	0	0	0	0	0	0	0	0	0	0	0	0	0	0	0	0	0	0	0	0	0	0	0	0
Gm19123	1	26466236..26466886	ENSMUSG00000099458	0	0	0	0	0	0	0	0	0	0	0	0	0	0	0	0	0	0	0	0	0	0	0	0	0	0	0	0	0	0	0	0	0	0	0	0	0	0	0	0	0	0	0	0	0	0
Gm24064	1	26566833..26566938	ENSMUSG00000088111	0	0	0	0	0	0	0	0	0	0	0	0	0	0	0	0	0	0	0	0	0	0	0	0	0	0	0	0	0	0	0	0	0	0	0	0	0	0	0	0	0	0	0	0	0	0
4931408C20Rik	1	complement(26681814..26687460)	ENSMUSG00000073722	0	0	0	0	0	0	0	0	0	0	0	0	0	0	0	0	0	0	0	0	0	0	0	0	0	0	0	0	0	0	0	0	0	0	0	0	0	0	0	0	0	0	0	0	0	0
n-R5s209	1	complement(26959103..26959221)	ENSMUSG00000095256	0	0	0	0	0	0	0	0	0	0	0	0	0	0	0	0	0	0	0	0	0	0	0	0	0	0	0	0	0	0	0	0	0	0	0	0	0	0	0	0	0	0	0	0	0	0
Gm19641	1	complement(27336352..27336768)	ENSMUSG00000100310	0	0	0	0	0	0	0	0	0	0	0	0	0	0	0	0	0	0	0	0	0	0	0	0	0	0	0	0	0	0	0	0	0	0	0	0	0	0	0	0	0	0	0	0	0	0
Gm5524	1	27884046..27902396	ENSMUSG00000101514	369	14.8914	35.8277	38.3237	249	9.45387	23.3858	22.8809	236	8.14649	19.8478	19.654	243	8.38882	19.9613	21.7592	365	13.8291	39.0425	24.8501	275	11.4412	31.6503	21.4771	139	6.89959	19.3086	12.7874	321	11.3825	32.3674	19.9933	244	12.1088	29.1802	29.4424	240	10.0617	24.8037	24.5072	300	10.801	27.9659	23.2392	283	10.2282
Gm18776	1	complement(27900419..27901072)	ENSMUSG00000101033	0	0	0	0	0	0	0	0	0	0	0	0	0	0	0	0	0	0	0	0	0	0	0	0	0	0	0	0	0	0	0	0	0	0	0	0	0	0	0	0	0	0	0	0	0	0
Gm19028	1	27989910..27991782	ENSMUSG00000101372	0	0	0	0	0	0	0	0	0	0	0	0	0	0	0	0	0	0	0	0	0	0	0	0	0	0	0	0	0	0	0	0	0	0	0	0	0	0	0	0	0	0	0	0	0	0
Gm38089	1	28569918..28571431	ENSMUSG00000103241	0	0	0	0	0	0	0	0	0	0	0	0	0	0	0	0	0	0	0	0	0	0	0	0	0	0	0	0	0	0	0	0	0	0	0	0	0	0	0	0	0	0	0	0	0	0
Gm7846	1	complement(28580499..28580772)	ENSMUSG00000086240	0	0	0	0	0	0	0	0	0	0	0	0	0	0	0	0	0	0	0	0	0	0	0	0	0	0	0	0	0	0	0	0	0	0	0	0	0	0	0	0	0	0	0	0	0	0
Gm597	1	complement(28776117..28780252)	ENSMUSG00000048411	0	0	0	0	0	0	0	0	0	0	0	0	0	0	0	0	0	0	0	0	0	0	0	0	0	0	0	0	0	0	0	0	0	0	0	0	0	0	0	0	0	0	0	0	0	0
Gm5697	1	complement(28800240..28802721)	ENSMUSG00000081557	0	0	0	0	0	0	0	0	0	0	0	0	0	0	0	0	0	0	0	0	0	0	0	0	0	0	0	0	0	0	0	0	0	0	0	0	0	0	0	0	0	0	0	0	0	0
Gm6462	1	28938036..28938339	ENSMUSG00000058590	0	0	0	0	0	0	0	0	0	0	0	0	0	0	0	0	0	0	0	0	0	0	0	0	0	0	0	0	0	0	0	0	0	0	0	0	0	0	0	0	0	0	0	0	0	0
Gm18033	1	29219700..29220249	ENSMUSG00000101235	0	0	0	0	0	0	0	0	0	0	0	0	0	0	0	0	0	0	0	0	0	0	0	0	0	0	0	0	0	0	0	0	0	0	0	0	0	0	0	0	0	0	0	0	0	0
Gm25586	1	complement(29280964..29281075)	ENSMUSG00000064433	0	0	0	0	0	0	0	0	0	0	0	0	0	0	0	0	0	0	0	0	0	0	0	0	0	0	0	0	0	0	0	0	0	0	0	0	0	0	0	0	0	0	0	0	0	0
Gm22679	1	29301480..29301579	ENSMUSG00000080625	0	0	0	0	0	0	0	0	0	0	0	0	0	0	0	0	0	0	0	0	0	0	0	0	0	0	0	0	0	0	0	0	0	0	0	0	0	0	0	0	0	0	0	0	0	0
Gm23785	1	complement(29361275..29361370)	ENSMUSG00000080391	0	0	0	0	0	0	0	0	0	0	0	0	0	0	0	0	0	0	0	0	0	0	0	0	0	0	0	0	0	0	0	0	0	0	0	0	0	0	0	0	0	0	0	0	0	0
Mir6342	1	29421488..29421612	ENSMUSG00000099257	0	0	0	0	0	0	0	0	0	0	0	0	0	0	0	0	0	0	0	0	0	0	0	0	0	0	0	0	0	0	0	0	0	0	0	0	0	0	0	0	0	0	0	0	0	0
Gm5525	1	complement(29484604..29485915)	ENSMUSG00000099492	0	0	0	0	0	0	0	0	0	0	0	0	0	0	0	0	0	0	0	0	0	0	0	0	0	0	0	0	0	0	0	0	0	0	0	0	0	0	0	0	0	0	0	0	0	0
Gm7858	1	29930094..29930715	ENSMUSG00000101726	0	0	0	0	0	0	0	0	0	0	0	0	0	0	0	0	0	0	0	0	0	0	0	0	0	0	0	0	0	0	0	0	0	0	0	0	0	0	0	0	0	0	0	0	0	0
Gm23771	1	29985934..29986043	ENSMUSG00000096829	0	0	0	0	0	0	0	0	0	0	0	0	0	0	0	0	0	0	0	0	0	0	0	0	0	0	0	0	0	0	0	0	0	0	0	0	0	0	0	0	0	0	0	0	0	0
Gm27430	1	complement(30333291..30333397)	ENSMUSG00000098883	0	0	0	0	0	0	0	0	0	0	0	0	0	0	0	0	0	0	0	0	0	0	0	0	0	0	0	0	0	0	0	0	0	0	0	0	0	0	0	0	0	0	0	0	0	0
Gm9898	1	complement(30718560..30719962)	ENSMUSG00000053185	0	0	0	0	0	0	0	0	0	0	0	0	0	0	0	0	0	0	0	0	0	0	0	0	0	0	0	0	0	0	0	0	0	0	0	0	0	0	0	0	0	0	0	0	0	0
Gm6473	1	30769687..30771815	ENSMUSG00000100261	1	0.0667708	0.160646	0.103858	1	0.0628187	0.155393	0.091891	0	0	0	0	2	0.114236	0.271827	0.179088	2	0.125375	0.35396	0.136165	1	0.0688361	0.190425	0.0780984	0	0	0	0	6	0.352017	1.001	0.373707	0	0	0	0	1	0.0693645	0.170995	0.102113	0	0	0	0	0	0
Gm2914	1	complement(30794548..30794875)	ENSMUSG00000101180	0	0	0	0	0	0	0	0	0	0	0	0	0	0	0	0	0	0	0	0	0	0	0	0	0	0	0	0	0	0	0	0	0	0	0	0	0	0	0	0	0	0	0	0	0	0
Phf3	1	complement(30802339..30873921)	ENSMUSG00000048874	700	5.34444	12.8584	72.7008	895	6.4288	15.9028	82.2424	811	5.29634	12.9038	67.5399	759	4.95715	11.7956	67.964	919	6.58739	18.5976	62.5679	819	6.4464	17.833	63.9626	861	8.08552	22.6274	79.2081	1133	7.6008	21.6137	70.5684	589	5.52997	13.3263	71.0721	690	5.47273	13.4912	70.4582	934	6.36191	16.4722	72.3514	812	5.55219
Gm37522	1	complement(30833548..30836431)	ENSMUSG00000103783	0	0	0	0	0	0	0	0	0	0	0	0	0	0	0	0	0	0	0	0	0	0	0	0	0	0	0	0	0	0	0	0	0	0	0	0	0	0	0	0	0	0	0	0	0	0
Gm37906	1	complement(30865504..30868538)	ENSMUSG00000104315	0	0	0	0	0	0	0	0	0	0	0	0	0	0	0	0	0	0	0	0	0	0	0	0	0	0	0	0	0	0	0	0	0	0	0	0	0	0	0	0	0	0	0	0	0	0
Ptp4a1	1	complement(30940302..30949770)	ENSMUSG00000026064	3049	42.7446	102.841	316.664	3077	40.5839	100.391	282.749	2985	35.7947	87.2086	248.59	3564	42.7413	101.704	319.135	2027	26.6791	75.3207	138.003	2787	40.28	111.429	217.66	2497	43.0569	120.495	229.713	2664	32.8158	93.3153	165.926	2584	44.5471	107.351	311.8	3164	46.0798	113.594	323.086	4112	51.4296	133.161	318.532	4480	56.2478
Gm5698	1	complement(30977244..30977967)	ENSMUSG00000086151	0	0	0	0	0	0	0	0	0	0	0	0	0	0	0	0	0	0	0	0	0	0	0	0	0	0	0	0	0	0	0	0	0	0	0	0	0	0	0	0	0	0	0	0	0	0
Gm9458	1	complement(30986226..30986952)	ENSMUSG00000086726	0	0	0	0	0	0	0	0	0	0	0	0	0	0	0	0	0	0	0	0	0	0	0	0	0	0	0	0	0	0	0	0	0	0	0	0	0	0	0	0	0	0	0	0	0	0
Gm5699	1	complement(30998184..30998906)	ENSMUSG00000087346	0	0	0	0	0	0	0	0	0	0	0	0	0	0	0	0	0	0	0	0	0	0	0	0	0	0	0	0	0	0	0	0	0	0	0	0	0	0	0	0	0	0	0	0	0	0
Gm29669	1	complement(31019188..31096454)	ENSMUSG00000100371	5	0.458528	1.10319	0.519291	2	0.172555	0.426846	0.183782	4	0.313767	0.764448	0.333119	5	0.392241	0.933343	0.447721	4	0.344389	0.972284	0.27233	0	0	0	0	0	0	0	0	2	0.161158	0.45827	0.124569	0	0	0	0	2	0.190536	0.469703	0.204227	4	0.32726	0.847336	0.309856	1	0.0821297
Gm28644	1	31041919..31043675	ENSMUSG00000100237	1	0.138107	0.332277	0.103858	0	0	0	0	0	0	0	0	0	0	0	0	0	0	0	0	0	0	0	0	0	0	0	0	0	0	0	0	0	0	0	0	0	0	0	0	0	0	0	0	0	0
Gm27362	1	complement(31122725..31122862)	ENSMUSG00000098529	0	0	0	0	0	0	0	0	0	0	0	0	0	0	0	0	0	0	0	0	0	0	0	0	0	0	0	0	0	0	0	0	0	0	0	0	0	0	0	0	0	0	0	0	0	0
4931428L18Rik	1	complement(31135226..31222684)	ENSMUSG00000086727	0	0	0	0	0	0	0	0	0	0	0	0	0	0	0	0	0	0	0	0	0	0	0	0	0	0	0	0	2	0.0936544	0.266316	0.124569	0	0	0	0	0	0	0	0	0	0	0	0	0	0
Gm29128	1	31136026..31150105	ENSMUSG00000100910	0	0	0	0	0	0	0	0	0	0	0	0	0	0	0	0	0	0	0	0	0	0	0	0	0	0	0	0	0	0	0	0	0	0	0	0	0	0	0	0	0	0	0	0	0	0
Gm7893	1	31164549..31164773	ENSMUSG00000099796	0	0	0	0	0	0	0	0	0	0	0	0	0	0	0	0	0	0	0	0	0	0	0	0	0	0	0	0	0	0	0	0	0	0	0	0	0	0	0	0	0	0	0	0	0	0
Lgsn	1	31176401..31204725	ENSMUSG00000050217	0	0	0	0	0	0	0	0	0	0	0	0	0	0	0	0	0	0	0	0	0	0	0	0	0	0	0	0	0	0	0	0	0	0	0	0	0	0	0	0	0	0	0	0	0	0
Pih1d3	1	31222838..31224288	ENSMUSG00000026063	0	0	0	0	0	0	0	0	0	0	0	0	0	0	0	0	0	0	0	0	0	0	0	0	0	0	0	0	0	0	0	0	0	0	0	0	0	0	0	0	0	0	0	0	0	0
Gm26145	1	complement(31259593..31259719)	ENSMUSG00000077664	0	0	0	0	0	0	0	0	0	0	0	0	0	0	0	0	0	0	0	0	0	0	0	0	0	0	0	0	0	0	0	0	0	0	0	0	0	0	0	0	0	0	0	0	0	0
Gm4850	1	31267326..31267884	ENSMUSG00000100205	0	0	0	0	0	0	0	0	0	0	0	0	0	0	0	0	0	0	0	0	0	0	0	0	0	0	0	0	0	0	0	0	0	0	0	0	0	0	0	0	0	0	0	0	0	0
Gm28645	1	31274892..31275455	ENSMUSG00000100592	0	0	0	0	0	0	0	0	0	0	0	0	0	0	0	0	0	0	0	0	0	0	0	0	0	0	0	0	0	0	0	0	0	0	0	0	0	0	0	0	0	0	0	0	0	0
Gm6489	1	31286945..31287640	ENSMUSG00000094215	0	0	0	0	0	0	0	0	0	0	0	0	0	0	0	0	0	0	0	0	0	0	0	0	0	0	0	0	0	0	0	0	0	0	0	0	0	0	0	0	0	0	0	0	0	0
Gm10307	1	31559540..31561400	ENSMUSG00000101093	0	0	0	0	0	0	0	0	0	0	0	0	0	0	0	0	0	0	0	0	0	0	0	0	0	0	0	0	0	0	0	0	0	0	0	0	0	0	0	0	0	0	0	0	0	0
Gm19680	1	31615149..31616661	ENSMUSG00000070960	0	0	0	0	0	0	0	0	0	0	0	0	0	0	0	0	0	0	0	0	0	0	0	0	0	0	0	0	0	0	0	0	0	0	0	0	0	0	0	0	0	0	0	0	0	0
Gm23032	1	complement(31656632..31656738)	ENSMUSG00000088620	0	0	0	0	0	0	0	0	0	0	0	0	0	0	0	0	0	0	0	0	0	0	0	0	0	0	0	0	0	0	0	0	0	0	0	0	0	0	0	0	0	0	0	0	0	0
Gm7910	1	31736057..31736891	ENSMUSG00000082159	0	0	0	0	0	0	0	0	0	0	0	0	0	0	0	0	0	0	0	0	0	0	0	0	0	0	0	0	0	0	0	0	0	0	0	0	0	0	0	0	0	0	0	0	0	0
Khdrbs2	1	32172714..32658568	ENSMUSG00000026058	1	0.00785081	0.0188886	0.103858	0	0	0	0	0	0	0	0	0	0	0	0	0	0	0	0	0	0	0	0	1	0.00965639	0.0270235	0.0919954	1	0.00689826	0.019616	0.0622845	0	0	0	0	0	0	0	0	0	0	0	0	1	0.00703102
Gm25814	1	complement(32213133..32213239)	ENSMUSG00000064688	0	0	0	0	0	0	0	0	0	0	0	0	0	0	0	0	0	0	0	0	0	0	0	0	0	0	0	0	0	0	0	0	0	0	0	0	0	0	0	0	0	0	0	0	0	0
Gm37999	1	32473757..32475565	ENSMUSG00000103482	0	0	0	0	0	0	0	0	0	0	0	0	0	0	0	0	0	0	0	0	0	0	0	0	0	0	0	0	0	0	0	0	0	0	0	0	0	0	0	0	0	0	0	0	0	0
Gm37110	1	32485315..32486942	ENSMUSG00000104498	0	0	0	0	0	0	0	0	0	0	0	0	0	0	0	0	0	0	0	0	0	0	0	0	0	0	0	0	0	0	0	0	0	0	0	0	0	0	0	0	0	0	0	0	0	0
Gm37911	1	32496444..32497988	ENSMUSG00000104313	0	0	0	0	0	0	0	0	0	0	0	0	0	0	0	0	0	0	0	0	0	0	0	0	0	0	0	0	0	0	0	0	0	0	0	0	0	0	0	0	0	0	0	0	0	0
Gm9839	1	complement(32519563..32520999)	ENSMUSG00000102865	0	0	0	0	0	0	0	0	0	0	0	0	0	0	0	0	0	0	0	0	0	0	0	0	0	0	0	0	0	0	0	0	0	0	0	0	0	0	0	0	0	0	0	0	0	0
Gm37792	1	32539028..32542440	ENSMUSG00000102321	0	0	0	0	0	0	0	0	0	0	0	0	0	0	0	0	0	0	0	0	0	0	0	0	0	0	0	0	0	0	0	0	0	0	0	0	0	0	0	0	0	0	0	0	0	0
Gm5415	1	complement(32543686..32547294)	ENSMUSG00000091318	0	0	0	0	0	0	0	0	0	0	0	0	1	0.0191501	0.045568	0.0895441	0	0	0	0	0	0	0	0	0	0	0	0	0	0	0	0	0	0	0	0	1	0.023256	0.05733	0.102113	0	0	0	0	0	0
Gm24732	1	complement(32568359..32568421)	ENSMUSG00000089489	0	0	0	0	0	0	0	0	0	0	0	0	0	0	0	0	0	0	0	0	0	0	0	0	0	0	0	0	0	0	0	0	0	0	0	0	0	0	0	0	0	0	0	0	0	0
Gm37426	1	32710179..32712648	ENSMUSG00000104433	0	0	0	0	0	0	0	0	0	0	0	0	0	0	0	0	0	0	0	0	0	0	0	0	0	0	0	0	0	0	0	0	0	0	0	0	0	0	0	0	0	0	0	0	0	0
Gm23024	1	32726639..32726930	ENSMUSG00000089395	0	0	0	0	0	0	0	0	0	0	0	0	0	0	0	0	0	0	0	0	0	0	0	0	0	0	0	0	0	0	0	0	0	0	0	0	0	0	0	0	0	0	0	0	0	0
Gm37151	1	complement(32967484..32972490)	ENSMUSG00000102926	0	0	0	0	0	0	0	0	0	0	0	0	0	0	0	0	0	0	0	0	0	0	0	0	0	0	0	0	0	0	0	0	0	0	0	0	0	0	0	0	0	0	0	0	0	0
Gm28624	1	complement(33028160..33030290)	ENSMUSG00000100497	0	0	0	0	0	0	0	0	0	0	0	0	0	0	0	0	0	0	0	0	0	0	0	0	0	0	0	0	0	0	0	0	0	0	0	0	0	0	0	0	0	0	0	0	0	0
Gm37724	1	33065130..33066350	ENSMUSG00000102917	0	0	0	0	0	0	0	0	0	0	0	0	0	0	0	0	0	0	0	0	0	0	0	0	0	0	0	0	0	0	0	0	0	0	0	0	0	0	0	0	0	0	0	0	0	0
Gm7114	1	33100907..33102695	ENSMUSG00000100481	0	0	0	0	0	0	0	0	0	0	0	0	0	0	0	0	0	0	0	0	0	0	0	0	0	0	0	0	0	0	0	0	0	0	0	0	0	0	0	0	0	0	0	0	0	0
Gm4785	1	complement(33108905..33109655)	ENSMUSG00000100590	0	0	0	0	0	0	0	0	0	0	0	0	0	0	0	0	0	0	0	0	0	0	0	0	0	0	0	0	0	0	0	0	0	0	0	0	0	0	0	0	0	0	0	0	0	0
Gm24901	1	33191993..33192102	ENSMUSG00000088750	0	0	0	0	0	0	0	0	0	0	0	0	0	0	0	0	0	0	0	0	0	0	0	0	0	0	0	0	0	0	0	0	0	0	0	0	0	0	0	0	0	0	0	0	0	0
Gm37591	1	complement(33212774..33215475)	ENSMUSG00000104230	0	0	0	0	0	0	0	0	0	0	0	0	0	0	0	0	0	0	0	0	0	0	0	0	0	0	0	0	0	0	0	0	0	0	0	0	0	0	0	0	0	0	0	0	0	0
Gm2987	1	33235939..33237631	ENSMUSG00000101754	0	0	0	0	0	0	0	0	0	0	0	0	0	0	0	0	0	0	0	0	0	0	0	0	0	0	0	0	0	0	0	0	0	0	0	0	0	0	0	0	0	0	0	0	0	0
Gm25792	1	33293676..33293775	ENSMUSG00000065223	0	0	0	0	0	0	0	0	0	0	0	0	0	0	0	0	0	0	0	0	0	0	0	0	0	0	0	0	0	0	0	0	0	0	0	0	0	0	0	0	0	0	0	0	0	0
Gm18799	1	complement(33315670..33316582)	ENSMUSG00000100318	0	0	0	0	0	0	0	0	0	0	0	0	0	0	0	0	0	0	0	0	0	0	0	0	0	0	0	0	0	0	0	0	0	0	0	0	0	0	0	0	0	0	0	0	0	0
Gm7933	1	33371331..33373585	ENSMUSG00000101612	0	0	0	0	0	0	0	0	0	0	0	0	0	0	0	0	0	0	0	0	0	0	0	0	0	0	0	0	0	0	0	0	0	0	0	0	0	0	0	0	0	0	0	0	0	0
Gm23453	1	33422733..33422838	ENSMUSG00000065260	0	0	0	0	0	0	0	0	0	0	0	0	0	0	0	0	0	0	0	0	0	0	0	0	0	0	0	0	0	0	0	0	0	0	0	0	0	0	0	0	0	0	0	0	0	0
Prim2	1	complement(33453810..33669795)	ENSMUSG00000026134	29	0.656299	1.57901	3.01189	26	0.553579	1.36937	2.38917	36	0.696878	1.69784	2.99807	20	0.387187	0.921317	1.79088	31	0.658657	1.85953	2.11056	43	1.00323	2.7753	3.35823	22	0.612388	1.71378	2.0239	51	1.01414	2.88383	3.17651	21	0.584422	1.40836	2.53398	29	0.681793	1.68073	2.96128	35	0.706657	1.82966	2.71124	33	0.668839
Gm29228	1	33482101..33482518	ENSMUSG00000101682	0	0	0	0	0	0	0	0	0	0	0	0	0	0	0	0	0	0	0	0	0	0	0	0	0	0	0	0	0	0	0	0	0	0	0	0	0	0	0	0	0	0	0	0	0	0
Gm37618	1	complement(33613758..33616832)	ENSMUSG00000102714	0	0	0	0	0	0	0	0	0	0	0	0	0	0	0	0	0	0	0	0	0	0	0	0	0	0	0	0	0	0	0	0	0	0	0	0	0	0	0	0	0	0	0	0	0	0
Gm17813	1	33657781..33658108	ENSMUSG00000102093	0	0	0	0	0	0	0	0	0	0	0	0	0	0	0	0	0	0	0	0	0	0	0	0	0	0	0	0	0	0	0	0	0	0	0	0	0	0	0	0	0	0	0	0	0	0
1700001G17Rik	1	33669824..33670712	ENSMUSG00000103746	0	0	0	0	0	0	0	0	0	0	0	0	0	0	0	0	0	0	0	0	0	0	0	0	0	0	0	0	0	0	0	0	0	0	0	0	0	0	0	0	0	0	0	0	0	0
Gm38173	1	complement(33671915..33674228)	ENSMUSG00000102198	0	0	0	0	0	0	0	0	0	0	0	0	0	0	0	0	0	0	0	0	0	0	0	0	0	0	0	0	0	0	0	0	0	0	0	0	0	0	0	0	0	0	0	0	0	0
Rab23	1	33719887..33742564	ENSMUSG00000004768	101	0.98492	2.36966	10.4897	91	0.834879	2.06522	8.36208	97	0.8091	1.97126	8.07814	119	0.992688	2.36212	10.6558	164	1.50147	4.23897	11.1655	123	1.23656	3.42075	9.60611	100	1.19944	3.35666	9.19954	164	1.40523	3.99593	10.2147	113	1.35507	3.26549	13.6352	129	1.30683	3.22156	13.1726	140	1.21799	3.1536	10.845	117	1.02181
Bag2	1	complement(33745484..33757795)	ENSMUSG00000042215	42	1.50612	3.62364	4.36205	72	2.4291	6.00881	6.61615	59	1.80973	4.40915	4.91351	35	1.07366	2.55478	3.13404	43	1.44768	4.08711	2.92755	34	1.25695	3.47718	2.65535	51	2.24948	6.29519	4.69177	68	2.14262	6.09277	4.23535	27	1.19063	2.86923	3.25797	33	1.22935	3.03055	3.36974	31	0.991766	2.56786	2.40138	33	1.05981
Gm37905	1	33748007..33748347	ENSMUSG00000103072	0	0	0	0	0	0	0	0	0	0	0	0	0	0	0	0	0	0	0	0	0	0	0	0	0	0	0	0	0	0	0	0	0	0	0	0	0	0	0	0	0	0	0	0	0	0
Zfp451	1	complement(33761545..33814595)	ENSMUSG00000042197	172	0.87735	2.11085	17.8636	271	1.30052	3.21706	24.9025	281	1.22603	2.98705	23.4016	203	0.885782	2.10773	18.1775	264	1.26428	3.56932	17.9738	236	1.24104	3.43316	18.4312	225	1.41165	3.95052	20.699	342	1.53284	4.35878	21.3013	129	0.809165	1.94995	15.5659	186	0.985616	2.42971	18.9931	223	1.01481	2.62753	17.2745	198	0.90451
Gm15455	1	complement(33836124..33838680)	ENSMUSG00000081402	0	0	0	0	0	0	0	0	0	0	0	0	0	0	0	0	0	0	0	0	0	0	0	0	0	0	0	0	0	0	0	0	0	0	0	0	0	0	0	0	0	0	0	0	0	0
Bend6	1	complement(33852052..33907816)	ENSMUSG00000042182	1	0.0236167	0.0568203	0.103858	3	0.0666565	0.164887	0.275673	1	0.0202009	0.0492165	0.0832798	0	0	0	0	3	0.0665172	0.187792	0.204248	4	0.0973886	0.269412	0.312394	5	0.145241	0.406459	0.459977	3	0.0622538	0.177025	0.186854	4	0.116167	0.279943	0.482663	0	0	0	0	3	0.0632087	0.163659	0.232392	3	0.0634518
Gm37067	1	complement(33889490..33891117)	ENSMUSG00000104416	0	0	0	0	0	0	0	0	0	0	0	0	0	0	0	0	0	0	0	0	0	0	0	0	0	0	0	0	0	0	0	0	0	0	0	0	0	0	0	0	0	0	0	0	0	0
Dst	1	33908225..34308661	ENSMUSG00000026131	1190	2.50745	6.03278	123.591	1781	3.53063	8.73363	163.658	1975	3.55962	8.67251	164.478	1941	3.49863	8.32505	173.805	2174	4.3007	12.1418	148.012	2325	5.05054	13.9716	181.579	2657	6.88617	19.271	244.432	3281	6.0746	17.2738	204.356	1349	3.49543	8.42342	162.778	1875	4.10429	10.1178	191.462	2367	4.4496	11.5208	183.357	2020	3.8119
Gm37354	1	33922455..33924838	ENSMUSG00000103596	0	0	0	0	0	0	0	0	0	0	0	0	0	0	0	0	0	0	0	0	0	0	0	0	0	0	0	0	0	0	0	0	0	0	0	0	0	0	0	0	0	0	0	0	0	0
Gm28631	1	complement(33963352..33963685)	ENSMUSG00000099382	0	0	0	0	0	0	0	0	0	0	0	0	0	0	0	0	0	0	0	0	0	0	0	0	0	0	0	0	0	0	0	0	0	0	0	0	0	0	0	0	0	0	0	0	0	0
Gm23792	1	complement(33981410..33981502)	ENSMUSG00000084506	0	0	0	0	0	0	0	0	0	0	0	0	0	0	0	0	0	0	0	0	0	0	0	0	0	0	0	0	0	0	0	0	0	0	0	0	0	0	0	0	0	0	0	0	0	0
Gm38157	1	34032100..34033797	ENSMUSG00000103364	0	0	0	0	0	0	0	0	0	0	0	0	0	0	0	0	0	0	0	0	0	0	0	0	0	0	0	0	0	0	0	0	0	0	0	0	0	0	0	0	0	0	0	0	0	0
Mir6896	1	34117359..34117431	ENSMUSG00000105982	0	0	0	0	0	0	0	0	0	0	0	0	0	0	0	0	0	0	0	0	0	0	0	0	0	0	0	0	0	0	0	0	0	0	0	0	0	0	0	0	0	0	0	0	0	0
Gm26788	1	complement(34165856..34178446)	ENSMUSG00000096992	0	0	0	0	0	0	0	0	0	0	0	0	0	0	0	0	0	0	0	0	0	0	0	0	0	0	0	0	0	0	0	0	0	0	0	0	0	0	0	0	0	0	0	0	0	0
A930005N03Rik	1	complement(34269882..34271128)	ENSMUSG00000103001	0	0	0	0	0	0	0	0	0	0	0	0	0	0	0	0	0	0	0	0	0	0	0	0	0	0	0	0	0	0	0	0	0	0	0	0	0	0	0	0	0	0	0	0	0	0
Gm37958	1	complement(34329433..34330307)	ENSMUSG00000104397	0	0	0	0	0	0	0	0	0	0	0	0	0	0	0	0	0	0	0	0	0	0	0	0	0	0	0	0	0	0	0	0	0	0	0	0	0	0	0	0	0	0	0	0	0	0
Gm37385	1	34350775..34351161	ENSMUSG00000102839	0	0	0	0	0	0	0	0	0	0	0	0	0	0	0	0	0	0	0	0	0	0	0	0	0	0	0	0	0	0	0	0	0	0	0	0	0	0	0	0	0	0	0	0	0	0
Gm5266	1	34367371..34369003	ENSMUSG00000101206	0	0	0	0	0	0	0	0	0	0	0	0	0	0	0	0	0	0	0	0	0	0	0	0	0	0	0	0	0	0	0	0	0	0	0	0	0	0	0	0	0	0	0	0	0	0
Gm3052	1	complement(34415050..34417986)	ENSMUSG00000101462	0	0	0	0	0	0	0	0	0	0	0	0	0	0	0	0	0	0	0	0	0	0	0	0	0	0	0	0	0	0	0	0	0	0	0	0	0	0	0	0	0	0	0	0	0	0
Gm37233	1	complement(34427002..34433264)	ENSMUSG00000102336	0	0	0	0	0	0	0	0	0	0	0	0	0	0	0	0	0	0	0	0	0	0	0	0	0	0	0	0	0	0	0	0	0	0	0	0	0	0	0	0	0	0	0	0	0	0
Mir5103	1	complement(34433121..34433199)	ENSMUSG00000092852	0	0	0	0	0	0	0	0	0	0	0	0	0	0	0	0	0	0	0	0	0	0	0	0	0	0	0	0	0	0	0	0	0	0	0	0	0	0	0	0	0	0	0	0	0	0
Ccdc115	1	complement(34436670..34439672)	ENSMUSG00000042111	102	3.2406	7.79669	10.5935	132	3.9455	9.75988	12.1296	149	4.04914	9.86515	12.4087	143	3.88641	9.24777	12.8048	158	4.71277	13.3052	10.757	122	3.9959	11.0541	9.52801	117	4.57206	12.795	10.7635	183	5.1086	14.5269	11.3981	74	2.89108	6.96703	8.92926	108	3.56451	8.78712	11.0282	138	3.91148	10.1275	10.69	125	3.55664
Gm28306	1	complement(34439511..34444730)	ENSMUSG00000101711	4	0.610909	1.46981	0.415433	5	0.718437	1.77718	0.459455	2	0.261275	0.636558	0.16656	0	0	0	0	4	0.573548	1.61925	0.27233	2	0.314902	0.871131	0.156197	3	0.563557	1.57712	0.275986	4	0.536787	1.52641	0.249138	0	0	0	0	1	0.15866	0.391123	0.102113	0	0	0	0	3	0.410338
Imp4	1	34439851..34449356	ENSMUSG00000026127	257	3.39055	8.15745	26.6916	318	3.94699	9.76358	29.2213	337	3.80292	9.26528	28.0653	336	3.79195	9.02301	30.0868	470	5.82141	16.4351	31.9988	318	4.32507	11.9647	24.8353	320	5.19263	14.5316	29.4385	508	5.88879	16.7454	31.6405	245	3.97472	9.57841	29.5631	266	3.6456	8.98701	27.1621	396	4.66089	12.0679	30.6757	255	3.01287
Ptpn18	1	34459762..34475733	ENSMUSG00000026126	10	0.151043	0.363399	1.03858	13	0.184733	0.45697	1.19458	13	0.167955	0.409199	1.08264	5	0.0646035	0.153725	0.447721	54	0.76575	2.16187	3.67646	52	0.809715	2.23996	4.06112	29	0.538763	1.50774	2.66787	65	0.862657	2.45306	4.04849	8	0.148591	0.35808	0.965326	9	0.141219	0.348128	0.919019	24	0.323405	0.837356	1.85914	8	0.108216
Gm28417	1	complement(34468834..34473148)	ENSMUSG00000100280	2	0.158107	0.380396	0.207716	0	0	0	0	1	0.0676195	0.164745	0.0832798	0	0	0	0	0	0	0	0	5	0.407493	1.12727	0.390492	2	0.19447	0.544225	0.183991	3	0.208386	0.592567	0.186854	0	0	0	0	0	0	0	0	2	0.141055	0.365217	0.154928	0	0
4930568A12Rik	1	complement(34477167..34485933)	ENSMUSG00000101223	0	0	0	0	0	0	0	0	0	0	0	0	0	0	0	0	1	0.0584374	0.164981	0.0680826	0	0	0	0	0	0	0	0	0	0	0	0	0	0	0	0	0	0	0	0	0	0	0	0	1	0.0557444
Prss39	1	34498410..34503063	ENSMUSG00000026125	0	0	0	0	0	0	0	0	0	0	0	0	0	0	0	0	0	0	0	0	0	0	0	0	0	0	0	0	0	0	0	0	0	0	0	0	0	0	0	0	0	0	0	0	0	0
Gm28416	1	complement(34523716..34524007)	ENSMUSG00000101116	0	0	0	0	0	0	0	0	0	0	0	0	0	0	0	0	0	0	0	0	0	0	0	0	0	0	0	0	0	0	0	0	0	0	0	0	0	0	0	0	0	0	0	0	0	0
Cfc1	1	34535648..34544313	ENSMUSG00000026124	0	0	0	0	0	0	0	0	0	0	0	0	0	0	0	0	0	0	0	0	0	0	0	0	0	0	0	0	0	0	0	0	0	0	0	0	0	0	0	0	0	0	0	0	0	0
Gm28419	1	complement(34538086..34538560)	ENSMUSG00000101803	0	0	0	0	0	0	0	0	0	0	0	0	0	0	0	0	0	0	0	0	0	0	0	0	0	0	0	0	0	0	0	0	0	0	0	0	0	0	0	0	0	0	0	0	0	0
Prss40	1	complement(34543968..34560943)	ENSMUSG00000037529	0	0	0	0	0	0	0	0	0	0	0	0	0	0	0	0	0	0	0	0	0	0	0	0	0	0	0	0	0	0	0	0	0	0	0	0	0	0	0	0	0	0	0	0	0	0
1700101I19Rik	1	complement(34579202..34579711)	ENSMUSG00000045815	0	0	0	0	0	0	0	0	0	0	0	0	0	0	0	0	0	0	0	0	0	0	0	0	0	0	0	0	0	0	0	0	0	0	0	0	0	0	0	0	0	0	0	0	0	0
Amer3	1	34579657..34590944	ENSMUSG00000045174	0	0	0	0	0	0	0	0	0	0	0	0	0	0	0	0	0	0	0	0	0	0	0	0	0	0	0	0	0	0	0	0	0	0	0	0	0	0	0	0	0	0	0	0	0	0
Gm28418	1	complement(34607297..34607719)	ENSMUSG00000100524	0	0	0	0	0	0	0	0	0	0	0	0	0	0	0	0	0	0	0	0	0	0	0	0	0	0	0	0	0	0	0	0	0	0	0	0	0	0	0	0	0	0	0	0	0	0
Gm36984	1	complement(34610572..34610806)	ENSMUSG00000102499	0	0	0	0	0	0	0	0	0	0	0	0	0	0	0	0	0	0	0	0	0	0	0	0	0	0	0	0	0	0	0	0	0	0	0	0	0	0	0	0	0	0	0	0	0	0
Gm29730	1	complement(34610908..34612303)	ENSMUSG00000103521	0	0	0	0	0	0	0	0	0	0	0	0	0	0	0	0	0	0	0	0	0	0	0	0	0	0	0	0	0	0	0	0	0	0	0	0	0	0	0	0	0	0	0	0	0	0
AA619741	1	complement(34635544..34636189)	ENSMUSG00000104098	0	0	0	0	0	0	0	0	0	0	0	0	0	0	0	0	0	0	0	0	0	0	0	0	0	0	0	0	0	0	0	0	0	0	0	0	0	0	0	0	0	0	0	0	0	0
Arhgef4	1	34678188..34813309	ENSMUSG00000037509	5	0.0422512	0.101654	0.519291	2	0.0159001	0.0393318	0.183782	6	0.0433681	0.10566	0.499679	2	0.0144572	0.0344012	0.179088	4	0.0317338	0.0895913	0.27233	15	0.130674	0.361491	1.17148	12	0.124724	0.349042	1.10395	22	0.163349	0.464501	1.37026	4	0.0415654	0.100166	0.482663	3	0.0263354	0.0649213	0.30634	6	0.0452331	0.117117	0.464784	4	0.0302714
Gm37224	1	34752775..34752922	ENSMUSG00000102537	0	0	0	0	0	0	0	0	0	0	0	0	0	0	0	0	0	0	0	0	0	0	0	0	0	0	0	0	0	0	0	0	0	0	0	0	0	0	0	0	0	0	0	0	0	0
Gm37845	1	34753123..34753477	ENSMUSG00000102612	0	0	0	0	0	0	0	0	0	0	0	0	0	0	0	0	0	0	0	0	0	0	0	0	0	0	0	0	0	0	0	0	0	0	0	0	0	0	0	0	0	0	0	0	0	0
Gm38336	1	complement(34809360..34811908)	ENSMUSG00000104002	0	0	0	0	0	0	0	0	0	0	0	0	0	0	0	0	0	0	0	0	0	0	0	0	0	0	0	0	0	0	0	0	0	0	0	0	0	0	0	0	0	0	0	0	0	0
Fam168b	1	complement(34813219..34843065)	ENSMUSG00000037503	706	10.9292	26.295	73.3239	915	13.3263	32.9648	84.0802	921	12.1954	29.7123	76.7007	804	10.647	25.3347	71.9935	1174	17.0627	48.1715	79.9289	1008	16.087	44.5023	78.7232	842	16.0324	44.8667	77.4601	1273	17.3156	49.2389	79.2882	565	10.7556	25.9193	68.1761	742	11.9327	29.4161	75.768	928	12.8165	33.1843	71.8866	673	9.33047
Gm37127	1	34823525..34826560	ENSMUSG00000104358	0	0	0	0	0	0	0	0	0	0	0	0	0	0	0	0	0	0	0	0	0	0	0	0	0	0	0	0	0	0	0	0	0	0	0	0	0	0	0	0	0	0	0	0	0	0
Plekhb2	1	34849976..34879580	ENSMUSG00000026123	187	1.8916	4.55108	19.4215	271	2.57905	6.37973	24.9025	261	2.25829	5.502	21.736	250	2.16329	5.14758	22.386	366	3.47587	9.81311	24.9182	332	3.46223	9.57775	25.9287	269	3.34689	9.3663	24.7468	480	4.26633	12.1318	29.8966	165	2.05246	4.9461	19.9098	226	2.37491	5.85455	23.0776	372	3.35713	8.69222	28.8166	220	1.99303
Gm19430	1	34928509..34930645	ENSMUSG00000103716	0	0	0	0	0	0	0	0	0	0	0	0	0	0	0	0	0	0	0	0	0	0	0	0	0	0	0	0	0	0	0	0	0	0	0	0	0	0	0	0	0	0	0	0	0	0
Gm37670	1	complement(34969627..34969855)	ENSMUSG00000103548	0	0	0	0	0	0	0	0	0	0	0	0	0	0	0	0	0	0	0	0	0	0	0	0	0	0	0	0	0	0	0	0	0	0	0	0	0	0	0	0	0	0	0	0	0	0
Gm8009	1	34970065..34970500	ENSMUSG00000103760	0	0	0	0	0	0	0	0	0	0	0	0	0	0	0	0	0	0	0	0	0	0	0	0	0	0	0	0	0	0	0	0	0	0	0	0	0	0	0	0	0	0	0	0	0	0
Gm38027	1	34985656..34985890	ENSMUSG00000103997	0	0	0	0	0	0	0	0	0	0	0	0	0	0	0	0	0	0	0	0	0	0	0	0	0	0	0	0	0	0	0	0	0	0	0	0	0	0	0	0	0	0	0	0	0	0
Gm25096	1	complement(35178956..35179084)	ENSMUSG00000077231	0	0	0	0	0	0	0	0	0	0	0	0	0	0	0	0	0	0	0	0	0	0	0	0	0	0	0	0	0	0	0	0	0	0	0	0	0	0	0	0	0	0	0	0	0	0
Gm37068	1	complement(35625606..35651297)	ENSMUSG00000104417	0	0	0	0	0	0	0	0	0	0	0	0	0	0	0	0	0	0	0	0	0	0	0	0	0	0	0	0	0	0	0	0	0	0	0	0	0	0	0	0	0	0	0	0	0	0
Gm25634	1	35761602..35761706	ENSMUSG00000064601	0	0	0	0	0	0	0	0	0	0	0	0	0	0	0	0	0	0	0	0	0	0	0	0	0	0	0	0	0	0	0	0	0	0	0	0	0	0	0	0	0	0	0	0	0	0
Gm28415	1	35806974..35810462	ENSMUSG00000101714	0	0	0	0	0	0	0	0	0	0	0	0	0	0	0	0	0	0	0	0	0	0	0	0	0	0	0	0	0	0	0	0	0	0	0	0	0	0	0	0	0	0	0	0	0	0
1110002O04Rik	1	35879845..35881119	ENSMUSG00000102531	0	0	0	0	0	0	0	0	0	0	0	0	0	0	0	0	0	0	0	0	2	0.294317	0.814185	0.156197	1	0.175572	0.491341	0.0919954	1	0.125424	0.356657	0.0622845	0	0	0	0	0	0	0	0	0	0	0	0	0	0
Gm8022	1	35958919..35959822	ENSMUSG00000103096	0	0	0	0	0	0	0	0	0	0	0	0	0	0	0	0	0	0	0	0	0	0	0	0	0	0	0	0	0	0	0	0	0	0	0	0	0	0	0	0	0	0	0	0	0	0
Gm37146	1	complement(35981960..35986373)	ENSMUSG00000102279	0	0	0	0	0	0	0	0	0	0	0	0	0	0	0	0	0	0	0	0	0	0	0	0	0	0	0	0	0	0	0	0	0	0	0	0	0	0	0	0	0	0	0	0	0	0
Gm33222	1	complement(36002985..36011044)	ENSMUSG00000103708	0	0	0	0	0	0	0	0	0	0	0	0	0	0	0	0	0	0	0	0	0	0	0	0	0	0	0	0	0	0	0	0	0	0	0	0	0	0	0	0	0	0	0	0	0	0
4930535G08Rik	1	36011072..36011894	ENSMUSG00000104201	0	0	0	0	0	0	0	0	0	0	0	0	0	0	0	0	0	0	0	0	0	0	0	0	0	0	0	0	0	0	0	0	0	0	0	0	0	0	0	0	0	0	0	0	0	0
Gm38049	1	complement(36029647..36031018)	ENSMUSG00000102434	0	0	0	0	0	0	0	0	0	0	0	0	0	0	0	0	0	0	0	0	0	0	0	0	0	0	0	0	0	0	0	0	0	0	0	0	0	0	0	0	0	0	0	0	0	0
Hs6st1	1	36068400..36106446	ENSMUSG00000045216	1984	43.101	103.698	206.055	2626	53.6714	132.766	241.306	2342	43.5195	106.029	195.041	2086	38.7656	92.2434	186.789	1707	34.8155	98.2916	116.217	1675	37.5137	103.776	130.815	1404	37.5157	104.988	129.162	2037	38.8832	110.569	126.874	1903	50.8379	122.511	229.627	2541	57.3457	141.367	259.47	2720	52.7171	136.494	210.702	3125	60.7995
Gm37335	1	complement(36105384..36106446)	ENSMUSG00000104523	0	0	0	0	0	0	0	0	0	0	0	0	0	0	0	0	0	0	0	0	0	0	0	0	0	0	0	0	0	0	0	0	1	0.222263	0.535618	0.120666	1	0.187765	0.462873	0.102113	0	0	0	0	2	0.323741
Gm33280	1	36132042..36138746	ENSMUSG00000102202	6	0.111695	0.268731	0.623149	5	0.0875699	0.216619	0.459455	4	0.0636932	0.155179	0.333119	7	0.111472	0.26525	0.626809	7	0.122342	0.345396	0.476578	13	0.249491	0.690181	1.01528	9	0.206075	0.576703	0.827959	8	0.130857	0.372107	0.498276	5	0.11446	0.275831	0.603329	11	0.212728	0.524411	1.12325	9	0.149473	0.387012	0.697176	7	0.116704
Uggt1	1	complement(36140027..36244720)	ENSMUSG00000037470	704	4.73708	11.3971	73.1162	994	6.29255	15.5657	91.3396	1314	7.56282	18.4257	109.43	1095	6.30287	14.9978	98.0508	1147	7.24594	20.4568	78.0907	1157	8.02602	22.2028	90.3599	969	8.01977	22.4434	89.1436	1404	8.30099	23.6048	87.4475	819	6.7768	16.331	98.8252	1002	7.00416	17.2664	102.317	1125	6.75347	17.486	87.147	947	5.70678
Mir6897	1	complement(36144252..36144313)	ENSMUSG00000098752	0	0	0	0	0	0	0	0	0	0	0	0	0	0	0	0	0	0	0	0	0	0	0	0	0	0	0	0	0	0	0	0	0	0	0	0	0	0	0	0	0	0	0	0	0	0
Neurl3	1	complement(36264597..36274679)	ENSMUSG00000047180	53	1.33106	3.20244	5.50449	73	1.72483	4.26667	6.70804	74	1.58966	3.87297	6.1627	70	1.50385	3.57844	6.26809	299	7.04995	19.9035	20.3567	296	7.66376	21.2007	23.1171	230	7.10476	19.8827	21.1589	433	9.55508	27.1709	26.9692	69	2.13095	5.13524	8.32594	73	1.90456	4.69506	7.45427	141	3.1592	8.17974	10.9224	66	1.48446
Arid5a	1	36307733..36324029	ENSMUSG00000037447	17	0.178374	0.429155	1.76559	27	0.266531	0.659311	2.48106	20	0.179499	0.437324	1.6656	13	0.116684	0.277651	1.16407	36	0.354632	1.0012	2.45097	37	0.400233	1.10719	2.88964	43	0.554945	1.55302	3.9558	52	0.479413	1.36326	3.2388	8	0.103223	0.248749	0.965326	11	0.119902	0.295577	1.12325	41	0.383797	0.993721	3.17602	20	0.187938
4930403P22Rik	1	36332708..36333420	ENSMUSG00000102762	0	0	0	0	0	0	0	0	0	0	0	0	0	0	0	0	0	0	0	0	0	0	0	0	0	0	0	0	0	0	0	0	0	0	0	0	0	0	0	0	0	0	0	0	0	0
Kansl3	1	complement(36335730..36369181)	ENSMUSG00000010453	704	8.43638	20.2974	73.1162	794	8.95171	22.1436	72.9614	840	8.6102	20.9775	69.955	748	7.66781	18.2457	66.979	871	9.7993	27.6655	59.2999	786	9.71036	26.8623	61.3854	687	10.1261	28.3379	63.2009	920	9.68716	27.5465	57.3018	491	7.23549	17.4363	59.2469	660	8.21633	20.2546	67.3948	919	9.82507	25.4389	71.1894	837	8.98282
Mir6898	1	complement(36348682..36348758)	ENSMUSG00000098680	0	0	0	0	0	0	0	0	0	0	0	0	0	0	0	0	0	0	0	0	0	0	0	0	0	0	0	0	0	0	0	0	0	0	0	0	0	0	0	0	0	0	0	0	0	0
Fer1l5	1	36372291..36422110	ENSMUSG00000037432	0	0	0	0	4	0.0478355	0.11833	0.367564	1	0.0108727	0.0264899	0.0832798	0	0	0	0	1	0.0119339	0.0336919	0.0680826	1	0.0131044	0.0362515	0.0780984	0	0	0	0	0	0	0	0	0	0	0	0	1	0.013205	0.0325526	0.102113	2	0.0226806	0.0587243	0.154928	0	0
Lman2l	1	complement(36419871..36445271)	ENSMUSG00000001143	141	1.84931	4.44933	14.644	188	2.31981	5.73844	17.2755	246	2.7598	6.72385	20.4868	261	2.92832	6.96798	23.371	243	2.9922	8.44763	16.5441	199	2.69075	7.44358	15.5416	170	2.74246	7.67481	15.6392	303	3.49188	9.92954	18.8722	147	2.37089	5.71346	17.7379	193	2.62966	6.48255	19.7079	258	3.01889	7.81646	19.9857	172	2.02034
Cnnm4	1	36471620..36508764	ENSMUSG00000037408	43	0.764039	1.83823	4.4659	37	0.618516	1.53001	3.39997	61	0.927102	2.25875	5.08007	68	1.03358	2.45941	6.089	82	1.3679	3.86187	5.58277	96	1.75852	4.86469	7.49745	63	1.37685	3.85314	5.79571	92	1.43635	4.08442	5.73018	52	1.1362	2.73805	6.27462	39	0.719884	1.77463	3.98242	107	1.69616	4.39168	8.28865	62	0.986603
Gm37909	1	36473952..36476110	ENSMUSG00000104316	0	0	0	0	0	0	0	0	0	0	0	0	0	0	0	0	0	0	0	0	0	0	0	0	0	0	0	0	0	0	0	0	0	0	0	0	0	0	0	0	0	0	0	0	0	0
AC084391.1	1	36506562..36506702	ENSMUSG00000106081	0	0	0	0	0	0	0	0	0	0	0	0	0	0	0	0	0	0	0	0	0	0	0	0	0	0	0	0	0	0	0	0	0	0	0	0	0	0	0	0	0	0	0	0	0	0
Cnnm3	1	36511867..36528237	ENSMUSG00000001138	186	2.70375	6.50505	19.3176	169	2.31123	5.71722	15.5296	192	2.38729	5.81629	15.9897	175	2.1761	5.17806	15.6702	220	3.00241	8.47644	14.9782	219	3.28191	9.07893	17.1036	200	3.57589	10.0072	18.3991	301	3.84455	10.9324	18.7476	162	2.89582	6.97845	19.5478	156	2.35575	5.80731	15.9297	226	2.93088	7.58859	17.5069	214	2.78594
Gm38033	1	complement(36527534..36528237)	ENSMUSG00000102845	0	0	0	0	0	0	0	0	0	0	0	0	0	0	0	0	0	0	0	0	0	0	0	0	0	0	0	0	0	0	0	0	0	0	0	0	0	0	0	0	0	0	0	0	0	0
Ankrd23	1	complement(36530188..36536883)	ENSMUSG00000067653	7	0.209696	0.504514	0.727008	9	0.253651	0.627449	0.827019	16	0.409979	0.998856	1.33248	23	0.589393	1.40247	2.05952	9	0.25312	0.714613	0.612743	21	0.648544	1.7941	1.64007	23	0.84746	2.37163	2.11589	23	0.605403	1.72153	1.43254	4	0.147351	0.355093	0.482663	1	0.0311202	0.0767164	0.102113	9	0.240531	0.622778	0.697176	16	0.429255
Gm42417	1	complement(36530193..36539429)	ENSMUSG00000109510	4	0.138879	0.334133	0.415433	9	0.293982	0.727215	0.827019	25	0.742449	1.80887	2.08199	12	0.356405	0.848071	1.07453	23	0.749717	2.11661	1.5659	10	0.357936	0.990177	0.780984	6	0.256228	0.717058	0.551973	20	0.610142	1.735	1.24569	8	0.341561	0.823107	0.965326	11	0.396752	0.978059	1.12325	22	0.681452	1.7644	1.70421	10	0.310942
Ankrd39	1	complement(36537507..36547445)	ENSMUSG00000079610	28	0.735673	1.76998	2.90803	39	0.964038	2.38471	3.58375	58	1.30348	3.17575	4.83023	48	1.07883	2.5671	4.29812	58	1.4307	4.03917	3.94879	44	1.19182	3.29698	3.43633	45	1.45425	4.06974	4.13979	60	1.38517	3.93888	3.73707	23	0.743118	1.79079	2.77531	36	0.982608	2.42229	3.67608	38	0.890732	2.30627	2.94363	36	0.847097
Sema4c	1	complement(36548639..36558349)	ENSMUSG00000026121	34	0.598074	1.43893	3.53118	55	0.910208	2.25156	5.054	64	0.962956	2.3461	5.3299	55	0.827608	1.96931	4.92493	154	2.54326	7.18015	10.4847	91	1.65024	4.56514	7.10696	89	1.9256	5.38881	8.18759	171	2.643	7.51565	10.6507	51	1.10319	2.6585	6.15395	52	0.950232	2.34248	5.30989	81	1.27115	3.29124	6.27458	32	0.504115
D430040D24Rik	1	36557701..36565613	ENSMUSG00000087589	0	0	0	0	0	0	0	0	0	0	0	0	0	0	0	0	0	0	0	0	0	0	0	0	0	0	0	0	0	0	0	0	1	0.109178	0.2631	0.120666	0	0	0	0	0	0	0	0	0	0
Fam178b	1	complement(36562692..36683183)	ENSMUSG00000046337	0	0	0	0	1	0.0238278	0.0589422	0.091891	0	0	0	0	0	0	0	0	1	0.023778	0.0671303	0.0680826	0	0	0	0	0	0	0	0	1	0.0222539	0.0632814	0.0622845	0	0	0	0	0	0	0	0	0	0	0	0	0	0
Gm6428	1	36601802..36602146	ENSMUSG00000089906	0	0	0	0	0	0	0	0	0	0	0	0	0	0	0	0	0	0	0	0	0	0	0	0	0	0	0	0	0	0	0	0	0	0	0	0	0	0	0	0	0	0	0	0	0	0
Gm24133	1	36663965..36664039	ENSMUSG00000077939	0	0	0	0	0	0	0	0	0	0	0	0	0	0	0	0	0	0	0	0	0	0	0	0	0	0	0	0	0	0	0	0	0	0	0	0	0	0	0	0	0	0	0	0	0	0
Cox5b	1	36691484..36693681	ENSMUSG00000061518	1482	77.1487	185.615	153.918	1554	76.1086	188.268	142.799	1821	81.0851	197.552	151.652	1855	82.6058	196.562	166.104	1345	65.7349	185.584	91.5711	1228	65.9034	182.312	95.9049	1072	68.6397	192.089	98.6191	1492	68.2456	194.064	92.9285	1241	79.4429	191.444	149.746	1589	85.932	211.837	162.258	1730	80.3458	208.03	134.013	1922	89.6061
Actr1b	1	complement(36698114..36714422)	ENSMUSG00000037351	654	12.3628	29.744	67.9233	832	14.7966	36.6021	76.4533	920	14.8757	36.2424	76.6174	879	14.2139	33.8222	78.7093	1069	18.9718	53.5615	72.7803	925	18.0264	49.8674	72.2411	735	17.0893	47.8247	67.6166	1179	19.5829	55.686	73.4335	642	14.9237	35.9636	77.4674	846	16.6134	40.9548	86.3878	1062	17.9101	46.3726	82.2667	936	15.8459
4933424G06Rik	1	36710149..36757953	ENSMUSG00000102416	1	0.0537543	0.129329	0.103858	1	0.0505726	0.1251	0.091891	0	0	0	0	0	0	0	0	0	0	0	0	1	0.0554169	0.153303	0.0780984	0	0	0	0	0	0	0	0	0	0	0	0	0	0	0	0	0	0	0	0	0	0
Gm33533	1	complement(36739048..36744792)	ENSMUSG00000104237	0	0	0	0	0	0	0	0	0	0	0	0	0	0	0	0	0	0	0	0	0	0	0	0	0	0	0	0	0	0	0	0	0	0	0	0	0	0	0	0	0	0	0	0	0	0
Zap70	1	36761798..36782818	ENSMUSG00000026117	135	3.64539	8.77059	14.0209	111	2.81991	6.97555	10.1999	106	2.44831	5.96497	8.82765	137	3.16459	7.53019	12.2675	75	1.90136	5.36796	5.10619	79	2.19921	6.0838	6.16978	92	3.05562	8.55118	8.46358	94	2.2303	6.3421	5.85475	132	4.38316	10.5627	15.9279	191	5.3579	13.2081	19.5036	131	3.15586	8.17111	10.1478	154	3.72422
Gm18828	1	complement(36764863..36765874)	ENSMUSG00000097291	0	0	0	0	0	0	0	0	0	0	0	0	0	0	0	0	0	0	0	0	0	0	0	0	0	0	0	0	0	0	0	0	0	0	0	0	0	0	0	0	0	0	0	0	0	0
Tmem131	1	complement(36792191..36943666)	ENSMUSG00000026116	538	4.61771	11.1099	55.8757	570	4.60279	11.3858	52.3779	590	4.33158	10.5533	49.1351	498	3.65645	8.70059	44.593	659	5.31035	14.9922	44.8664	645	5.70733	15.7885	50.3735	631	6.66153	18.6424	58.0491	869	6.55374	18.6363	54.1253	455	4.8024	11.573	54.9029	609	5.43015	13.3862	62.187	814	6.23311	16.1387	63.0557	761	5.84969
Gm37506	1	complement(36871903..36872045)	ENSMUSG00000103016	0	0	0	0	0	0	0	0	0	0	0	0	0	0	0	0	0	0	0	0	0	0	0	0	0	0	0	0	0	0	0	0	0	0	0	0	0	0	0	0	0	0	0	0	0	0
Gm38115	1	complement(36913601..36916539)	ENSMUSG00000102930	0	0	0	0	0	0	0	0	0	0	0	0	0	0	0	0	0	0	0	0	0	0	0	0	0	0	0	0	0	0	0	0	0	0	0	0	0	0	0	0	0	0	0	0	0	0
F830112A20Rik	1	complement(36922797..36926348)	ENSMUSG00000103159	0	0	0	0	0	0	0	0	0	0	0	0	0	0	0	0	0	0	0	0	0	0	0	0	0	0	0	0	0	0	0	0	0	0	0	0	0	0	0	0	0	0	0	0	0	0
Rpl12-ps1	1	complement(36957930..36958427)	ENSMUSG00000080054	0	0	0	0	0	0	0	0	0	0	0	0	0	0	0	0	0	0	0	0	0	0	0	0	0	0	0	0	0	0	0	0	0	0	0	0	0	0	0	0	0	0	0	0	0	0
n-R5s210	1	37005439..37005557	ENSMUSG00000095944	0	0	0	0	0	0	0	0	0	0	0	0	0	0	0	0	0	0	0	0	0	0	0	0	0	0	0	0	0	0	0	0	0	0	0	0	0	0	0	0	0	0	0	0	0	0
Vwa3b	1	37026596..37187613	ENSMUSG00000050122	4	0.060002	0.144361	0.415433	2	0.0282253	0.0698201	0.183782	3	0.0384926	0.0937818	0.249839	5	0.0641597	0.152669	0.447721	11	0.154914	0.437356	0.748908	14	0.216503	0.598923	1.09338	13	0.239855	0.671238	1.19594	15	0.197707	0.562201	0.934268	3	0.0553388	0.133357	0.361997	10	0.155832	0.384152	1.02113	17	0.227505	0.589052	1.31689	17	0.22838
Gm37020	1	complement(37132273..37133264)	ENSMUSG00000103603	0	0	0	0	0	0	0	0	0	0	0	0	0	0	0	0	0	0	0	0	0	0	0	0	0	0	0	0	0	0	0	0	0	0	0	0	0	0	0	0	0	0	0	0	0	0
Cnga3	1	37214434..37263384	ENSMUSG00000026114	0	0	0	0	0	0	0	0	0	0	0	0	0	0	0	0	0	0	0	0	0	0	0	0	0	0	0	0	0	0	0	0	0	0	0	0	0	0	0	0	0	0	0	0	0	0
1700074A21Rik	1	complement(37299352..37299697)	ENSMUSG00000102231	0	0	0	0	0	0	0	0	0	0	0	0	0	0	0	0	0	0	0	0	0	0	0	0	0	0	0	0	0	0	0	0	0	0	0	0	0	0	0	0	0	0	0	0	0	0
Inpp4a	1	37299865..37410736	ENSMUSG00000026113	397	4.08179	9.82053	41.2317	400	3.86921	9.57117	36.7564	373	3.28035	7.99209	31.0634	358	3.14869	7.49235	32.0568	406	3.91904	11.0643	27.6415	348	3.68866	10.2041	27.1783	277	3.503	9.80319	25.4827	396	3.57751	10.173	24.6647	246	3.11027	7.49524	29.6838	354	3.78106	9.32095	36.1481	506	4.64138	12.0174	39.1968	498	4.58557
4930439A04Rik	1	complement(37329667..37334172)	ENSMUSG00000086064	0	0	0	0	0	0	0	0	0	0	0	0	0	0	0	0	0	0	0	0	0	0	0	0	0	0	0	0	0	0	0	0	0	0	0	0	0	0	0	0	0	0	0	0	0	0
Gm37135	1	complement(37330971..37331504)	ENSMUSG00000102879	0	0	0	0	0	0	0	0	0	0	0	0	0	0	0	0	0	0	0	0	0	0	0	0	0	0	0	0	0	0	0	0	0	0	0	0	0	0	0	0	0	0	0	0	0	0
Coa5	1	complement(37417084..37430103)	ENSMUSG00000026112	1249	26.1222	62.8484	129.719	1474	29.0033	71.7447	135.447	1637	29.2851	71.349	136.329	1663	29.7527	70.797	148.912	1331	26.1348	73.7841	90.6179	1244	26.8224	74.2002	97.1545	978	25.1586	70.4067	89.9715	1390	25.5439	72.6369	86.5755	945	24.3043	58.5692	114.029	1222	26.5503	65.4509	124.782	1403	26.1783	67.7804	108.682	1365	25.5672
Unc50	1	37430139..37439124	ENSMUSG00000026111	290	14.8384	35.7003	30.1189	293	14.1046	34.8901	26.9241	265	11.5981	28.2571	22.0691	287	12.562	29.8914	25.6992	355	17.0534	48.1455	24.1693	353	18.6206	51.5112	27.5687	288	18.1252	50.7236	26.4947	375	16.8596	47.942	23.3567	254	15.9818	38.5136	30.6491	292	15.5211	38.2622	29.8171	350	15.977	41.3673	27.1124	329	15.0761
Mgat4a	1	complement(37439340..37541016)	ENSMUSG00000026110	17	0.186335	0.44831	1.76559	18	0.185618	0.459159	1.65404	20	0.187511	0.456843	1.6656	19	0.17815	0.423911	1.70134	112	1.15254	3.25387	7.62525	100	1.12999	3.12596	7.80984	105	1.41558	3.96153	9.65952	161	1.55059	4.40927	10.0278	15	0.202181	0.487222	1.80999	15	0.1708	0.42105	1.5317	33	0.322698	0.835524	2.55631	12	0.117796
4930594C11Rik	1	complement(37485851..37488605)	ENSMUSG00000103948	0	0	0	0	0	0	0	0	0	0	0	0	0	0	0	0	0	0	0	0	0	0	0	0	0	0	0	0	0	0	0	0	0	0	0	0	0	0	0	0	0	0	0	0	0	0
Gm43213	1	complement(37487193..37488982)	ENSMUSG00000087233	0	0	0	0	0	0	0	0	0	0	0	0	0	0	0	0	0	0	0	0	0	0	0	0	0	0	0	0	0	0	0	0	0	0	0	0	0	0	0	0	0	0	0	0	0	0
2010300C02Rik	1	complement(37611677..37720085)	ENSMUSG00000026090	0	0	0	0	1	0.0149775	0.0370494	0.091891	2	0.0272343	0.0663526	0.16656	2	0.0272366	0.0648099	0.179088	21	0.313869	0.88612	1.42973	3	0.0492364	0.136205	0.234295	11	0.215392	0.602776	1.01195	21	0.293752	0.835315	1.30798	2	0.0391534	0.0943532	0.241331	0	0	0	0	3	0.0426083	0.110321	0.232392	4	0.0570295
4930556I23Rik	1	37614259..37615372	ENSMUSG00000089767	0	0	0	0	0	0	0	0	0	0	0	0	0	0	0	0	0	0	0	0	0	0	0	0	0	0	0	0	0	0	0	0	0	0	0	0	0	0	0	0	0	0	0	0	0	0
4930470B04Rik	1	37660722..37662647	ENSMUSG00000104365	0	0	0	0	0	0	0	0	0	0	0	0	0	0	0	0	0	0	0	0	0	0	0	0	0	0	0	0	0	0	0	0	0	0	0	0	0	0	0	0	0	0	0	0	0	0
Gm19863	1	complement(37694447..37696664)	ENSMUSG00000102650	0	0	0	0	0	0	0	0	0	0	0	0	0	0	0	0	0	0	0	0	0	0	0	0	0	0	0	0	0	0	0	0	0	0	0	0	0	0	0	0	0	0	0	0	0	0
Tsga10	1	complement(37754776..37866429)	ENSMUSG00000060771	22	0.166708	0.401089	2.28488	23	0.16397	0.405608	2.11349	25	0.162041	0.394789	2.08199	32	0.207429	0.493581	2.86541	21	0.149399	0.421784	1.42973	22	0.171864	0.475437	1.71817	24	0.223689	0.625997	2.20789	60	0.399494	1.136	3.73707	20	0.186366	0.449111	2.41331	22	0.173184	0.426926	2.24649	41	0.277175	0.717656	3.17602	27	0.183232
Gm26805	1	37865299..37871388	ENSMUSG00000097268	0	0	0	0	0	0	0	0	0	0	0	0	0	0	0	0	0	0	0	0	0	0	0	0	0	0	0	0	0	0	0	0	0	0	0	0	0	0	0	0	0	0	0	0	0	0
Lipt1	1	37871738..37876228	ENSMUSG00000037216	26	1.02419	2.46413	2.70031	15	0.555904	1.37513	1.37836	16	0.53911	1.31346	1.33248	26	0.876125	2.08475	2.32815	21	0.776639	2.19262	1.42973	7	0.284272	0.786397	0.546689	7	0.33916	0.949144	0.643968	12	0.415349	1.18109	0.747414	20	0.968812	2.33468	2.41331	15	0.61383	1.51319	1.5317	23	0.808297	2.09283	1.78167	13	0.458621
Mitd1	1	complement(37874801..37890411)	ENSMUSG00000026088	54	1.57502	3.7894	5.60834	100	2.74407	6.78793	9.1891	115	2.86907	6.99007	9.57717	85	2.12079	5.04645	7.61125	139	3.80628	10.7459	9.46348	128	3.84886	10.6473	9.9966	81	2.90588	8.13214	7.45163	142	3.6392	10.3485	8.8444	49	1.75748	4.23525	5.91262	72	2.1816	5.37801	7.35216	86	2.23783	5.79415	6.6619	80	2.08971
Mrpl30	1	37890477..37898535	ENSMUSG00000026087	479	11.9962	28.8621	49.7481	479	11.2861	27.9182	44.0158	596	12.7675	31.1061	49.6347	556	11.9116	28.3438	49.7865	465	10.9334	30.8672	31.6584	414	10.689	29.5696	32.3328	374	11.5207	32.2409	34.4063	509	11.2008	31.8508	31.7028	363	11.1794	26.9404	43.8017	470	12.228	30.1441	47.9932	531	11.8642	30.7186	41.1334	539	12.0893
Lyg2	1	complement(37905923..37916493)	ENSMUSG00000061584	0	0	0	0	0	0	0	0	0	0	0	0	0	0	0	0	0	0	0	0	0	0	0	0	0	0	0	0	0	0	0	0	0	0	0	0	0	0	0	0	0	0	0	0	0	0
Gm15457	1	37933596..37954136	ENSMUSG00000087374	0	0	0	0	0	0	0	0	0	0	0	0	0	0	0	0	0	0	0	0	0	0	0	0	0	0	0	0	0	0	0	0	0	0	0	0	0	0	0	0	0	0	0	0	0	0
Lyg1	1	complement(37946736..37957759)	ENSMUSG00000026085	0	0	0	0	0	0	0	0	0	0	0	0	0	0	0	0	0	0	0	0	0	0	0	0	0	0	0	0	0	0	0	0	0	0	0	0	0	0	0	0	0	0	0	0	0	0
Gm23409	1	37973967..37974203	ENSMUSG00000089141	0	0	0	0	0	0	0	0	0	0	0	0	0	0	0	0	0	0	0	0	0	0	0	0	0	0	0	0	0	0	0	0	0	0	0	0	0	0	0	0	0	0	0	0	0	0
Txndc9	1	complement(37985189..37997893)	ENSMUSG00000058407	376	3.66265	8.81212	39.0507	432	3.95908	9.79347	39.6969	468	3.89946	9.50048	38.9749	448	3.73312	8.88303	40.1158	436	3.98739	11.2572	29.684	434	4.3584	12.0569	33.8947	311	3.72622	10.4279	28.6106	547	4.68188	13.3134	34.0696	284	3.40196	8.19817	34.2691	362	3.66326	9.03054	36.965	426	3.70215	9.58555	32.9997	401	3.49829
Eif5b	1	37998010..38055579	ENSMUSG00000026083	1135	9.40221	22.6211	117.879	1308	10.194	25.2166	120.193	1385	9.81373	23.9098	115.342	1355	9.60195	22.848	121.332	1484	11.5415	32.584	101.035	1406	12.0074	33.2167	109.806	1024	10.4336	29.1986	94.2033	1560	11.3549	32.2889	97.1639	846	8.61802	20.768	102.083	1039	8.94129	22.0418	106.096	1339	9.8958	25.622	103.724	1180	8.75426
Rev1	1	complement(38052786..38129801)	ENSMUSG00000026082	155	2.0303	4.88477	16.098	206	2.53862	6.27971	18.9295	201	2.25203	5.48675	16.7392	223	2.49873	5.94576	19.9683	236	2.90224	8.19364	16.0675	196	2.64675	7.32185	15.3073	205	3.3028	9.24292	18.8591	286	3.29169	9.36028	17.8134	149	2.40003	5.78368	17.9792	165	2.24524	5.53488	16.8487	210	2.45405	6.35399	16.2674	164	1.92387
Gm37062	1	complement(38076295..38077305)	ENSMUSG00000103804	0	0	0	0	0	0	0	0	0	0	0	0	0	0	0	0	1	0.108205	0.305486	0.0680826	0	0	0	0	0	0	0	0	0	0	0	0	0	0	0	0	0	0	0	0	0	0	0	0	0	0
Gm5099	1	38132083..38159892	ENSMUSG00000102716	0	0	0	0	0	0	0	0	0	0	0	0	0	0	0	0	0	0	0	0	0	0	0	0	0	0	0	0	0	0	0	0	0	0	0	0	0	0	0	0	0	0	0	0	0	0
Aff3	1	complement(38177326..38664955)	ENSMUSG00000037138	6	0.0728519	0.175277	0.623149	6	0.0685398	0.169545	0.551346	10	0.103858	0.253035	0.832798	11	0.114253	0.271867	0.984986	16	0.182391	0.514928	1.08932	9	0.112658	0.311651	0.702886	20	0.298689	0.835886	1.83991	21	0.224044	0.637094	1.30798	6	0.0895867	0.215889	0.723994	4	0.0504545	0.124379	0.408453	6	0.0649946	0.168283	0.464784	4	0.0434964
Gm16150	1	38235420..38246666	ENSMUSG00000085391	0	0	0	0	0	0	0	0	0	0	0	0	0	0	0	0	0	0	0	0	0	0	0	0	0	0	0	0	0	0	0	0	0	0	0	0	0	0	0	0	0	0	0	0	0	0
Gm16151	1	38307902..38311930	ENSMUSG00000085280	0	0	0	0	0	0	0	0	0	0	0	0	0	0	0	0	1	0.118704	0.335126	0.0680826	0	0	0	0	0	0	0	0	0	0	0	0	0	0	0	0	0	0	0	0	0	0	0	0	1	0.113234
Gm16152	1	38384949..38393974	ENSMUSG00000087131	0	0	0	0	0	0	0	0	0	0	0	0	0	0	0	0	0	0	0	0	0	0	0	0	0	0	0	0	0	0	0	0	0	0	0	0	0	0	0	0	0	0	0	0	0	0
Gm34727	1	38487519..38488047	ENSMUSG00000102984	0	0	0	0	0	0	0	0	0	0	0	0	0	0	0	0	0	0	0	0	0	0	0	0	0	0	0	0	0	0	0	0	0	0	0	0	0	0	0	0	0	0	0	0	0	0
Gm38135	1	38722620..38723121	ENSMUSG00000102541	0	0	0	0	0	0	0	0	0	0	0	0	0	0	0	0	0	0	0	0	0	0	0	0	0	0	0	0	0	0	0	0	0	0	0	0	0	0	0	0	0	0	0	0	0	0
2610300A13Rik	1	38767184..38767686	ENSMUSG00000103531	0	0	0	0	0	0	0	0	0	0	0	0	0	0	0	0	0	0	0	0	0	0	0	0	0	0	0	0	0	0	0	0	0	0	0	0	0	0	0	0	0	0	0	0	0	0
Lonrf2	1	complement(38793645..38836711)	ENSMUSG00000048814	0	0	0	0	1	0.0109652	0.0271243	0.091891	0	0	0	0	0	0	0	0	1	0.0109423	0.0308923	0.0680826	0	0	0	0	1	0.0143355	0.0401182	0.0919954	1	0.0102409	0.0291211	0.0622845	0	0	0	0	0	0	0	0	0	0	0	0	0	0
Chst10	1	complement(38863867..38898161)	ENSMUSG00000026080	1	0.00675298	0.0162473	0.103858	0	0	0	0	0	0	0	0	0	0	0	0	2	0.01268	0.0357983	0.136165	4	0.0278474	0.0770359	0.312394	1	0.00830608	0.0232447	0.0919954	5	0.0296682	0.0843647	0.311423	1	0.00830422	0.0200118	0.120666	2	0.0140306	0.0345878	0.204227	1	0.00602466	0.0155989	0.077464	0	0
Gm37707	1	38884754..38888072	ENSMUSG00000103647	0	0	0	0	0	0	0	0	0	0	0	0	0	0	0	0	0	0	0	0	0	0	0	0	0	0	0	0	0	0	0	0	0	0	0	0	0	0	0	0	0	0	0	0	0	0
Gm6621	1	38907945..38908716	ENSMUSG00000102447	0	0	0	0	0	0	0	0	0	0	0	0	0	0	0	0	0	0	0	0	0	0	0	0	0	0	0	0	0	0	0	0	0	0	0	0	0	0	0	0	0	0	0	0	0	0
Nms	1	38939149..38950276	ENSMUSG00000067604	0	0	0	0	0	0	0	0	0	0	0	0	0	0	0	0	0	0	0	0	0	0	0	0	0	0	0	0	0	0	0	0	0	0	0	0	0	0	0	0	0	0	0	0	0	0
Pdcl3	1	38985608..38997238	ENSMUSG00000026078	168	3.21715	7.74027	17.4482	180	3.24293	8.02195	16.5404	193	3.16133	7.70214	16.073	147	2.40805	5.73	13.163	233	4.18902	11.8265	15.8632	199	3.92866	10.8681	15.5416	146	3.43887	9.62372	13.4313	283	4.76183	13.5408	17.6265	138	3.24971	7.83127	16.6519	141	2.805	6.91478	14.398	195	3.33145	8.62574	15.1055	154	2.64111
Gm37309	1	38992678..38994316	ENSMUSG00000103046	0	0	0	0	0	0	0	0	0	0	0	0	0	0	0	0	0	0	0	0	0	0	0	0	0	0	0	0	0	0	0	0	0	0	0	0	0	0	0	0	0	0	0	0	0	0
Gm37821	1	complement(39048648..39057637)	ENSMUSG00000104188	0	0	0	0	0	0	0	0	0	0	0	0	0	0	0	0	0	0	0	0	0	0	0	0	0	0	0	0	0	0	0	0	0	0	0	0	0	0	0	0	0	0	0	0	0	0
Gm37091	1	complement(39081252..39083338)	ENSMUSG00000103182	0	0	0	0	0	0	0	0	0	0	0	0	0	0	0	0	0	0	0	0	0	0	0	0	0	0	0	0	0	0	0	0	0	0	0	0	0	0	0	0	0	0	0	0	0	0
Mir6349	1	complement(39186896..39186992)	ENSMUSG00000098833	0	0	0	0	0	0	0	0	0	0	0	0	0	0	0	0	0	0	0	0	0	0	0	0	0	0	0	0	0	0	0	0	0	0	0	0	0	0	0	0	0	0	0	0	0	0
Npas2	1	39193731..39363236	ENSMUSG00000026077	3	0.0505903	0.121717	0.311575	1	0.0158653	0.0392456	0.091891	0	0	0	0	1	0.0144255	0.0343258	0.0895441	33	0.522461	1.47502	2.24672	15	0.260775	0.721397	1.17148	6	0.124451	0.348277	0.551973	13	0.192626	0.547752	0.809699	1	0.0207371	0.0499731	0.120666	4	0.0700739	0.172744	0.408453	6	0.090268	0.23372	0.464784	4	0.0604101
Gm20428	1	complement(39276283..39276565)	ENSMUSG00000092553	0	0	0	0	0	0	0	0	0	0	0	0	0	0	0	0	0	0	0	0	0	0	0	0	0	0	0	0	0	0	0	0	0	0	0	0	0	0	0	0	0	0	0	0	0	0
Gm3617	1	39314899..39315453	ENSMUSG00000092563	0	0	0	0	0	0	0	0	0	0	0	0	0	0	0	0	0	0	0	0	0	0	0	0	0	0	0	0	0	0	0	0	0	0	0	0	0	0	0	0	0	0	0	0	0	0
Rpl31	1	39367842..39371911	ENSMUSG00000073702	1166	56.6813	136.372	121.099	1285	58.7688	145.375	118.08	1642	68.2755	166.343	136.745	1552	64.5385	153.571	138.973	1856	84.7057	239.142	126.361	1703	85.3464	236.098	133.002	1365	81.6158	228.403	125.574	2285	97.6006	277.538	142.32	969	57.9252	139.59	116.925	1227	61.9635	152.75	125.293	1540	66.788	172.926	119.295	1426	62.0818
Tbc1d8	1	complement(39371492..39478755)	ENSMUSG00000003134	327	5.0428	12.1327	33.9616	478	6.93512	17.1552	43.9239	372	4.90701	11.9552	30.9801	272	3.58822	8.53823	24.356	572	8.28158	23.3807	38.9432	507	8.06048	22.2982	39.5959	643	12.1965	34.132	59.1531	669	9.06515	25.7777	41.6683	230	4.36169	10.5109	27.7531	542	8.68308	21.4052	55.3454	689	9.47937	24.5438	53.3727	630	8.70098
Gm37265	1	complement(39419048..39419932)	ENSMUSG00000102607	0	0	0	0	0	0	0	0	0	0	0	0	0	0	0	0	0	0	0	0	0	0	0	0	0	0	0	0	0	0	0	0	0	0	0	0	0	0	0	0	0	0	0	0	0	0
Gm24826_1	1	39519533..39519747	ENSMUSG00000065629	0	0	0	0	0	0	0	0	0	0	0	0	0	0	0	0	0	0	0	0	0	0	0	0	0	0	0	0	0	0	0	0	0	0	0	0	0	0	0	0	0	0	0	0	0	0
Gm24826_2	1	39519533..39519748	ENSMUSG00000104827	0	0	0	0	0	0	0	0	0	0	0	0	0	0	0	0	0	0	0	0	0	0	0	0	0	0	0	0	0	0	0	0	0	0	0	0	0	0	0	0	0	0	0	0	0	0
Cnot11	1	39534992..39546889	ENSMUSG00000003135	177	4.07649	9.80777	18.3829	197	4.26856	10.559	18.1025	286	5.63416	13.7268	23.818	224	4.41313	10.5011	20.0579	228	4.92993	13.9182	15.5228	258	6.12578	16.9461	20.1494	189	5.35395	14.9831	17.3871	269	5.44365	15.4796	16.7545	151	4.27654	10.3058	18.2205	159	3.80417	9.37792	16.236	215	4.41761	11.438	16.6548	202	4.16646
Gm15832	1	complement(39547570..39552002)	ENSMUSG00000085894	34	1.49943	3.60753	3.53118	31	1.28621	3.18166	2.84862	33	1.24483	3.03286	2.74823	28	1.05631	2.5135	2.50724	33	1.36633	3.85743	2.24672	43	1.95499	5.40819	3.35823	40	2.16974	6.07203	3.67982	49	1.89875	5.3993	3.05194	29	1.57271	3.78996	3.49931	28	1.28279	3.16229	2.85917	40	1.57378	4.0748	3.09856	23	0.908402
Snord89	1	complement(39548745..39548854)	ENSMUSG00000077704	0	0	0	0	0	0	0	0	0	0	0	0	0	0	0	0	0	0	0	0	0	0	0	0	0	0	0	0	0	0	0	0	0	0	0	0	0	0	0	0	0	0	0	0	0	0
Rnf149	1	complement(39551296..39577405)	ENSMUSG00000048234	1045	29.7493	71.5748	108.532	1120	29.9972	74.2032	102.918	1240	30.1948	73.5653	103.267	1203	29.2962	69.7109	107.722	1245	33.2754	93.9434	84.7628	1343	39.4153	109.037	104.886	938	32.8445	91.9158	86.2917	1538	38.4717	109.398	95.7936	904	31.6469	76.2638	109.082	1076	31.8216	78.4456	109.874	1241	31.5187	81.6076	96.1328	1159	29.5493
Gm23722	1	complement(39573746..39573875)	ENSMUSG00000064936	0	0	0	0	0	0	0	0	0	0	0	0	0	0	0	0	0	0	0	0	0	0	0	0	0	0	0	0	0	0	0	0	0	0	0	0	0	0	0	0	0	0	0	0	0	0
Gm5100	1	complement(39597417..39598005)	ENSMUSG00000102471	0	0	0	0	0	0	0	0	0	0	0	0	0	0	0	0	0	0	0	0	0	0	0	0	0	0	0	0	0	0	0	0	0	0	0	0	0	0	0	0	0	0	0	0	0	0
Creg2	1	complement(39618406..39651474)	ENSMUSG00000050967	0	0	0	0	0	0	0	0	2	0.0226915	0.0552847	0.16656	0	0	0	0	13	0.16189	0.45705	0.885073	22	0.30084	0.83223	1.71817	15	0.244723	0.684861	1.37993	30	0.349647	0.994259	1.86854	0	0	0	0	0	0	0	0	2	0.0236674	0.0612792	0.154928	0	0
D930019O06Rik	1	39650176..39657390	ENSMUSG00000097083	0	0	0	0	0	0	0	0	0	0	0	0	1	0.0188678	0.0448963	0.0895441	0	0	0	0	3	0.0682159	0.188709	0.234295	2	0.0542582	0.151842	0.183991	0	0	0	0	0	0	0	0	0	0	0	0	0	0	0	0	0	0
Rfx8	1	complement(39665301..39720997)	ENSMUSG00000057173	0	0	0	0	0	0	0	0	1	0.0323081	0.0787142	0.0832798	0	0	0	0	1	0.0354613	0.100115	0.0680826	1	0.0389395	0.107721	0.0780984	0	0	0	0	0	0	0	0	1	0.0464477	0.111931	0.120666	0	0	0	0	0	0	0	0	0	0
Gm3646	1	complement(39804148..39805332)	ENSMUSG00000091937	0	0	0	0	0	0	0	0	0	0	0	0	0	0	0	0	0	0	0	0	0	0	0	0	0	0	0	0	0	0	0	0	0	0	0	0	0	0	0	0	0	0	0	0	0	0
1700066B17Rik	1	complement(39839175..39847334)	ENSMUSG00000101634	0	0	0	0	0	0	0	0	0	0	0	0	0	0	0	0	0	0	0	0	0	0	0	0	0	0	0	0	0	0	0	0	0	0	0	0	0	0	0	0	0	0	0	0	0	0
Map4k4	1	39900913..40026310	ENSMUSG00000026074	131	1.36425	3.2823	13.6054	168	1.64602	4.07171	15.4377	151	1.34509	3.27711	12.5752	135	1.20266	2.86175	12.0885	695	6.79518	19.1842	47.3174	522	5.60431	15.5035	40.7674	559	7.16035	20.0383	51.4254	805	7.3662	20.9466	50.139	110	1.4087	3.39473	13.2732	128	1.38479	3.41373	13.0705	337	3.13104	8.10684	26.1054	129	1.20314
4930456G14Rik	1	complement(40049039..40050368)	ENSMUSG00000102985	0	0	0	0	0	0	0	0	0	0	0	0	0	0	0	0	0	0	0	0	0	0	0	0	0	0	0	0	0	0	0	0	0	0	0	0	0	0	0	0	0	0	0	0	0	0
Il1r2	1	40074079..40125231	ENSMUSG00000026073	0	0	0	0	1	0.0398379	0.0985459	0.091891	0	0	0	0	0	0	0	0	0	0	0	0	1	0.0436539	0.120762	0.0780984	4	0.208331	0.583017	0.367982	1	0.0372065	0.105801	0.0622845	1	0.0520711	0.125483	0.120666	2	0.0879781	0.216881	0.204227	7	0.264441	0.684685	0.542248	0	0
Gm16894	1	complement(40076228..40085851)	ENSMUSG00000097899	0	0	0	0	0	0	0	0	0	0	0	0	0	0	0	0	0	0	0	0	0	0	0	0	0	0	0	0	0	0	0	0	0	0	0	0	0	0	0	0	0	0	0	0	0	0
Gm37347	1	40088511..40091581	ENSMUSG00000102975	0	0	0	0	0	0	0	0	0	0	0	0	0	0	0	0	0	0	0	0	0	0	0	0	0	0	0	0	0	0	0	0	0	0	0	0	0	0	0	0	0	0	0	0	0	0
Il1r1	1	40225080..40317257	ENSMUSG00000026072	629	7.98658	19.2152	65.3268	635	7.58554	18.7641	58.3508	498	5.40867	13.1774	41.4733	353	3.83417	9.12347	31.6091	1195	14.2453	40.2175	81.3587	755	9.88295	27.3397	58.9643	756	11.8068	33.0415	69.5485	1054	11.7592	33.4384	65.6479	398	6.21436	14.9756	48.025	582	7.67686	18.9247	59.4299	1070	12.1208	31.3829	82.8865	1149	13.0657
Gm38070	1	40238020..40244499	ENSMUSG00000103560	0	0	0	0	0	0	0	0	0	0	0	0	0	0	0	0	0	0	0	0	0	0	0	0	0	0	0	0	0	0	0	0	0	0	0	0	0	0	0	0	0	0	0	0	0	0
Il1rl2	1	40324610..40367562	ENSMUSG00000070942	0	0	0	0	8	0.0892668	0.220817	0.735128	6	0.0608694	0.1483	0.499679	4	0.040583	0.0965678	0.358177	23	0.256106	0.72304	1.5659	15	0.183408	0.507371	1.17148	22	0.320938	0.898148	2.0239	35	0.364746	1.0372	2.17996	6	0.0875088	0.210882	0.723994	1	0.0123211	0.0303735	0.102113	7	0.0740682	0.191776	0.542248	5	0.0531094
Gm17970	1	40353852..40354536	ENSMUSG00000103230	0	0	0	0	0	0	0	0	0	0	0	0	0	0	0	0	0	0	0	0	0	0	0	0	0	0	0	0	0	0	0	0	0	0	0	0	0	0	0	0	0	0	0	0	0	0
Il1rl1	1	40429570..40465415	ENSMUSG00000026069	0	0	0	0	0	0	0	0	0	0	0	0	1	0.0100251	0.0238548	0.0895441	12	0.132031	0.372751	0.816991	4	0.048327	0.13369	0.312394	4	0.0576582	0.161357	0.367982	10	0.102974	0.292817	0.622845	2	0.0288226	0.0694578	0.241331	2	0.024349	0.0600244	0.204227	2	0.0209106	0.0541415	0.154928	2	0.0209911
Il18r1	1	40465552..40500854	ENSMUSG00000026070	3	0.0503172	0.12106	0.311575	1	0.0157797	0.0390338	0.091891	4	0.057386	0.139813	0.333119	2	0.0286954	0.0682811	0.179088	18	0.28344	0.800212	1.22549	11	0.190203	0.526169	0.859083	12	0.247558	0.692794	1.10395	14	0.206324	0.586703	0.871983	2	0.0412504	0.0994067	0.241331	1	0.0174239	0.0429529	0.102113	5	0.0748173	0.193716	0.38732	1	0.015021
Il18rap	1	40515362..40551705	ENSMUSG00000026068	3	0.0358972	0.0863665	0.311575	2	0.022515	0.0556948	0.183782	0	0	0	0	2	0.0204718	0.048713	0.179088	14	0.157276	0.444022	0.953156	13	0.160366	0.443629	1.01528	13	0.19133	0.53544	1.19594	18	0.189251	0.538155	1.12112	3	0.0441432	0.106378	0.361997	1	0.0124305	0.0306434	0.102113	4	0.0427008	0.11056	0.309856	3	0.0321488
Gm35801	1	complement(40572188..40580662)	ENSMUSG00000104441	0	0	0	0	0	0	0	0	0	0	0	0	0	0	0	0	0	0	0	0	0	0	0	0	0	0	0	0	0	0	0	0	0	0	0	0	0	0	0	0	0	0	0	0	0	0
Slc9a4	1	40580081..40630725	ENSMUSG00000026065	0	0	0	0	0	0	0	0	0	0	0	0	0	0	0	0	1	0.0176687	0.0498825	0.0680826	1	0.0194017	0.0536721	0.0780984	1	0.0231479	0.0647797	0.0919954	3	0.0496087	0.141068	0.186854	0	0	0	0	0	0	0	0	0	0	0	0	0	0
Gm37435	1	complement(40582895..40586841)	ENSMUSG00000102676	0	0	0	0	0	0	0	0	0	0	0	0	0	0	0	0	0	0	0	0	0	0	0	0	0	0	0	0	0	0	0	0	0	0	0	0	0	0	0	0	0	0	0	0	0	0
Slc9a2	1	40680574..40769273	ENSMUSG00000026062	0	0	0	0	0	0	0	0	0	0	0	0	0	0	0	0	0	0	0	0	0	0	0	0	0	0	0	0	0	0	0	0	0	0	0	0	0	0	0	0	1	0.0103206	0.0267219	0.077464	0	0
Gm37623	1	complement(40691442..40697636)	ENSMUSG00000103679	0	0	0	0	0	0	0	0	0	0	0	0	0	0	0	0	0	0	0	0	0	0	0	0	0	0	0	0	0	0	0	0	0	0	0	0	0	0	0	0	0	0	0	0	0	0
Gm37915	1	40771385..40785343	ENSMUSG00000103270	4	0.0991018	0.238433	0.415433	6	0.139854	0.345953	0.551346	8	0.169536	0.41305	0.666238	6	0.127162	0.302585	0.537265	2	0.0465206	0.131337	0.136165	7	0.178792	0.494603	0.546689	0	0	0	0	8	0.174155	0.495229	0.498276	4	0.121866	0.293678	0.482663	4	0.102951	0.253792	0.408453	6	0.13262	0.343377	0.464784	5	0.110942
Mfsd9	1	complement(40772038..40790687)	ENSMUSG00000041945	21	0.331053	0.796493	2.18102	13	0.192808	0.476943	1.19458	9	0.121359	0.295673	0.749518	17	0.229252	0.545509	1.52225	40	0.592014	1.67138	2.7233	28	0.455057	1.25885	2.18676	14	0.27146	0.759685	1.28794	22	0.304738	0.866554	1.37026	23	0.445871	1.07448	2.77531	14	0.229275	0.565201	1.42959	36	0.506311	1.31093	2.7887	15	0.211774
Tmem182	1	40805601..40856887	ENSMUSG00000079588	0	0	0	0	0	0	0	0	0	0	0	0	0	0	0	0	0	0	0	0	0	0	0	0	0	0	0	0	0	0	0	0	0	0	0	0	0	0	0	0	0	0	0	0	0	0
Gm5973	1	complement(40863737..40864232)	ENSMUSG00000094136	0	0	0	0	0	0	0	0	0	0	0	0	0	0	0	0	0	0	0	0	0	0	0	0	0	0	0	0	0	0	0	0	0	0	0	0	0	0	0	0	0	0	0	0	0	0
4930448I06Rik	1	complement(41167587..41181252)	ENSMUSG00000104072	0	0	0	0	0	0	0	0	0	0	0	0	0	0	0	0	0	0	0	0	0	0	0	0	0	0	0	0	0	0	0	0	0	0	0	0	0	0	0	0	0	0	0	0	0	0
Gm28634	1	complement(41526931..41529543)	ENSMUSG00000100185	0	0	0	0	0	0	0	0	0	0	0	0	0	0	0	0	0	0	0	0	0	0	0	0	0	0	0	0	0	0	0	0	0	0	0	0	0	0	0	0	0	0	0	0	0	0
Gm29260	1	41781808..41939560	ENSMUSG00000100832	0	0	0	0	0	0	0	0	0	0	0	0	0	0	0	0	0	0	0	0	0	0	0	0	0	0	0	0	0	0	0	0	0	0	0	0	0	0	0	0	0	0	0	0	0	0
Gm5267	1	42103289..42104333	ENSMUSG00000100178	0	0	0	0	0	0	0	0	0	0	0	0	0	0	0	0	0	0	0	0	0	0	0	0	0	0	0	0	0	0	0	0	0	0	0	0	0	0	0	0	0	0	0	0	0	0
Gm8176	1	complement(42179290..42180388)	ENSMUSG00000101877	0	0	0	0	0	0	0	0	0	0	0	0	0	0	0	0	0	0	0	0	0	0	0	0	0	0	0	0	0	0	0	0	0	0	0	0	0	0	0	0	0	0	0	0	0	0
Gm9915	1	42229726..42231108	ENSMUSG00000053640	0	0	0	0	0	0	0	0	0	0	0	0	0	0	0	0	0	0	0	0	0	0	0	0	0	0	0	0	0	0	0	0	0	0	0	0	0	0	0	0	0	0	0	0	0	0
Gm29664	1	complement(42238233..42238695)	ENSMUSG00000101919	0	0	0	0	0	0	0	0	0	0	0	0	0	0	0	0	0	0	0	0	0	0	0	0	0	0	0	0	0	0	0	0	0	0	0	0	0	0	0	0	0	0	0	0	0	0
Gm28175	1	42261855..42304412	ENSMUSG00000101299	0	0	0	0	0	0	0	0	0	0	0	0	0	0	0	0	0	0	0	0	0	0	0	0	0	0	0	0	0	0	0	0	0	0	0	0	0	0	0	0	0	0	0	0	0	0
Gm28140	1	complement(42324590..42355937)	ENSMUSG00000100180	0	0	0	0	0	0	0	0	0	0	0	0	0	0	0	0	0	0	0	0	0	0	0	0	0	0	0	0	0	0	0	0	0	0	0	0	0	0	0	0	0	0	0	0	0	0
Gm37047	1	42491813..42495663	ENSMUSG00000103106	0	0	0	0	0	0	0	0	0	0	0	0	0	0	0	0	0	0	0	0	0	0	0	0	0	0	0	0	0	0	0	0	0	0	0	0	0	0	0	0	0	0	0	0	0	0
Pantr1	1	complement(42590782..42694842)	ENSMUSG00000060424	0	0	0	0	0	0	0	0	0	0	0	0	0	0	0	0	0	0	0	0	0	0	0	0	0	0	0	0	0	0	0	0	0	0	0	0	0	0	0	0	0	0	0	0	0	0
4930420N18Rik	1	42651726..42652401	ENSMUSG00000104199	0	0	0	0	0	0	0	0	0	0	0	0	0	0	0	0	0	0	0	0	0	0	0	0	0	0	0	0	0	0	0	0	0	0	0	0	0	0	0	0	0	0	0	0	0	0
Gm20646	1	42694925..42744791	ENSMUSG00000093436	0	0	0	0	0	0	0	0	0	0	0	0	0	0	0	0	0	0	0	0	0	0	0	0	0	0	0	0	0	0	0	0	0	0	0	0	0	0	0	0	0	0	0	0	0	0
Pou3f3	1	42695768..42703176	ENSMUSG00000045515	0	0	0	0	0	0	0	0	0	0	0	0	0	0	0	0	0	0	0	0	0	0	0	0	0	0	0	0	0	0	0	0	0	0	0	0	0	0	0	0	0	0	0	0	0	0
Pantr2	1	complement(42707061..42713454)	ENSMUSG00000097063	0	0	0	0	0	0	0	0	0	0	0	0	0	0	0	0	0	0	0	0	0	0	0	0	0	0	0	0	0	0	0	0	0	0	0	0	0	0	0	0	0	0	0	0	0	0
Dalir	1	42750712..42752881	ENSMUSG00000099784	0	0	0	0	0	0	0	0	0	0	0	0	0	0	0	0	0	0	0	0	0	0	0	0	0	0	0	0	0	0	0	0	0	0	0	0	0	0	0	0	0	0	0	0	0	0
Mrps9	1	42851233..42905683	ENSMUSG00000060679	257	3.60294	8.66844	26.6916	231	3.04676	7.53668	21.2268	257	3.08182	7.50841	21.4029	211	2.53042	6.02117	18.8938	262	3.44841	9.73558	17.8376	209	3.02064	8.35616	16.3226	189	3.25901	9.12038	17.3871	235	2.89479	8.23164	14.6369	185	3.18932	7.68574	22.3232	217	3.16034	7.79076	22.1586	242	3.02674	7.83679	18.7463	258	3.23927
Gm23126	1	complement(42866685..42866818)	ENSMUSG00000077448	0	0	0	0	0	0	0	0	0	0	0	0	0	0	0	0	0	0	0	0	0	0	0	0	0	0	0	0	0	0	0	0	0	0	0	0	0	0	0	0	0	0	0	0	0	0
Gpr45	1	42952872..43035456	ENSMUSG00000041907	0	0	0	0	0	0	0	0	0	0	0	0	0	0	0	0	0	0	0	0	0	0	0	0	0	0	0	0	1	0.00980796	0.02789	0.0622845	0	0	0	0	0	0	0	0	0	0	0	0	0	0
Gm24001	1	43036845..43036929	ENSMUSG00000089088	0	0	0	0	0	0	0	0	0	0	0	0	0	0	0	0	0	0	0	0	0	0	0	0	0	0	0	0	0	0	0	0	0	0	0	0	0	0	0	0	0	0	0	0	0	0
Tgfbrap1	1	complement(43047200..43098637)	ENSMUSG00000070939	527	3.88058	9.33644	54.7333	577	3.99728	9.88797	53.0211	681	4.28928	10.4502	56.7135	611	3.8487	9.15804	54.7115	714	4.93603	13.9355	48.611	635	4.82047	13.3351	49.5925	512	4.63721	12.9773	47.1017	738	4.77494	13.5781	45.966	419	3.79405	9.14304	50.5589	491	3.75594	9.25901	50.1376	602	3.95475	10.2396	46.6333	517	3.40942
Gm28782	1	43056267..43057134	ENSMUSG00000100269	0	0	0	0	0	0	0	0	0	0	0	0	0	0	0	0	0	0	0	0	0	0	0	0	0	0	0	0	0	0	0	0	0	0	0	0	0	0	0	0	0	0	0	0	0	0
8430432A02Rik	1	43092588..43093835	ENSMUSG00000041878	0	0	0	0	0	0	0	0	0	0	0	0	0	0	0	0	0	0	0	0	0	0	0	0	0	0	0	0	0	0	0	0	0	0	0	0	0	0	0	0	0	0	0	0	0	0
AI597479	1	43098710..43115947	ENSMUSG00000010290	179	4.18216	10.062	18.5906	201	4.4182	10.9292	18.4701	178	3.55728	8.6668	14.8238	173	3.45764	8.22751	15.4911	160	3.50962	9.90842	10.8932	149	3.58891	9.9282	11.6367	134	3.85081	10.7765	12.3274	205	4.20849	11.9673	12.7683	134	3.84995	9.27774	16.1692	162	3.93199	9.69302	16.5424	195	4.0646	10.524	15.1055	183	3.82915
Fhl2	1	complement(43123074..43196984)	ENSMUSG00000008136	2	0.0851795	0.204936	0.207716	1	0.0400689	0.0991173	0.091891	0	0	0	0	1	0.0364327	0.0866922	0.0895441	79	3.15882	8.91803	5.37852	62	2.72224	7.53067	4.8421	71	3.71932	10.4086	6.53167	194	7.25992	20.6444	12.0832	6	0.314238	0.757262	0.723994	5	0.221221	0.545345	0.510566	12	0.455956	1.18055	0.929568	6	0.228855
Gm8210	1	43189156..43189638	ENSMUSG00000094497	0	0	0	0	0	0	0	0	0	0	0	0	0	0	0	0	0	0	0	0	0	0	0	0	0	0	0	0	0	0	0	0	0	0	0	0	0	0	0	0	0	0	0	0	0	0
Gm29040	1	complement(43250156..43302925)	ENSMUSG00000099576	0	0	0	0	0	0	0	0	0	0	0	0	0	0	0	0	0	0	0	0	0	0	0	0	0	0	0	0	0	0	0	0	0	0	0	0	0	0	0	0	0	0	0	0	0	0
Gm29610	1	43270683..43271135	ENSMUSG00000099694	0	0	0	0	0	0	0	0	0	0	0	0	0	0	0	0	0	0	0	0	0	0	0	0	0	0	0	0	0	0	0	0	0	0	0	0	0	0	0	0	0	0	0	0	0	0
Gm29041	1	43409584..43409963	ENSMUSG00000101923	0	0	0	0	0	0	0	0	0	0	0	0	0	0	0	0	0	0	0	0	0	0	0	0	0	0	0	0	0	0	0	0	0	0	0	0	0	0	0	0	0	0	0	0	0	0
Nck2	1	43444579..43570515	ENSMUSG00000066877	25	0.453382	1.09081	2.59646	66	1.12608	2.78556	6.0648	66	1.02381	2.49436	5.49646	42	0.651568	1.55042	3.76085	137	2.33259	6.5854	9.32731	111	2.07528	5.74096	8.66893	132	2.94441	8.23997	12.1434	165	2.62926	7.47659	10.2769	19	0.423722	1.0211	2.29265	46	0.866628	2.13638	4.69721	67	1.08402	2.80672	5.19009	53	0.860804
Gm37536	1	43488447..43490937	ENSMUSG00000103422	0	0	0	0	0	0	0	0	0	0	0	0	0	0	0	0	0	0	0	0	0	0	0	0	0	0	0	0	0	0	0	0	0	0	0	0	0	0	0	0	0	0	0	0	0	0
Gm38228	1	43560273..43561565	ENSMUSG00000103945	0	0	0	0	0	0	0	0	0	0	0	0	0	0	0	0	0	0	0	0	0	0	0	0	0	0	0	0	0	0	0	0	0	0	0	0	0	0	0	0	0	0	0	0	0	0
1500015O10Rik	1	43730602..43742578	ENSMUSG00000026051	0	0	0	0	0	0	0	0	0	0	0	0	0	0	0	0	2	0.168186	0.474824	0.136165	0	0	0	0	0	0	0	0	0	0	0	0	0	0	0	0	0	0	0	0	0	0	0	0	0	0
Gm29155	1	complement(43741961..43743895)	ENSMUSG00000100764	0	0	0	0	1	0.351901	0.870489	0.091891	0	0	0	0	0	0	0	0	0	0	0	0	1	0.385609	1.06673	0.0780984	0	0	0	0	0	0	0	0	0	0	0	0	0	0	0	0	0	0	0	0	1	0.334983
Gm29157	1	43742915..43743526	ENSMUSG00000100635	0	0	0	0	0	0	0	0	0	0	0	0	0	0	0	0	0	0	0	0	0	0	0	0	0	0	0	0	0	0	0	0	0	0	0	0	0	0	0	0	0	0	0	0	0	0
Gm29156	1	complement(43745784..43746282)	ENSMUSG00000100480	0	0	0	0	0	0	0	0	0	0	0	0	0	0	0	0	0	0	0	0	0	0	0	0	0	0	0	0	0	0	0	0	0	0	0	0	0	0	0	0	0	0	0	0	0	0
Uxs1	1	complement(43746966..43827800)	ENSMUSG00000057363	110	1.74361	4.19502	11.4244	154	2.29657	5.68098	14.1512	186	2.52186	6.14415	15.49	196	2.65766	6.32395	17.5507	182	2.70846	7.64656	12.391	165	2.69632	7.45897	12.8862	118	2.30059	6.43824	10.8555	223	3.1059	8.83196	13.8894	106	2.06617	4.97913	12.7906	124	2.04188	5.03357	12.662	186	2.63031	6.81035	14.4083	134	1.90224
Gm16103	1	43785910..43787188	ENSMUSG00000090243	0	0	0	0	0	0	0	0	0	0	0	0	0	0	0	0	0	0	0	0	0	0	0	0	0	0	0	0	0	0	0	0	0	0	0	0	0	0	0	0	0	0	0	0	0	0
Gm19587	1	43888051..43888595	ENSMUSG00000100701	0	0	0	0	0	0	0	0	0	0	0	0	0	0	0	0	0	0	0	0	0	0	0	0	0	0	0	0	0	0	0	0	0	0	0	0	0	0	0	0	0	0	0	0	0	0
Gm8241	1	43898294..43899109	ENSMUSG00000101395	0	0	0	0	0	0	0	0	0	0	0	0	0	0	0	0	0	0	0	0	0	0	0	0	0	0	0	0	0	0	0	0	0	0	0	0	0	0	0	0	0	0	0	0	0	0
Gm26352	1	43902928..43903052	ENSMUSG00000088848	0	0	0	0	0	0	0	0	0	0	0	0	0	0	0	0	0	0	0	0	0	0	0	0	0	0	0	0	0	0	0	0	0	0	0	0	0	0	0	0	0	0	0	0	0	0
Gm24180	1	complement(43918777..43918886)	ENSMUSG00000095757	0	0	0	0	0	0	0	0	0	0	0	0	0	0	0	0	0	0	0	0	0	0	0	0	0	0	0	0	0	0	0	0	0	0	0	0	0	0	0	0	0	0	0	0	0	0
Tpp2	1	43933647..44003000	ENSMUSG00000041763	507	4.06449	9.7789	52.6561	673	5.07592	12.5562	61.8426	627	4.29948	10.4751	52.2164	552	3.7855	9.00766	49.4284	639	4.80941	13.578	43.5048	603	4.98361	13.7864	47.0934	471	4.64429	12.9971	43.3298	688	4.84631	13.781	42.8518	414	4.08132	9.83532	49.9556	446	3.71435	9.1565	45.5425	540	3.86214	9.99979	41.8305	464	3.33134
Mettl21c	1	complement(44009408..44020034)	ENSMUSG00000047343	0	0	0	0	2	0.0353538	0.0874538	0.183782	0	0	0	0	0	0	0	0	2	0.0352799	0.0996026	0.136165	0	0	0	0	0	0	0	0	1	0.0165093	0.046946	0.0622845	1	0.023105	0.0556793	0.120666	0	0	0	0	2	0.0335251	0.0868026	0.154928	1	0.016827
Gm15838	1	complement(44018470..44018649)	ENSMUSG00000090106	0	0	0	0	0	0	0	0	0	0	0	0	0	0	0	0	0	0	0	0	0	0	0	0	0	0	0	0	0	0	0	0	0	0	0	0	0	0	0	0	0	0	0	0	0	0
Gm8251	1	complement(44055952..44061936)	ENSMUSG00000091844	4	0.0539968	0.129913	0.415433	8	0.101602	0.251329	0.735128	7	0.080827	0.196924	0.582958	2	0.0230953	0.0549557	0.179088	0	0	0	0	2	0.0278335	0.0769972	0.156197	3	0.0498115	0.139398	0.275986	0	0	0	0	2	0.0332002	0.0800071	0.241331	3	0.0420707	0.103711	0.30634	4	0.0481731	0.124729	0.309856	8	0.0967168
Tex30	1	complement(44086613..44102441)	ENSMUSG00000026049	48	2.01353	4.84442	4.9852	73	2.88099	7.12662	6.70804	45	1.61465	3.93387	3.74759	39	1.39948	3.33009	3.49222	48	1.89039	5.33696	3.26796	38	1.64334	4.54608	2.96774	45	2.32182	6.49764	4.13979	50	1.84294	5.2406	3.11423	45	2.3213	5.59395	5.42996	55	2.39679	5.90847	5.61623	49	1.83379	4.74801	3.79573	65	2.44193
Gm29247	1	complement(44091463..44110790)	ENSMUSG00000101104	6	0.717095	1.72529	0.623149	4	0.449767	1.11258	0.367564	8	0.817836	1.99254	0.666238	3	0.306714	0.72983	0.268632	8	0.897654	2.53427	0.544661	5	0.616062	1.70425	0.390492	5	0.735014	2.05695	0.459977	9	0.945134	2.68759	0.560561	6	0.881819	2.12504	0.723994	2	0.248317	0.612142	0.204227	2	0.213251	0.552147	0.154928	4	0.428143
Kdelc1	1	complement(44106546..44118808)	ENSMUSG00000026047	64	1.61636	3.88886	6.64693	81	1.92462	4.76089	7.44317	113	2.44111	5.94741	9.41061	123	2.65735	6.32322	11.0139	129	3.05873	8.63544	8.78265	123	3.20252	8.85932	9.60611	98	3.04428	8.51945	9.01555	165	3.66157	10.4121	10.2769	52	1.61497	3.89181	6.27462	73	1.91528	4.72147	7.45427	123	2.7714	7.17567	9.52807	86	1.94518
Bivm	1	44118957..44144770	ENSMUSG00000041684	166	3.18868	7.67176	17.2405	166	2.99995	7.42089	15.2539	214	3.51615	8.56659	17.8219	183	3.00705	7.15532	16.3866	172	3.10188	8.75726	11.7102	140	2.77243	7.66952	10.9338	115	2.71707	7.60376	10.5795	209	3.52756	10.031	13.0175	125	2.95268	7.11546	15.0832	143	2.85358	7.03454	14.6022	160	2.74195	7.09941	12.3942	142	2.44284
Ercc5	1	44147744..44181260	ENSMUSG00000026048	195	3.58956	8.63625	20.2524	206	3.5676	8.82508	18.9295	218	3.43252	8.36286	18.155	188	2.9604	7.04433	16.8343	258	4.45882	12.5882	17.5653	252	4.78229	13.2295	19.6808	215	4.86794	13.623	19.779	243	3.93041	11.1765	15.1351	185	4.18776	10.0918	22.3232	198	3.78636	9.33402	20.2184	267	4.38485	11.3532	20.6829	261	4.3028
Mettl21e	1	complement(44204070..44218961)	ENSMUSG00000046828	0	0	0	0	0	0	0	0	0	0	0	0	0	0	0	0	0	0	0	0	0	0	0	0	0	0	0	0	0	0	0	0	0	0	0	0	0	0	0	0	0	0	0	0	0	0
Gm15833	1	44212162..44213118	ENSMUSG00000089703	0	0	0	0	0	0	0	0	0	0	0	0	0	0	0	0	0	0	0	0	0	0	0	0	0	0	0	0	0	0	0	0	0	0	0	0	0	0	0	0	0	0	0	0	0	0
Gm5700	1	complement(44330048..44331036)	ENSMUSG00000100966	0	0	0	0	0	0	0	0	0	0	0	0	0	0	0	0	0	0	0	0	0	0	0	0	0	0	0	0	0	0	0	0	0	0	0	0	0	0	0	0	0	0	0	0	0	0
Gm28893	1	44392809..44394447	ENSMUSG00000100769	1	0.0729176	0.175435	0.103858	0	0	0	0	0	0	0	0	0	0	0	0	1	0.0684583	0.193272	0.0680826	0	0	0	0	0	0	0	0	1	0.0640704	0.182191	0.0622845	0	0	0	0	0	0	0	0	0	0	0	0	2	0.130607
Txn-ps1	1	complement(44463923..44464231)	ENSMUSG00000101567	0	0	0	0	0	0	0	0	0	0	0	0	0	0	0	0	0	0	0	0	0	0	0	0	0	0	0	0	0	0	0	0	0	0	0	0	0	0	0	0	0	0	0	0	0	0
Gulp1	1	44551511..44796838	ENSMUSG00000056870	1	0.0214989	0.0517249	0.103858	1	0.0202264	0.0500334	0.091891	9	0.165504	0.403227	0.749518	23	0.422989	1.00651	2.05952	22	0.44405	1.25365	1.49782	16	0.354621	0.981008	1.24958	13	0.343763	0.962025	1.19594	42	0.793396	2.25611	2.61595	7	0.185062	0.445968	0.84466	3	0.0670019	0.165171	0.30634	5	0.0959007	0.248305	0.38732	6	0.115524
Gm37626	1	44560885..44565447	ENSMUSG00000102319	0	0	0	0	0	0	0	0	0	0	0	0	0	0	0	0	0	0	0	0	0	0	0	0	0	0	0	0	0	0	0	0	0	0	0	0	0	0	0	0	0	0	0	0	0	0
Gm16102	1	44644279..44644698	ENSMUSG00000089877	0	0	0	0	0	0	0	0	0	0	0	0	0	0	0	0	0	0	0	0	0	0	0	0	0	0	0	0	0	0	0	0	0	0	0	0	0	0	0	0	0	0	0	0	0	0
4930521E06Rik	1	complement(44739676..44744949)	ENSMUSG00000101701	0	0	0	0	0	0	0	0	0	0	0	0	0	0	0	0	0	0	0	0	0	0	0	0	0	0	0	0	0	0	0	0	0	0	0	0	0	0	0	0	0	0	0	0	0	0
Gm38110	1	44756942..44758492	ENSMUSG00000103071	0	0	0	0	0	0	0	0	0	0	0	0	0	0	0	0	0	0	0	0	0	0	0	0	0	0	0	0	0	0	0	0	0	0	0	0	0	0	0	0	0	0	0	0	0	0
Gm3489	1	44839171..44839698	ENSMUSG00000100434	0	0	0	0	0	0	0	0	0	0	0	0	0	0	0	0	0	0	0	0	0	0	0	0	0	0	0	0	0	0	0	0	0	0	0	0	0	0	0	0	0	0	0	0	0	0
Gm19480	1	complement(44873486..44874152)	ENSMUSG00000100013	0	0	0	0	0	0	0	0	0	0	0	0	0	0	0	0	0	0	0	0	0	0	0	0	0	0	0	0	0	0	0	0	0	0	0	0	0	0	0	0	0	0	0	0	0	0
Gm3496	1	complement(44924149..44924893)	ENSMUSG00000101251	0	0	0	0	0	0	0	0	0	0	0	0	0	0	0	0	0	0	0	0	0	0	0	0	0	0	0	0	0	0	0	0	0	0	0	0	0	0	0	0	0	0	0	0	0	0
Gm5268	1	45178067..45179006	ENSMUSG00000101937	0	0	0	0	0	0	0	0	0	0	0	0	0	0	0	0	0	0	0	0	0	0	0	0	0	0	0	0	0	0	0	0	0	0	0	0	0	0	0	0	0	0	0	0	0	0
Col3a1	1	45311538..45349706	ENSMUSG00000026043	167	1.37453	3.30703	17.3443	213	1.64938	4.08002	19.5728	331	2.33032	5.6775	27.5656	194	1.36592	3.25023	17.3716	4997	38.6136	109.014	340.209	5177	43.9284	121.521	404.316	4948	50.0919	140.183	455.193	7900	57.1334	162.465	492.048	450	4.55463	10.9759	54.2996	510	4.36072	10.7499	52.0778	1869	13.7241	35.5342	144.78	484	3.56769
AC125167.1	1	45311673..45311813	ENSMUSG00000105211	0	0	0	0	0	0	0	0	0	0	0	0	0	0	0	0	0	0	0	0	0	0	0	0	0	0	0	0	0	0	0	0	0	0	0	0	0	0	0	0	0	0	0	0	0	0
Col5a2	1	complement(45374321..45503282)	ENSMUSG00000026042	21	0.1769	0.42561	2.18102	19	0.150579	0.372483	1.74593	26	0.187341	0.456429	2.16527	28	0.201768	0.480111	2.50724	417	3.2979	9.31068	28.3904	407	3.53453	9.77777	31.7861	432	4.47602	12.5262	39.742	690	5.1072	14.5229	42.9763	42	0.435071	1.04845	5.06796	39	0.34129	0.841336	3.98242	127	0.95444	2.47122	9.83792	48	0.362121
Gm38211	1	complement(45485836..45493052)	ENSMUSG00000104476	0	0	0	0	0	0	0	0	0	0	0	0	0	0	0	0	0	0	0	0	0	0	0	0	0	0	0	0	0	0	0	0	0	0	0	0	0	0	0	0	0	0	0	0	0	0
Gm8296	1	complement(45513532..45514055)	ENSMUSG00000100218	0	0	0	0	0	0	0	0	0	0	0	0	0	0	0	0	0	0	0	0	0	0	0	0	0	0	0	0	0	0	0	0	0	0	0	0	0	0	0	0	0	0	0	0	0	0
Gm7063	1	complement(45519774..45520754)	ENSMUSG00000100361	0	0	0	0	0	0	0	0	0	0	0	0	0	0	0	0	0	0	0	0	0	0	0	0	0	0	0	0	0	0	0	0	0	0	0	0	0	0	0	0	0	0	0	0	0	0
Gm8304	1	45602026..45602753	ENSMUSG00000100894	0	0	0	0	0	0	0	0	0	0	0	0	0	0	0	0	0	0	0	0	0	0	0	0	0	0	0	0	0	0	0	0	0	0	0	0	0	0	0	0	0	0	0	0	0	0
Gm23216	1	complement(45685456..45685562)	ENSMUSG00000095121	0	0	0	0	0	0	0	0	0	0	0	0	0	0	0	0	0	0	0	0	0	0	0	0	0	0	0	0	0	0	0	0	0	0	0	0	0	0	0	0	0	0	0	0	0	0
Gm23974	1	45746895..45747025	ENSMUSG00000065255	0	0	0	0	0	0	0	0	0	0	0	0	0	0	0	0	0	0	0	0	0	0	0	0	0	0	0	0	0	0	0	0	0	0	0	0	0	0	0	0	0	0	0	0	0	0
Gm8307	1	45768337..45769486	ENSMUSG00000100843	0	0	0	0	0	0	0	0	0	0	0	0	0	0	0	0	0	0	0	0	0	0	0	0	0	0	0	0	0	0	0	0	0	0	0	0	0	0	0	0	0	0	0	0	0	0
Gm23984	1	45772962..45773164	ENSMUSG00000087764	0	0	0	0	0	0	0	0	0	0	0	0	0	0	0	0	0	0	0	0	0	0	0	0	0	0	0	0	0	0	0	0	0	0	0	0	0	0	0	0	0	0	0	0	0	0
Wdr75	1	45795166..45823619	ENSMUSG00000025995	130	2.14348	5.15708	13.5016	199	3.08696	7.63614	18.2863	214	3.01815	7.35328	17.8219	217	3.06071	7.28301	19.4311	195	3.01859	8.52212	13.2761	155	2.63474	7.28861	12.1053	120	2.43365	6.81059	11.0395	198	2.86858	8.15711	12.3323	103	2.08841	5.03273	12.4286	123	2.10684	5.19371	12.5599	131	1.92701	4.98938	10.1478	115	1.69816
Gm28906	1	complement(45833800..45836788)	ENSMUSG00000099850	0	0	0	0	1	0.0427266	0.105692	0.091891	0	0	0	0	0	0	0	0	0	0	0	0	1	0.0468194	0.129519	0.0780984	0	0	0	0	0	0	0	0	0	0	0	0	0	0	0	0	0	0	0	0	0	0
Gm5526	1	complement(45857332..45857754)	ENSMUSG00000084817	0	0	0	0	0	0	0	0	0	0	0	0	0	0	0	0	0	0	0	0	0	0	0	0	0	0	0	0	0	0	0	0	0	0	0	0	0	0	0	0	0	0	0	0	0	0
Gm5269	1	complement(45889525..45890273)	ENSMUSG00000098549	2	1.17091	2.81713	0.207716	1	0.550802	1.3625	0.091891	0	0	0	0	0	0	0	0	2	1.0993	3.10356	0.136165	0	0	0	0	0	0	0	0	1	0.514421	1.46281	0.0622845	1	0.71994	1.73494	0.120666	2	1.21639	2.99861	0.204227	0	0	0	0	1	0.52432
Gm18303	1	45905623..45906798	ENSMUSG00000099381	0	0	0	0	0	0	0	0	0	0	0	0	0	0	0	0	0	0	0	0	0	0	0	0	0	0	0	0	0	0	0	0	0	0	0	0	0	0	0	0	0	0	0	0	0	0
Slc40a1	1	complement(45908068..45926523)	ENSMUSG00000025993	1534	18.331	44.1033	159.319	2036	22.8898	56.6218	187.09	1716	17.54	42.7337	142.908	1861	19.0237	45.2671	166.642	1895	21.26	60.0216	129.016	1838	22.6431	62.6389	143.545	1657	24.3548	68.1571	152.436	1848	19.4039	55.177	115.102	1155	16.9725	40.901	139.369	1210	15.0209	37.0291	123.557	2053	21.887	56.6695	159.034	1319	14.1159
Gm9496	1	45971182..45976975	ENSMUSG00000099946	0	0	0	0	0	0	0	0	0	0	0	0	0	0	0	0	0	0	0	0	0	0	0	0	0	0	0	0	0	0	0	0	0	0	0	0	0	0	0	0	0	0	0	0	0	0
Rpl23a-ps1	1	45981548..45982012	ENSMUSG00000070896	0	0	0	0	0	0	0	0	0	0	0	0	0	0	0	0	0	0	0	0	0	0	0	0	0	0	0	0	0	0	0	0	0	0	0	0	0	0	0	0	0	0	0	0	0	0
Gm3852	1	complement(46011757..46012020)	ENSMUSG00000090682	0	0	0	0	0	0	0	0	0	0	0	0	0	0	0	0	0	0	0	0	0	0	0	0	0	0	0	0	0	0	0	0	0	0	0	0	0	0	0	0	0	0	0	0	0	0
Stk-ps2	1	complement(46020072..46030469)	ENSMUSG00000044457	0	0	0	0	0	0	0	0	0	0	0	0	0	0	0	0	0	0	0	0	0	0	0	0	0	0	0	0	0	0	0	0	0	0	0	0	0	0	0	0	0	0	0	0	0	0
Gm18849	1	46056310..46058986	ENSMUSG00000099432	1	0.144273	0.347111	0.103858	0	0	0	0	1	0.123406	0.30066	0.0832798	0	0	0	0	0	0	0	0	1	0.148735	0.411454	0.0780984	0	0	0	0	0	0	0	0	1	0.177414	0.427538	0.120666	0	0	0	0	0	0	0	0	0	0
Dnah7b	1	46066315..46373546	ENSMUSG00000041144	2	0.00808736	0.0194577	0.207716	3	0.011413	0.0282321	0.275673	1	0.00345881	0.00842691	0.0832798	2	0.0069182	0.016462	0.179088	19	0.0721313	0.203642	1.29357	5	0.0208438	0.0576612	0.390492	8	0.0397894	0.111351	0.735963	15	0.0532958	0.151552	0.934268	3	0.0149177	0.0359491	0.361997	4	0.016803	0.0414222	0.408453	2	0.00721511	0.0186812	0.154928	2	0.00724287
n-R5s211	1	46374197..46374315	ENSMUSG00000096047	0	0	0	0	0	0	0	0	0	0	0	0	0	0	0	0	0	0	0	0	0	0	0	0	0	0	0	0	0	0	0	0	0	0	0	0	0	0	0	0	0	0	0	0	0	0
Gm8326	1	46414502..46416932	ENSMUSG00000101262	2	0.082737	0.19906	0.207716	3	0.11676	0.288826	0.275673	3	0.106155	0.258632	0.249839	1	0.035388	0.0842064	0.0895441	1	0.0388386	0.10965	0.0680826	1	0.042648	0.11798	0.0780984	1	0.0508827	0.142396	0.0919954	1	0.0363492	0.103363	0.0622845	2	0.101743	0.245183	0.241331	1	0.0429755	0.105942	0.102113	0	0	0	0	0	0
Dnah7c	1	46425592..46807476	ENSMUSG00000101337	0	0	0	0	0	0	0	0	0	0	0	0	0	0	0	0	3	0.0180556	0.0509749	0.204248	0	0	0	0	1	0.00788494	0.0220661	0.0919954	2	0.0112656	0.0320349	0.124569	0	0	0	0	0	0	0	0	0	0	0	0	0	0
Slc39a10	1	complement(46807544..46892852)	ENSMUSG00000025986	52	0.68929	1.65839	5.40063	94	1.17227	2.89982	8.63775	104	1.17919	2.87292	8.6611	80	0.907141	2.15856	7.16353	92	1.14493	3.23239	6.2636	141	1.92684	5.33034	11.0119	134	2.18476	6.11407	12.3274	216	2.51581	7.15397	13.4535	63	1.02693	2.47474	7.60194	59	0.812458	2.00284	6.02468	102	1.20624	3.12319	7.90133	50	0.59357
Gm28151	1	complement(46849529..46850479)	ENSMUSG00000100213	0	0	0	0	0	0	0	0	0	0	0	0	0	0	0	0	0	0	0	0	0	0	0	0	0	0	0	0	0	0	0	0	0	0	0	0	0	0	0	0	0	0	0	0	0	0
Gm37393	1	complement(46877203..46881072)	ENSMUSG00000103129	0	0	0	0	0	0	0	0	0	0	0	0	0	0	0	0	0	0	0	0	0	0	0	0	0	0	0	0	0	0	0	0	0	0	0	0	0	0	0	0	0	0	0	0	0	0
Gm28527	1	complement(46896583..46896879)	ENSMUSG00000100160	0	0	0	0	0	0	0	0	0	0	0	0	0	0	0	0	0	0	0	0	0	0	0	0	0	0	0	0	0	0	0	0	0	0	0	0	0	0	0	0	0	0	0	0	0	0
Gm28825	1	47067788..47068025	ENSMUSG00000101921	0	0	0	0	0	0	0	0	0	0	0	0	0	0	0	0	0	0	0	0	0	0	0	0	0	0	0	0	0	0	0	0	0	0	0	0	0	0	0	0	0	0	0	0	0	0
Gm28826	1	47153461..47189071	ENSMUSG00000101447	0	0	0	0	0	0	0	0	0	0	0	0	0	0	0	0	0	0	0	0	0	0	0	0	0	0	0	0	0	0	0	0	0	0	0	0	0	0	0	0	0	0	0	0	0	0
Gm4852	1	complement(47365644..47366372)	ENSMUSG00000081185	0	0	0	0	0	0	0	0	0	0	0	0	0	0	0	0	0	0	0	0	0	0	0	0	0	0	0	0	0	0	0	0	0	0	0	0	0	0	0	0	0	0	0	0	0	0
Gm38090	1	complement(47433824..47435765)	ENSMUSG00000103246	0	0	0	0	0	0	0	0	0	0	0	0	0	0	0	0	0	0	0	0	0	0	0	0	0	0	0	0	0	0	0	0	0	0	0	0	0	0	0	0	0	0	0	0	0	0
Mir6350	1	complement(47467021..47467125)	ENSMUSG00000098876	0	0	0	0	0	0	0	0	0	0	0	0	0	0	0	0	0	0	0	0	0	0	0	0	0	0	0	0	0	0	0	0	0	0	0	0	0	0	0	0	0	0	0	0	0	0
Gm18117	1	47478868..47480198	ENSMUSG00000100530	0	0	0	0	0	0	0	0	0	0	0	0	0	0	0	0	0	0	0	0	0	0	0	0	0	0	0	0	0	0	0	0	0	0	0	0	0	0	0	0	0	0	0	0	0	0
Gm37196	1	47605996..47606901	ENSMUSG00000104067	0	0	0	0	0	0	0	0	0	0	0	0	0	0	0	0	0	0	0	0	0	0	0	0	0	0	0	0	0	0	0	0	0	0	0	0	0	0	0	0	0	0	0	0	0	0
Gm8337	1	47657693..47659630	ENSMUSG00000100033	0	0	0	0	0	0	0	0	0	0	0	0	0	0	0	0	0	0	0	0	0	0	0	0	0	0	0	0	0	0	0	0	0	0	0	0	0	0	0	0	0	0	0	0	0	0
Gm22419	1	complement(47749279..47749399)	ENSMUSG00000094968	0	0	0	0	0	0	0	0	0	0	0	0	0	0	0	0	0	0	0	0	0	0	0	0	0	0	0	0	0	0	0	0	0	0	0	0	0	0	0	0	0	0	0	0	0	0
Gm23829	1	complement(47751299..47751568)	ENSMUSG00000088017	0	0	0	0	0	0	0	0	0	0	0	0	0	0	0	0	0	0	0	0	0	0	0	0	0	0	0	0	0	0	0	0	0	0	0	0	0	0	0	0	0	0	0	0	0	0
Gm19206	1	complement(47914989..47915815)	ENSMUSG00000101996	0	0	0	0	0	0	0	0	0	0	0	0	0	0	0	0	0	0	0	0	0	0	0	0	0	0	0	0	0	0	0	0	0	0	0	0	0	0	0	0	0	0	0	0	0	0
Gm5974	1	complement(48313866..48314851)	ENSMUSG00000096973	0	0	0	0	0	0	0	0	0	0	0	0	0	0	0	0	0	0	0	0	0	0	0	0	0	0	0	0	0	0	0	0	0	0	0	0	0	0	0	0	0	0	0	0	0	0
Gm23240	1	complement(48462173..48462293)	ENSMUSG00000064943	0	0	0	0	0	0	0	0	0	0	0	0	0	0	0	0	0	0	0	0	0	0	0	0	0	0	0	0	0	0	0	0	0	0	0	0	0	0	0	0	0	0	0	0	0	0
Gm28830	1	48527639..48527851	ENSMUSG00000100866	0	0	0	0	0	0	0	0	0	0	0	0	0	0	0	0	0	0	0	0	0	0	0	0	0	0	0	0	0	0	0	0	0	0	0	0	0	0	0	0	0	0	0	0	0	0
Gm8354	1	complement(48731579..48733090)	ENSMUSG00000101721	0	0	0	0	0	0	0	0	0	0	0	0	0	0	0	0	0	0	0	0	0	0	0	0	0	0	0	0	0	0	0	0	0	0	0	0	0	0	0	0	0	0	0	0	0	0
Gm19124	1	48783663..48784593	ENSMUSG00000099376	0	0	0	0	0	0	0	0	0	0	0	0	0	0	0	0	0	0	0	0	0	0	0	0	0	0	0	0	0	0	0	0	0	0	0	0	0	0	0	0	0	0	0	0	0	0
Gm8357	1	48881713..48882723	ENSMUSG00000097883	0	0	0	0	0	0	0	0	0	0	0	0	0	0	0	0	0	0	0	0	0	0	0	0	0	0	0	0	0	0	0	0	0	0	0	0	0	0	0	0	0	0	0	0	0	0
Gm22693	1	49095444..49095885	ENSMUSG00000092790	0	0	0	0	0	0	0	0	0	0	0	0	0	0	0	0	0	0	0	0	0	0	0	0	0	0	0	0	0	0	0	0	0	0	0	0	0	0	0	0	0	0	0	0	0	0
Gm28740	1	complement(49173160..49173374)	ENSMUSG00000099698	0	0	0	0	0	0	0	0	0	0	0	0	0	0	0	0	0	0	0	0	0	0	0	0	0	0	0	0	0	0	0	0	0	0	0	0	0	0	0	0	0	0	0	0	0	0
Gm8367	1	49236252..49237244	ENSMUSG00000099454	0	0	0	0	0	0	0	0	0	0	0	0	0	0	0	0	0	0	0	0	0	0	0	0	0	0	0	0	0	0	0	0	0	0	0	0	0	0	0	0	0	0	0	0	0	0
C230029F24Rik	1	49244616..49340443	ENSMUSG00000051616	0	0	0	0	0	0	0	0	0	0	0	0	0	0	0	0	0	0	0	0	0	0	0	0	0	0	0	0	0	0	0	0	0	0	0	0	0	0	0	0	0	0	0	0	0	0
Gm6757	1	complement(49399024..49400729)	ENSMUSG00000099627	0	0	0	0	0	0	0	0	0	0	0	0	0	0	0	0	0	0	0	0	0	0	0	0	0	0	0	0	0	0	0	0	0	0	0	0	0	0	0	0	0	0	0	0	0	0
Gm3605	1	49498553..49498992	ENSMUSG00000099577	0	0	0	0	0	0	0	0	0	0	0	0	0	0	0	0	0	0	0	0	0	0	0	0	0	0	0	0	0	0	0	0	0	0	0	0	0	0	0	0	0	0	0	0	0	0
Gm28388	1	complement(49579150..49579586)	ENSMUSG00000099882	0	0	0	0	0	0	0	0	0	0	0	0	0	0	0	0	0	0	0	0	0	0	0	0	0	0	0	0	0	0	0	0	0	0	0	0	0	0	0	0	0	0	0	0	0	0
Gm8384	1	50056782..50058490	ENSMUSG00000101760	0	0	0	0	0	0	0	0	0	0	0	0	0	0	0	0	0	0	0	0	0	0	0	0	0	0	0	0	0	0	0	0	0	0	0	0	0	0	0	0	0	0	0	0	0	0
4933411E06Rik	1	50107470..50108962	ENSMUSG00000099608	0	0	0	0	0	0	0	0	0	0	0	0	0	0	0	0	0	0	0	0	0	0	0	0	0	0	0	0	0	0	0	0	0	0	0	0	0	0	0	0	0	0	0	0	0	0
Gm8391	1	complement(50177566..50178291)	ENSMUSG00000099864	0	0	0	0	0	0	0	0	0	0	0	0	0	0	0	0	0	0	0	0	0	0	0	0	0	0	0	0	0	0	0	0	0	0	0	0	0	0	0	0	0	0	0	0	0	0
Gm27330	1	complement(50222389..50222520)	ENSMUSG00000098249	0	0	0	0	0	0	0	0	0	0	0	0	0	0	0	0	0	0	0	0	0	0	0	0	0	0	0	0	0	0	0	0	0	0	0	0	0	0	0	0	0	0	0	0	0	0
Gm29665	1	complement(50397552..50398079)	ENSMUSG00000100451	0	0	0	0	0	0	0	0	0	0	0	0	0	0	0	0	0	0	0	0	0	0	0	0	0	0	0	0	0	0	0	0	0	0	0	0	0	0	0	0	0	0	0	0	0	0
Gm20118	1	50533030..50533191	ENSMUSG00000099941	0	0	0	0	0	0	0	0	0	0	0	0	0	0	0	0	0	0	0	0	0	0	0	0	0	0	0	0	0	0	0	0	0	0	0	0	0	0	0	0	0	0	0	0	0	0
Gm25843	1	50559762..50560075	ENSMUSG00000084531	0	0	0	0	0	0	0	0	0	0	0	0	0	0	0	0	0	0	0	0	0	0	0	0	0	0	0	0	0	0	0	0	0	0	0	0	0	0	0	0	0	0	0	0	0	0
Gm28321	1	50815375..50817701	ENSMUSG00000100816	0	0	0	0	0	0	0	0	0	0	0	0	0	0	0	0	0	0	0	0	0	0	0	0	0	0	0	0	0	0	0	0	0	0	0	0	0	0	0	0	0	0	0	0	0	0
Tmeff2	1	50900647..51187270	ENSMUSG00000026109	3	0.0361381	0.0869459	0.311575	1	0.011333	0.0280342	0.091891	3	0.0309112	0.0753107	0.249839	3	0.0309137	0.0735597	0.268632	2	0.0226187	0.0638574	0.136165	3	0.0372558	0.103063	0.234295	0	0	0	0	0	0	0	0	14	0.207384	0.499761	1.68932	1	0.0125139	0.030849	0.102113	2	0.0214937	0.055651	0.154928	2	0.0215763
Gm28322	1	50904444..50905918	ENSMUSG00000100671	0	0	0	0	0	0	0	0	0	0	0	0	0	0	0	0	0	0	0	0	0	0	0	0	0	0	0	0	0	0	0	0	0	0	0	0	0	0	0	0	0	0	0	0	0	0
Gm25736	1	51015313..51015413	ENSMUSG00000092906	0	0	0	0	0	0	0	0	0	0	0	0	0	0	0	0	0	0	0	0	0	0	0	0	0	0	0	0	0	0	0	0	0	0	0	0	0	0	0	0	0	0	0	0	0	0
Gm28319	1	complement(51138281..51141222)	ENSMUSG00000101242	0	0	0	0	0	0	0	0	0	0	0	0	0	0	0	0	0	0	0	0	0	0	0	0	0	0	0	0	0	0	0	0	0	0	0	0	0	0	0	0	0	0	0	0	0	0
Gm28320	1	51148309..51150581	ENSMUSG00000099924	0	0	0	0	0	0	0	0	0	0	0	0	0	0	0	0	0	0	0	0	0	0	0	0	0	0	0	0	0	0	0	0	0	0	0	0	0	0	0	0	0	0	0	0	0	0
Gm29325	1	51195221..51197748	ENSMUSG00000099625	0	0	0	0	0	0	0	0	0	0	0	0	0	0	0	0	0	0	0	0	0	0	0	0	0	0	0	0	0	0	0	0	0	0	0	0	0	0	0	0	0	0	0	0	0	0
9330175M20Rik	1	complement(51218386..51333779)	ENSMUSG00000101799	0	0	0	0	0	0	0	0	0	0	0	0	0	0	0	0	0	0	0	0	0	0	0	0	1	0.0389396	0.108973	0.0919954	0	0	0	0	0	0	0	0	0	0	0	0	0	0	0	0	0	0
Cavin2	1	51289126..51302960	ENSMUSG00000045954	133	3.51733	8.46246	13.8131	153	3.80675	9.41667	14.0593	92	2.08113	5.07038	7.66174	103	2.33015	5.54464	9.22305	99	2.45804	6.93958	6.74017	46	1.25415	3.46941	3.59253	79	2.56973	7.19143	7.26764	231	5.36782	15.264	14.3877	45	1.46345	3.52666	5.42996	98	2.69239	6.63718	10.0071	109	2.57172	6.65866	8.44357	64	1.51581
Gm5253	1	complement(51317528..51318552)	ENSMUSG00000099741	0	0	0	0	0	0	0	0	0	0	0	0	0	0	0	0	0	0	0	0	0	0	0	0	0	0	0	0	0	0	0	0	0	0	0	0	0	0	0	0	0	0	0	0	0	0
1700072G22Rik	1	complement(51457932..51458931)	ENSMUSG00000101702	0	0	0	0	0	0	0	0	0	0	0	0	0	0	0	0	0	0	0	0	0	0	0	0	0	0	0	0	0	0	0	0	0	0	0	0	0	0	0	0	0	0	0	0	0	0
Nabp1	1	complement(51465862..51478425)	ENSMUSG00000026107	293	3.5802	8.61373	30.4305	369	4.24197	10.4933	33.9078	459	4.79736	11.6881	38.2254	346	3.61661	8.60578	30.9823	406	4.65756	13.1493	27.6415	489	6.15995	17.0406	38.1901	334	5.0198	14.048	30.7265	545	5.85142	16.6391	33.9451	201	3.02022	7.27823	24.2538	264	3.35115	8.26114	26.9579	369	4.02256	10.4151	28.5842	227	2.4841
Gm17767	1	complement(51507086..51596718)	ENSMUSG00000099413	7	0.142133	0.341964	0.727008	1	0.019103	0.0472545	0.091891	6	0.104208	0.253887	0.499679	7	0.121586	0.289315	0.626809	39	0.743458	2.09894	2.65522	89	1.86302	5.15377	6.95076	24	0.59939	1.6774	2.20789	49	0.874218	2.48593	3.05194	6	0.149814	0.361027	0.723994	4	0.084374	0.207996	0.408453	21	0.380412	0.984956	1.62674	6	0.109107
Gm37535	1	complement(51527005..51529369)	ENSMUSG00000103424	0	0	0	0	0	0	0	0	0	0	0	0	0	0	0	0	0	0	0	0	0	0	0	0	0	0	0	0	0	0	0	0	0	0	0	0	0	0	0	0	0	0	0	0	0	0
Gm28055	1	complement(51696324..51746943)	ENSMUSG00000101741	0	0	0	0	1	0.0535286	0.132412	0.091891	0	0	0	0	0	0	0	0	0	0	0	0	0	0	0	0	0	0	0	0	0	0	0	0	0	0	0	0	0	0	0	0	2	0.10152	0.262853	0.154928	0	0
Myo1b	1	complement(51749765..51916071)	ENSMUSG00000018417	3277	24.5328	59.0243	340.343	2853	20.0944	49.7069	262.165	3071	19.6653	47.9117	255.752	3446	22.0684	52.5122	308.569	1625	11.4213	32.2449	110.634	1505	11.6154	32.1325	117.538	1642	15.1197	42.3127	151.056	2037	13.3994	38.1027	126.874	1990	18.32	44.1483	240.125	2628	20.4384	50.384	268.354	2824	18.8613	48.8353	218.758	2680	17.9684
Gm29453	1	complement(51847840..51849118)	ENSMUSG00000101724	0	0	0	0	0	0	0	0	0	0	0	0	0	0	0	0	0	0	0	0	0	0	0	0	0	0	0	0	0	0	0	0	0	0	0	0	0	0	0	0	0	0	0	0	0	0
Gm28323	1	complement(51877110..51879608)	ENSMUSG00000100313	0	0	0	0	0	0	0	0	0	0	0	0	0	0	0	0	0	0	0	0	0	0	0	0	0	0	0	0	0	0	0	0	0	0	0	0	0	0	0	0	0	0	0	0	0	0
Gm8419	1	complement(51938254..51938665)	ENSMUSG00000100696	0	0	0	0	0	0	0	0	0	0	0	0	0	0	0	0	0	0	0	0	0	0	0	0	0	0	0	0	0	0	0	0	0	0	0	0	0	0	0	0	0	0	0	0	0	0
Gm27607	1	complement(51938974..51939095)	ENSMUSG00000099135	0	0	0	0	0	0	0	0	0	0	0	0	0	0	0	0	0	0	0	0	0	0	0	0	0	0	0	0	0	0	0	0	0	0	0	0	0	0	0	0	0	0	0	0	0	0
Gm8420	1	complement(51940664..51941261)	ENSMUSG00000072324	0	0	0	0	0	0	0	0	0	0	0	0	0	0	0	0	0	0	0	0	0	0	0	0	0	0	0	0	0	0	0	0	0	0	0	0	0	0	0	0	0	0	0	0	0	0
Stat4	1	51987148..52107189	ENSMUSG00000062939	1	0.0208659	0.050202	0.103858	2	0.0392617	0.0971207	0.183782	5	0.0892396	0.217419	0.416399	4	0.0713975	0.169892	0.358177	25	0.489745	1.38266	1.70206	16	0.34418	0.952125	1.24958	15	0.384971	1.07735	1.37993	29	0.531692	1.51192	1.80625	3	0.076977	0.185502	0.361997	2	0.0433528	0.106872	0.204227	13	0.242001	0.626584	1.00703	3	0.0560611
Gm28177	1	52077261..52156087	ENSMUSG00000101628	3	0.0686235	0.165104	0.311575	1	0.0215206	0.0532349	0.091891	2	0.039132	0.0953395	0.16656	4	0.0782704	0.186246	0.358177	5	0.107378	0.303151	0.340413	9	0.212238	0.587126	0.702886	2	0.0562706	0.157474	0.183991	29	0.582874	1.65747	1.80625	9	0.253161	0.610076	1.08599	9	0.213867	0.527219	0.919019	11	0.224482	0.581224	0.852104	13	0.266317
Gm3940	1	complement(52090635..52091066)	ENSMUSG00000078291	0	0	0	0	0	0	0	0	0	0	0	0	0	0	0	0	0	0	0	0	0	0	0	0	0	0	0	0	0	0	0	0	0	0	0	0	0	0	0	0	0	0	0	0	0	0
Gm31812	1	complement(52108121..52113751)	ENSMUSG00000109599	3	0.207161	0.498416	0.311575	0	0	0	0	3	0.177198	0.431717	0.249839	8	0.472566	1.12448	0.716353	2	0.129661	0.366061	0.136165	2	0.142379	0.39387	0.156197	7	0.594545	1.66384	0.643968	2	0.12135	0.345073	0.124569	1	0.0849159	0.204633	0.120666	1	0.071736	0.176841	0.102113	5	0.30803	0.797546	0.38732	3	0.185529
Stat1	1	52119440..52161865	ENSMUSG00000026104	406	4.61673	11.1076	42.1664	462	4.94256	12.2263	42.4536	465	4.52284	11.0193	38.7251	571	5.55431	13.2166	51.1297	1112	11.8715	33.5158	75.7078	1572	18.4285	50.9798	122.771	726	10.1542	28.4166	66.7887	1449	14.4778	41.1691	90.2503	461	6.44632	15.5346	55.6269	502	5.9301	14.6187	51.2609	659	6.68544	17.3098	51.0488	509	5.18358
Gm18301	1	complement(52134443..52135330)	ENSMUSG00000099569	0	0	0	0	0	0	0	0	0	0	0	0	0	0	0	0	0	0	0	0	0	0	0	0	0	0	0	0	0	0	0	0	0	0	0	0	0	0	0	0	0	0	0	0	0	0
Gls	1	complement(52163448..52233232)	ENSMUSG00000026103	91	0.488287	1.17479	9.4511	112	0.565398	1.39861	10.2918	104	0.477329	1.16294	8.6611	87	0.399337	0.950228	7.79034	324	1.6322	4.60804	22.0588	292	1.61527	4.46842	22.8047	249	1.64336	4.59897	22.9069	366	1.7256	4.90693	22.7961	70	0.461886	1.11307	8.4466	98	0.546274	1.34666	10.0071	149	0.713274	1.8468	11.5421	83	0.398855
Gm5975	1	complement(52287697..52289095)	ENSMUSG00000099648	0	0	0	0	0	0	0	0	0	0	0	0	0	0	0	0	0	0	0	0	0	0	0	0	0	0	0	0	0	0	0	0	0	0	0	0	0	0	0	0	0	0	0	0	0	0
Gm23460	1	complement(52444436..52444544)	ENSMUSG00000065192	0	0	0	0	0	0	0	0	0	0	0	0	0	0	0	0	0	0	0	0	0	0	0	0	0	0	0	0	0	0	0	0	0	0	0	0	0	0	0	0	0	0	0	0	0	0
Nab1	1	complement(52457294..52500679)	ENSMUSG00000002881	988	19.4691	46.8414	102.612	1355	25.1206	62.1402	124.512	1402	23.6313	57.5742	116.758	1333	22.4701	53.4679	119.362	1383	25.5861	72.235	94.1582	1208	24.5406	67.8879	94.3429	971	23.5347	65.862	89.3276	1511	26.1624	74.3957	94.1119	974	23.6021	56.8771	117.528	1131	23.1527	57.0752	115.49	1449	25.4738	65.9562	112.245	1210	21.3539
Gm5976	1	complement(52503234..52504229)	ENSMUSG00000097833	0	0	0	0	0	0	0	0	0	0	0	0	0	0	0	0	0	0	0	0	0	0	0	0	0	0	0	0	0	0	0	0	0	0	0	0	0	0	0	0	0	0	0	0	0	0
Rps27a-ps1	1	52522239..52522701	ENSMUSG00000101501	0	0	0	0	0	0	0	0	0	0	0	0	0	0	0	0	0	0	0	0	0	0	0	0	0	0	0	0	0	0	0	0	0	0	0	0	0	0	0	0	0	0	0	0	0	0
Gm553	1	52522902..52582679	ENSMUSG00000100120	0	0	0	0	1	0.108432	0.268225	0.091891	0	0	0	0	0	0	0	0	0	0	0	0	0	0	0	0	0	0	0	0	2	0.202539	0.575942	0.124569	0	0	0	0	0	0	0	0	0	0	0	0	0	0
Gm28178	1	complement(52570014..52580291)	ENSMUSG00000099878	0	0	0	0	0	0	0	0	0	0	0	0	0	0	0	0	0	0	0	0	0	0	0	0	0	0	0	0	0	0	0	0	0	0	0	0	0	0	0	0	0	0	0	0	0	0
Gm5527	1	52584518..52585159	ENSMUSG00000100007	0	0	0	0	0	0	0	0	0	0	0	0	0	0	0	0	0	0	0	0	0	0	0	0	0	0	0	0	0	0	0	0	0	0	0	0	0	0	0	0	0	0	0	0	0	0
Nemp2	1	52630703..52651919	ENSMUSG00000043015	5	0.0570731	0.137314	0.519291	8	0.085912	0.212518	0.735128	10	0.0976365	0.237877	0.832798	7	0.0683512	0.162643	0.626809	40	0.428662	1.2102	2.7233	19	0.223586	0.618518	1.48387	26	0.365036	1.02156	2.39188	42	0.421246	1.19786	2.61595	3	0.0421101	0.101478	0.361997	9	0.106722	0.263088	0.919019	21	0.213854	0.553707	1.62674	14	0.143118
Gm37242	1	complement(52653808..52655892)	ENSMUSG00000103630	0	0	0	0	0	0	0	0	0	0	0	0	0	0	0	0	0	0	0	0	0	0	0	0	0	0	0	0	0	0	0	0	0	0	0	0	0	0	0	0	0	0	0	0	0	0
Mfsd6	1	complement(52656286..52727462)	ENSMUSG00000041439	129	1.52909	3.67889	13.3977	161	1.79544	4.44133	14.7944	212	2.14946	5.23685	17.6553	203	2.05838	4.89794	18.1775	270	3.00469	8.48288	18.3823	202	2.46844	6.82859	15.7759	159	2.31814	6.48735	14.6273	288	2.99958	8.52963	17.9379	124	1.80745	4.35567	14.9626	175	2.15492	5.31224	17.8698	218	2.30534	5.96895	16.8871	165	1.75158
Gm29670	1	complement(52702272..52704762)	ENSMUSG00000100302	0	0	0	0	0	0	0	0	0	0	0	0	0	0	0	0	0	0	0	0	0	0	0	0	0	0	0	0	0	0	0	0	0	0	0	0	0	0	0	0	0	0	0	0	0	0
Gm28650	1	52756719..52757129	ENSMUSG00000100230	0	0	0	0	0	0	0	0	0	0	0	0	0	0	0	0	0	0	0	0	0	0	0	0	0	0	0	0	0	0	0	0	0	0	0	0	0	0	0	0	0	0	0	0	0	0
Inpp1	1	complement(52785427..52817688)	ENSMUSG00000026102	119	1.48829	3.58072	12.3591	170	2.00028	4.94804	15.6215	159	1.70093	4.14408	13.2415	147	1.57269	3.74224	13.163	242	2.84151	8.02217	16.476	214	2.7592	7.63292	16.7131	144	2.21515	6.19911	13.2473	191	2.09893	5.96854	11.8963	120	1.84554	4.44745	14.4799	144	1.87091	4.6121	14.7043	182	2.03071	5.25787	14.0984	190	2.12812
Hibch	1	52844929..52920986	ENSMUSG00000041426	930	30.9716	74.5158	96.5882	821	25.7233	63.6311	75.4425	943	26.8623	65.4462	78.5328	929	26.4657	62.9756	83.1865	776	24.2626	68.4984	52.8321	436	14.9691	41.41	34.0509	559	22.8978	64.0797	51.4254	750	21.9466	62.4076	46.7134	613	25.1041	60.4968	73.9681	755	26.1203	64.391	77.0955	787	23.3826	60.5418	60.9641	877	26.1568
Gm16107	1	complement(52873137..52873998)	ENSMUSG00000089802	0	0	0	0	0	0	0	0	0	0	0	0	0	0	0	0	0	0	0	0	0	0	0	0	0	0	0	0	0	0	0	0	0	0	0	0	0	0	0	0	0	0	0	0	0	0
1700019D03Rik	1	complement(52922324..53020179)	ENSMUSG00000043629	5	0.0932941	0.22446	0.519291	1	0.0175544	0.0434239	0.091891	3	0.0478802	0.116653	0.249839	6	0.0957683	0.227882	0.537265	2	0.0350355	0.0989125	0.136165	0	0	0	0	4	0.0918004	0.256905	0.367982	0	0	0	0	2	0.0458899	0.110587	0.241331	3	0.0581509	0.143352	0.30634	2	0.0332928	0.0862012	0.154928	5	0.0835522
Mstn	1	53061640..53068079	ENSMUSG00000026100	0	0	0	0	0	0	0	0	0	0	0	0	0	0	0	0	0	0	0	0	0	0	0	0	0	0	0	0	0	0	0	0	0	0	0	0	0	0	0	0	0	0	0	0	0	0
Gm24349	1	53100050..53100150	ENSMUSG00000089334	0	0	0	0	0	0	0	0	0	0	0	0	0	0	0	0	0	0	0	0	0	0	0	0	0	0	0	0	0	0	0	0	0	0	0	0	0	0	0	0	0	0	0	0	0	0
1700019A02Rik	1	complement(53158577..53187636)	ENSMUSG00000060715	0	0	0	0	0	0	0	0	0	0	0	0	0	0	0	0	1	0.0976213	0.275606	0.0680826	0	0	0	0	0	0	0	0	1	0.0913643	0.259804	0.0622845	0	0	0	0	0	0	0	0	0	0	0	0	0	0
Pms1	1	complement(53189187..53297018)	ENSMUSG00000026098	60	0.794292	1.91102	6.23149	68	0.846915	2.09499	6.24859	86	0.973818	2.37257	7.16206	80	0.905952	2.15573	7.16353	95	1.18072	3.33342	6.46784	50	0.682383	1.88771	3.90492	35	0.569898	1.59487	3.21984	58	0.674655	1.91846	3.6125	39	0.634887	1.52997	4.70596	48	0.660116	1.6273	4.90144	62	0.732246	1.89592	4.80277	50	0.592792
Gm28777	1	53196113..53197695	ENSMUSG00000100763	0	0	0	0	0	0	0	0	0	0	0	0	0	0	0	0	0	0	0	0	0	0	0	0	0	0	0	0	1	0.132692	0.377323	0.0622845	0	0	0	0	1	0.15688	0.386737	0.102113	2	0.269454	0.697666	0.154928	0	0
Ormdl1	1	53297095..53310309	ENSMUSG00000026097	119	2.04083	4.9101	12.3591	99	1.59734	3.95129	9.09721	103	1.51094	3.68119	8.57782	213	3.12482	7.43556	19.0729	69	1.11097	3.1365	4.6977	189	3.34157	9.24396	14.7606	81	1.70862	4.78158	7.45163	115	1.73293	4.92779	7.16272	97	2.04566	4.92971	11.7046	86	1.53217	3.77706	8.78174	152	2.32562	6.02146	11.7745	60	0.92154
Gm28778	1	53297111..53318035	ENSMUSG00000100679	44	4.52851	10.8953	4.56976	64	6.19705	15.3295	5.88102	39	3.43335	8.36486	3.24791	16	1.40867	3.35195	1.43271	61	5.89421	16.6406	4.15304	19	2.01598	5.57691	1.48387	30	3.79773	10.628	2.75986	49	4.43122	12.6007	3.05194	43	5.44219	13.1148	5.18863	44	4.70442	11.5972	4.49298	36	3.30553	8.55863	2.7887	57	5.25389
Osgepl1	1	53313624..53326343	ENSMUSG00000026096	195	2.56297	6.16634	20.2524	167	2.06504	5.10823	15.3458	179	2.01239	4.90291	14.9071	168	1.88888	4.49462	15.0434	154	1.9003	5.36496	10.4847	136	1.8428	5.09783	10.6214	124	2.00461	5.60994	11.4074	200	2.30975	6.56801	12.4569	143	2.31126	5.56974	17.2552	184	2.51233	6.19332	18.7888	190	2.22792	5.76849	14.7182	174	2.04815
Gm28551	1	complement(53325507..53352667)	ENSMUSG00000099913	7	0.179996	0.43306	0.727008	18	0.435453	1.07717	1.65404	14	0.307925	0.750215	1.16592	18	0.395936	0.942136	1.61179	31	0.748378	2.11283	2.11056	17	0.450655	1.24667	1.32767	25	0.79069	2.21276	2.29989	8	0.180751	0.513986	0.498276	30	0.948615	2.28601	3.61997	32	0.854804	2.10723	3.26762	14	0.321167	0.831559	1.0845	14	0.322402
Gm18800	1	complement(53326206..53342186)	ENSMUSG00000101838	0	0	0	0	0	0	0	0	0	0	0	0	1	0.0523979	0.124682	0.0895441	0	0	0	0	0	0	0	0	0	0	0	0	0	0	0	0	0	0	0	0	0	0	0	0	0	0	0	0	0	0
Asnsd1	1	complement(53344617..53352752)	ENSMUSG00000026095	438	10.0304	24.1325	45.4899	432	9.30743	23.0235	39.6969	517	10.1271	24.6732	43.0556	507	9.93203	23.6334	45.3989	477	10.2555	28.9534	32.4754	417	9.84484	27.2343	32.567	357	10.0557	28.141	32.8424	505	10.1616	28.8955	31.4537	336	9.46206	22.802	40.5437	373	8.87366	21.8751	38.0883	492	10.0518	26.026	38.1123	443	9.08555
Gm28779	1	complement(53362149..53362471)	ENSMUSG00000100267	0	0	0	0	0	0	0	0	0	0	0	0	0	0	0	0	0	0	0	0	0	0	0	0	0	0	0	0	0	0	0	0	0	0	0	0	0	0	0	0	0	0	0	0	0	0
Gm6799	1	53363114..53363686	ENSMUSG00000099450	0	0	0	0	0	0	0	0	0	0	0	0	0	0	0	0	0	0	0	0	0	0	0	0	0	0	0	0	0	0	0	0	0	0	0	0	0	0	0	0	0	0	0	0	0	0
Gm6801	1	53390415..53392585	ENSMUSG00000100069	0	0	0	0	0	0	0	0	0	0	0	0	0	0	0	0	0	0	0	0	0	0	0	0	0	0	0	0	0	0	0	0	0	0	0	0	0	0	0	0	0	0	0	0	0	0
Dnah7a	1	complement(53397006..53706784)	ENSMUSG00000096141	0	0	0	0	1	0.00595368	0.0147275	0.091891	0	0	0	0	0	0	0	0	3	0.0178237	0.0503201	0.204248	2	0.013048	0.0360953	0.156197	1	0.00778366	0.0217827	0.0919954	4	0.0222417	0.0632467	0.249138	0	0	0	0	0	0	0	0	0	0	0	0	0	0
Gm25240	1	complement(53443271..53443395)	ENSMUSG00000092657	0	0	0	0	0	0	0	0	0	0	0	0	0	0	0	0	0	0	0	0	0	0	0	0	0	0	0	0	0	0	0	0	0	0	0	0	0	0	0	0	0	0	0	0	0	0
Stk17b	1	complement(53755506..53785224)	ENSMUSG00000026094	57	1.39848	3.36465	5.91992	99	2.28517	5.65276	9.09721	53	1.11226	2.70987	4.41383	53	1.11235	2.64686	4.74584	159	3.66245	10.3399	10.8251	160	4.04697	11.1953	12.4958	139	4.19465	11.7388	12.7874	211	4.54871	12.9347	13.142	83	2.50416	6.0346	10.0153	84	2.14097	5.27784	8.57751	170	3.72105	9.63449	13.1689	65	1.42823
Gm37863	1	53791201..53792657	ENSMUSG00000102405	0	0	0	0	0	0	0	0	0	0	0	0	0	0	0	0	0	0	0	0	0	0	0	0	0	0	0	0	0	0	0	0	0	0	0	0	0	0	0	0	0	0	0	0	0	0
Hecw2	1	complement(53806876..54195168)	ENSMUSG00000042807	65	0.405617	0.975889	6.75079	123	0.722122	1.78629	11.3026	74	0.394989	0.962335	6.1627	53	0.282921	0.673215	4.74584	119	0.697178	1.96828	8.10183	61	0.39243	1.0856	4.764	98	0.752193	2.10502	9.01555	97	0.531863	1.51241	6.0416	63	0.483444	1.16502	7.60194	73	0.473235	1.1666	7.45427	161	0.896325	2.32075	12.4717	45	0.251489
Mir7681	1	53849424..53849495	ENSMUSG00000098443	0	0	0	0	0	0	0	0	0	0	0	0	0	0	0	0	0	0	0	0	0	0	0	0	0	0	0	0	0	0	0	0	0	0	0	0	0	0	0	0	0	0	0	0	0	0
Gm24251	1	complement(53886828..53886941)	ENSMUSG00000087949	0	0	0	0	0	0	0	0	0	0	0	0	0	0	0	0	0	0	0	0	0	0	0	0	0	0	0	0	0	0	0	0	0	0	0	0	0	0	0	0	0	0	0	0	0	0
Gm37633	1	complement(54152397..54155096)	ENSMUSG00000102868	0	0	0	0	0	0	0	0	0	0	0	0	0	0	0	0	0	0	0	0	0	0	0	0	0	0	0	0	0	0	0	0	0	0	0	0	0	0	0	0	0	0	0	0	0	0
Gm25829	1	complement(54249102..54249208)	ENSMUSG00000094013	0	0	0	0	0	0	0	0	0	0	0	0	0	0	0	0	0	0	0	0	0	0	0	0	0	0	0	0	0	0	0	0	0	0	0	0	0	0	0	0	0	0	0	0	0	0
Ccdc150	1	54250683..54368727	ENSMUSG00000025983	0	0	0	0	1	0.0151385	0.0374478	0.091891	0	0	0	0	0	0	0	0	0	0	0	0	1	0.0165887	0.0458901	0.0780984	1	0.0197917	0.0553872	0.0919954	0	0	0	0	0	0	0	0	0	0	0	0	1	0.0143555	0.037169	0.077464	0	0
Gtf3c3	1	complement(54396004..54438971)	ENSMUSG00000041303	200	3.28092	7.89369	20.7716	158	2.43851	6.03209	14.5188	174	2.44155	5.94849	14.4907	204	2.86274	6.81194	18.267	237	3.65013	10.3051	16.1356	224	3.78829	10.4798	17.4941	151	3.04679	8.52649	13.8913	219	3.15671	8.97646	13.6403	148	2.98559	7.19479	17.8585	200	3.40837	8.40219	20.4227	212	3.10269	8.03343	16.4224	183	2.68857
Gm34066	1	complement(54443404..54456763)	ENSMUSG00000109809	0	0	0	0	0	0	0	0	0	0	0	0	0	0	0	0	0	0	0	0	0	0	0	0	0	0	0	0	0	0	0	0	0	0	0	0	0	0	0	0	0	0	0	0	0	0
Pgap1	1	complement(54472994..54557684)	ENSMUSG00000073678	369	2.808	6.75586	38.3237	534	3.82308	9.45707	49.0698	575	3.74273	9.11863	47.8859	394	2.5648	6.10297	35.2804	482	3.44359	9.72197	32.8158	276	2.16525	5.98986	21.5552	263	2.46165	6.88896	24.1948	453	3.02896	8.61318	28.2149	292	2.73247	6.58481	35.2344	350	2.76687	6.8208	35.7396	442	3.00075	7.76948	34.2391	373	2.54204
Gm36955	1	complement(54518610..54520270)	ENSMUSG00000104136	0	0	0	0	0	0	0	0	0	0	0	0	0	0	0	0	0	0	0	0	0	0	0	0	0	0	0	0	0	0	0	0	0	0	0	0	0	0	0	0	0	0	0	0	0	0
Gm19637	1	54566703..54567281	ENSMUSG00000101130	0	0	0	0	0	0	0	0	0	0	0	0	0	0	0	0	0	0	0	0	0	0	0	0	0	0	0	0	0	0	0	0	0	0	0	0	0	0	0	0	0	0	0	0	0	0
Ankrd44	1	complement(54645340..54926387)	ENSMUSG00000052331	76	0.505245	1.21559	7.89323	95	0.594175	1.4698	8.72964	96	0.545897	1.33	7.99486	71	0.403769	0.960776	6.35763	186	1.1609	3.27747	12.6634	147	1.00748	2.78704	11.4805	147	1.20201	3.36383	13.5233	211	1.23253	3.50482	13.142	60	0.490504	1.18203	7.23994	68	0.469622	1.1577	6.9437	133	0.788818	2.04239	10.3027	65	0.386995
4930444A19Rik	1	54681729..54767524	ENSMUSG00000101674	0	0	0	0	0	0	0	0	0	0	0	0	0	0	0	0	0	0	0	0	0	0	0	0	0	0	0	0	0	0	0	0	0	0	0	0	0	0	0	0	0	0	0	0	0	0
Gm37370	1	complement(54737166..54738575)	ENSMUSG00000102503	0	0	0	0	0	0	0	0	0	0	0	0	0	0	0	0	0	0	0	0	0	0	0	0	0	0	0	0	0	0	0	0	0	0	0	0	0	0	0	0	0	0	0	0	0	0
Gm24053	1	54769218..54769322	ENSMUSG00000089245	0	0	0	0	0	0	0	0	0	0	0	0	0	0	0	0	0	0	0	0	0	0	0	0	0	0	0	0	0	0	0	0	0	0	0	0	0	0	0	0	0	0	0	0	0	0
A130048G24Rik	1	complement(54913845..54916594)	ENSMUSG00000102642	0	0	0	0	0	0	0	0	0	0	0	0	0	0	0	0	0	0	0	0	0	0	0	0	0	0	0	0	0	0	0	0	0	0	0	0	0	0	0	0	0	0	0	0	0	0
Sf3b1	1	complement(54985169..55027481)	ENSMUSG00000025982	1759	16.5365	39.7857	182.687	1858	16.4333	40.6506	170.733	1922	15.4554	37.6549	160.064	1693	13.6151	32.3973	151.598	2545	22.4625	63.4164	173.27	2385	23.115	63.9444	186.265	2077	24.0167	67.2111	191.074	2680	22.1379	62.9516	166.923	1401	16.1964	39.0306	169.053	1705	16.6514	41.0486	174.103	2273	19.0639	49.36	176.076	2094	17.6302
E330011M16Rik	1	complement(55051319..55053112)	ENSMUSG00000103030	0	0	0	0	0	0	0	0	0	0	0	0	0	0	0	0	0	0	0	0	0	0	0	0	0	0	0	0	0	0	0	0	0	0	0	0	0	0	0	0	0	0	0	0	0	0
Coq10b	1	55052770..55072702	ENSMUSG00000025981	990	46.1539	111.043	102.82	1002	43.9485	108.714	92.0748	711	28.3527	69.0772	59.2119	602	24.008	57.1275	53.9056	743	32.5204	91.812	50.5853	957	45.9954	127.24	74.7402	825	47.3073	132.39	75.8962	908	37.195	105.768	56.5544	757	43.3983	104.583	91.344	971	47.0266	115.928	99.152	820	34.1055	88.3053	63.5205	921	38.4536
Gm17971	1	55066264..55067069	ENSMUSG00000101122	0	0	0	0	0	0	0	0	0	0	0	0	0	0	0	0	0	0	0	0	0	0	0	0	0	0	0	0	0	0	0	0	0	0	0	0	0	0	0	0	0	0	0	0	0	0
Hspd1	1	complement(55077835..55088243)	ENSMUSG00000025980	6465	197.701	475.655	671.443	6710	193.048	477.537	616.588	8218	214.959	523.717	684.393	7270	190.178	452.531	650.986	5645	162.068	457.552	384.326	4644	146.407	405.013	362.689	4606	173.246	484.831	423.731	6078	163.315	464.403	378.565	4388	165.009	397.646	529.481	5532	175.741	433.23	564.891	6670	181.971	471.156	516.685	6665	182.534
Hspe1	1	55088132..55091307	ENSMUSG00000073676	1531	83.917	201.899	159.007	1704	87.8712	217.365	156.582	2142	100.426	244.673	178.385	2164	101.465	241.439	193.774	1686	86.7613	244.945	114.787	1531	86.5125	239.324	119.569	1269	85.5533	239.422	116.742	1886	90.8326	258.292	117.469	1199	80.8159	194.753	144.678	1579	89.9099	221.643	161.237	2041	99.8054	258.415	158.104	2011	98.7167
Gm5147	1	complement(55120080..55120873)	ENSMUSG00000100736	0	0	0	0	0	0	0	0	0	0	0	0	0	0	0	0	0	0	0	0	0	0	0	0	0	0	0	0	0	0	0	0	0	0	0	0	0	0	0	0	0	0	0	0	0	0
Gm16581	1	55127297..55128287	ENSMUSG00000089670	0	0	0	0	0	0	0	0	0	0	0	0	0	0	0	0	0	0	0	0	0	0	0	0	0	0	0	0	0	0	0	0	0	0	0	0	0	0	0	0	0	0	0	0	0	0
Mob4	1	55131231..55154899	ENSMUSG00000025979	299	6.02419	14.4938	31.0536	362	6.86181	16.9739	33.2645	405	6.97965	17.0049	33.7283	401	6.91128	16.4455	35.9072	368	6.96096	19.6523	25.0544	350	7.26984	20.111	27.3345	322	7.97965	22.3312	29.6225	410	7.25833	20.6399	25.5367	235	5.82235	14.0309	28.3564	289	6.0489	14.9115	29.5107	336	6.03954	15.6375	26.0279	309	5.57558
Gm6822	1	complement(55160747..55161053)	ENSMUSG00000061863	0	0	0	0	0	0	0	0	0	0	0	0	0	0	0	0	0	0	0	0	0	0	0	0	0	0	0	0	0	0	0	0	0	0	0	0	0	0	0	0	0	0	0	0	0	0
Rftn2	1	complement(55170159..55226782)	ENSMUSG00000025978	19	0.261465	0.629068	1.97331	18	0.233042	0.576471	1.65404	11	0.12948	0.31546	0.916077	9	0.105947	0.252103	0.805897	35	0.452191	1.27663	2.38289	16	0.226991	0.627939	1.24958	20	0.338525	0.947366	1.83991	43	0.519941	1.47851	2.67823	4	0.0676898	0.163121	0.482663	15	0.214438	0.528626	1.5317	17	0.208711	0.540391	1.31689	5	0.0616217
Gm10561	1	55226251..55235622	ENSMUSG00000097649	0	0	0	0	2	0.0782405	0.193542	0.183782	1	0.0355672	0.0866545	0.0832798	0	0	0	0	3	0.117115	0.330642	0.204248	3	0.128603	0.355761	0.234295	6	0.306867	0.858772	0.551973	3	0.109609	0.311685	0.186854	0	0	0	0	1	0.0431966	0.106487	0.102113	0	0	0	0	0	0
Mars2	1	55237177..55248470	ENSMUSG00000046994	83	0.593748	1.42852	8.62023	131	0.881654	2.18092	12.0377	128	0.783222	1.90821	10.6598	100	0.611943	1.45613	8.95441	111	0.745488	2.10467	7.55717	56	0.412992	1.14248	4.37351	63	0.554326	1.55129	5.79571	92	0.578279	1.6444	5.73018	41	0.360671	0.869158	4.9473	40	0.297259	0.732793	4.08453	89	0.568003	1.47066	6.89429	62	0.39721
Boll	1	complement(55248658..55363469)	ENSMUSG00000025977	1	0.0229917	0.0553165	0.103858	1	0.0216308	0.0535076	0.091891	1	0.0196662	0.0479139	0.0832798	0	0	0	0	0	0	0	0	0	0	0	0	1	0.0282794	0.0791403	0.0919954	0	0	0	0	1	0.0282731	0.0681335	0.120666	0	0	0	0	0	0	0	0	0	0
Gm8292	1	55335401..55335796	ENSMUSG00000100215	0	0	0	0	0	0	0	0	0	0	0	0	0	0	0	0	0	0	0	0	0	0	0	0	0	0	0	0	0	0	0	0	0	0	0	0	0	0	0	0	0	0	0	0	0	0
Gm29138	1	complement(55370016..55370363)	ENSMUSG00000101945	0	0	0	0	0	0	0	0	0	0	0	0	0	0	0	0	0	0	0	0	0	0	0	0	0	0	0	0	0	0	0	0	0	0	0	0	0	0	0	0	0	0	0	0	0	0
Gm8531	1	complement(55381195..55382087)	ENSMUSG00000101085	0	0	0	0	0	0	0	0	0	0	0	0	0	0	0	0	0	0	0	0	0	0	0	0	0	0	0	0	0	0	0	0	0	0	0	0	0	0	0	0	0	0	0	0	0	0
Plcl1	1	55405921..55754285	ENSMUSG00000038349	6	0.0724923	0.174412	0.623149	2	0.0227339	0.0562362	0.183782	22	0.22736	0.55393	1.83215	6	0.0620124	0.147559	0.537265	21	0.238207	0.672508	1.42973	14	0.174381	0.482399	1.09338	15	0.222911	0.62382	1.37993	26	0.276019	0.784891	1.6194	6	0.0891446	0.214824	0.723994	10	0.125514	0.309412	1.02113	17	0.183243	0.474448	1.31689	10	0.108204
Gm38056	1	55440904..55445930	ENSMUSG00000102145	0	0	0	0	0	0	0	0	0	0	0	0	0	0	0	0	0	0	0	0	0	0	0	0	0	0	0	0	0	0	0	0	0	0	0	0	0	0	0	0	0	0	0	0	0	0
Gm6644	1	complement(55444074..55445024)	ENSMUSG00000100309	0	0	0	0	0	0	0	0	0	0	0	0	0	0	0	0	0	0	0	0	0	0	0	0	0	0	0	0	0	0	0	0	0	0	0	0	0	0	0	0	0	0	0	0	0	0
Gm37382	1	55559460..55561055	ENSMUSG00000102831	0	0	0	0	0	0	0	0	0	0	0	0	0	0	0	0	0	0	0	0	0	0	0	0	0	0	0	0	0	0	0	0	0	0	0	0	0	0	0	0	0	0	0	0	0	0
9130227L01Rik	1	55931241..55972328	ENSMUSG00000099950	0	0	0	0	0	0	0	0	0	0	0	0	0	0	0	0	0	0	0	0	0	0	0	0	0	0	0	0	0	0	0	0	0	0	0	0	0	0	0	0	0	0	0	0	0	0
Gm36986	1	complement(55960404..55960756)	ENSMUSG00000102491	0	0	0	0	0	0	0	0	0	0	0	0	0	0	0	0	0	0	0	0	0	0	0	0	0	0	0	0	0	0	0	0	0	0	0	0	0	0	0	0	0	0	0	0	0	0
1700003I22Rik	1	56018978..56020203	ENSMUSG00000100372	0	0	0	0	0	0	0	0	0	0	0	0	0	0	0	0	0	0	0	0	0	0	0	0	0	0	0	0	0	0	0	0	0	0	0	0	0	0	0	0	0	0	0	0	0	0
Gm28900	1	56451407..56451562	ENSMUSG00000100944	0	0	0	0	0	0	0	0	0	0	0	0	0	0	0	0	0	0	0	0	0	0	0	0	0	0	0	0	0	0	0	0	0	0	0	0	0	0	0	0	0	0	0	0	0	0
Gm28240	1	56531824..56533876	ENSMUSG00000101332	0	0	0	0	0	0	0	0	0	0	0	0	0	0	0	0	0	0	0	0	0	0	0	0	0	0	0	0	0	0	0	0	0	0	0	0	0	0	0	0	0	0	0	0	0	0
Hsfy2	1	complement(56636044..56637435)	ENSMUSG00000045336	0	0	0	0	0	0	0	0	0	0	0	0	1	0.04965	0.118143	0.0895441	0	0	0	0	0	0	0	0	0	0	0	0	0	0	0	0	0	0	0	0	0	0	0	0	0	0	0	0	0	0
Satb2	1	complement(56793981..56978650)	ENSMUSG00000038331	4	0.0476091	0.114545	0.415433	10	0.111978	0.276997	0.91891	16	0.162892	0.396864	1.33248	11	0.111998	0.2665	0.984986	30	0.335232	0.94643	2.04248	8	0.0981634	0.271555	0.624788	16	0.234234	0.655508	1.47193	14	0.146414	0.416345	0.871983	19	0.278091	0.670153	2.29265	7	0.0865524	0.213366	0.714793	6	0.0637115	0.164961	0.464784	15	0.159891
9130024F11Rik	1	56971412..57050084	ENSMUSG00000087022	0	0	0	0	0	0	0	0	1	0.0169546	0.0413076	0.0832798	0	0	0	0	0	0	0	0	0	0	0	0	1	0.0243803	0.0682284	0.0919954	0	0	0	0	0	0	0	0	0	0	0	0	1	0.0176838	0.0457865	0.077464	0	0
Gm4081	1	56976803..56978640	ENSMUSG00000104310	0	0	0	0	0	0	0	0	0	0	0	0	0	0	0	0	0	0	0	0	0	0	0	0	0	0	0	0	0	0	0	0	0	0	0	0	0	0	0	0	0	0	0	0	0	0
Gm23943	1	complement(56999155..56999275)	ENSMUSG00000094128	0	0	0	0	0	0	0	0	0	0	0	0	0	0	0	0	0	0	0	0	0	0	0	0	0	0	0	0	0	0	0	0	0	0	0	0	0	0	0	0	0	0	0	0	0	0
1700126A01Rik	1	57127340..57129400	ENSMUSG00000099945	0	0	0	0	0	0	0	0	0	0	0	0	0	0	0	0	0	0	0	0	0	0	0	0	0	0	0	0	0	0	0	0	0	0	0	0	0	0	0	0	0	0	0	0	0	0
BC055402	1	complement(57200645..57214993)	ENSMUSG00000101429	0	0	0	0	0	0	0	0	0	0	0	0	0	0	0	0	0	0	0	0	0	0	0	0	0	0	0	0	2	0.0430112	0.122307	0.124569	0	0	0	0	0	0	0	0	0	0	0	0	0	0
Gm5254	1	complement(57291425..57292401)	ENSMUSG00000101129	0	0	0	0	0	0	0	0	0	0	0	0	0	0	0	0	0	0	0	0	0	0	0	0	0	0	0	0	0	0	0	0	0	0	0	0	0	0	0	0	0	0	0	0	0	0
4930558J18Rik	1	complement(57359222..57377544)	ENSMUSG00000097519	0	0	0	0	1	0.0370422	0.0916304	0.091891	0	0	0	0	0	0	0	0	2	0.0739296	0.208719	0.136165	1	0.0405905	0.112288	0.0780984	0	0	0	0	0	0	0	0	0	0	0	0	0	0	0	0	0	0	0	0	1	0.0352613
1700066M21Rik	1	57377620..57385423	ENSMUSG00000038323	244	6.09379	14.6613	25.3414	330	7.75379	19.1804	30.324	384	8.20313	19.9858	31.9794	423	9.03701	21.5037	37.8772	299	7.01072	19.7927	20.3567	243	6.25653	17.3078	18.9779	165	5.06853	14.1843	15.1792	309	6.78081	19.282	19.2459	337	10.3498	24.9412	40.6644	349	9.0547	22.3213	35.6375	399	8.89011	23.0181	30.9081	302	6.75474
Tyw5	1	complement(57388237..57407101)	ENSMUSG00000048495	88	2.53197	6.09175	9.13952	82	2.21968	5.49078	7.53506	76	1.87042	4.55701	6.32926	87	2.14132	5.09529	7.79034	98	2.64725	7.47374	6.67209	77	2.28399	6.31834	6.01358	64	2.26493	6.33844	5.88771	77	1.94666	5.53555	4.79591	69	2.44133	5.88321	8.32594	80	2.3912	5.8947	8.16906	91	2.33589	6.04805	7.04922	76	1.95836
Maip1	1	57406328..57417953	ENSMUSG00000025971	116	2.64744	6.36958	12.0476	166	3.56434	8.81702	15.2539	197	3.84579	9.36972	16.4061	180	3.51421	8.36212	16.1179	142	3.04264	8.59002	9.66772	117	2.75286	7.61539	9.13752	105	2.94753	8.2487	9.65952	153	3.06821	8.7248	9.52953	121	3.39592	8.1836	14.6006	132	3.12963	7.71507	13.479	164	3.33925	8.64594	12.7041	179	3.65869
Gm22371	1	complement(57422244..57422373)	ENSMUSG00000077776	0	0	0	0	0	0	0	0	0	0	0	0	0	0	0	0	0	0	0	0	0	0	0	0	0	0	0	0	0	0	0	0	0	0	0	0	0	0	0	0	0	0	0	0	0	0
Gm24014	1	57467870..57468026	ENSMUSG00000088353	0	0	0	0	0	0	0	0	0	0	0	0	0	0	0	0	0	0	0	0	0	0	0	0	0	0	0	0	0	0	0	0	0	0	0	0	0	0	0	0	0	0	0	0	0	0
Gm8581	1	complement(57518523..57519412)	ENSMUSG00000101826	0	0	0	0	0	0	0	0	0	0	0	0	0	0	0	0	0	0	0	0	0	0	0	0	0	0	0	0	0	0	0	0	0	0	0	0	0	0	0	0	0	0	0	0	0	0
Gm37373	1	complement(57520831..57523642)	ENSMUSG00000102685	0	0	0	0	0	0	0	0	0	0	0	0	0	0	0	0	0	0	0	0	0	0	0	0	0	0	0	0	0	0	0	0	0	0	0	0	0	0	0	0	0	0	0	0	0	0
Gm17929	1	complement(57561298..57564051)	ENSMUSG00000101151	0	0	0	0	0	0	0	0	0	0	0	0	0	0	0	0	0	0	0	0	0	0	0	0	0	0	0	0	0	0	0	0	0	0	0	0	0	0	0	0	0	0	0	0	0	0
Spats2l	1	57774162..57948394	ENSMUSG00000038305	16	0.160762	0.386782	1.66173	10	0.0945289	0.233834	0.91891	16	0.137509	0.335022	1.33248	12	0.103141	0.245425	1.07453	117	1.10368	3.11591	7.96566	151	1.56411	4.32689	11.7929	60	0.741504	2.07511	5.51973	140	1.23599	3.51467	8.71983	22	0.271824	0.655051	2.65465	17	0.177444	0.437429	1.73593	38	0.340629	0.881952	2.94363	14	0.125978
Gm17234	1	complement(57909835..57917111)	ENSMUSG00000091283	0	0	0	0	0	0	0	0	0	0	0	0	0	0	0	0	0	0	0	0	0	0	0	0	0	0	0	0	0	0	0	0	0	0	0	0	0	0	0	0	0	0	0	0	0	0
Kctd18	1	complement(57955101..58018956)	ENSMUSG00000054770	65	0.434226	1.04472	6.75079	48	0.301679	0.746257	4.41077	86	0.491418	1.19727	7.16206	70	0.400024	0.951865	6.26809	108	0.67736	1.91233	7.35292	139	0.957296	2.64822	10.8557	96	0.788812	2.2075	8.83156	142	0.833519	2.3702	8.8444	41	0.336813	0.811664	4.9473	46	0.319235	0.786968	4.69721	84	0.500631	1.29623	6.50697	68	0.406832
Sgo2a	1	57995971..58025899	ENSMUSG00000026039	0	0	0	0	2	0.0307798	0.0761391	0.183782	2	0.0279843	0.0681796	0.16656	0	0	0	0	7	0.107504	0.303507	0.476578	5	0.0843203	0.23326	0.390492	7	0.140842	0.394147	0.643968	9	0.12936	0.36785	0.560561	2	0.0402315	0.0969513	0.241331	0	0	0	0	7	0.102157	0.264503	0.542248	2	0.0292999
Aox1	1	58029931..58106413	ENSMUSG00000063558	1156	10.7476	25.858	120.06	1297	11.3447	28.0632	119.183	1488	11.8333	28.8301	123.92	1330	10.5777	25.1698	119.094	1144	9.98555	28.1913	77.8865	1019	9.76688	27.0187	79.5823	631	7.21576	20.1934	58.0491	1379	11.2653	32.034	85.8904	567	6.48244	15.6216	68.4175	1073	10.3634	25.5475	109.568	1629	13.5117	34.9843	126.189	855	7.11905
Aox3	1	58113130..58200698	ENSMUSG00000064294	5182	59.5291	143.223	538.193	5261	56.8594	140.652	483.438	6199	60.9121	148.404	516.251	4426	43.494	103.495	396.322	3910	42.1698	119.054	266.203	4235	50.155	138.747	330.747	2562	36.2002	101.307	235.692	5075	51.2263	145.667	316.094	5132	72.4972	174.706	619.257	5120	61.1015	150.625	522.82	4256	43.6184	112.936	329.687	3893	40.0516
Gm24548	1	complement(58154981..58155088)	ENSMUSG00000089275	0	0	0	0	0	0	0	0	0	0	0	0	0	0	0	0	0	0	0	0	0	0	0	0	0	0	0	0	0	0	0	0	0	0	0	0	0	0	0	0	0	0	0	0	0	0
Aox4	1	58210397..58268597	ENSMUSG00000038242	0	0	0	0	0	0	0	0	0	0	0	0	0	0	0	0	0	0	0	0	0	0	0	0	0	0	0	0	0	0	0	0	0	0	0	0	0	0	0	0	0	0	0	0	0	0
Gm15759	1	complement(58254117..58315656)	ENSMUSG00000089822	0	0	0	0	0	0	0	0	0	0	0	0	0	0	0	0	0	0	0	0	0	0	0	0	0	0	0	0	0	0	0	0	0	0	0	0	0	0	0	0	0	0	0	0	0	0
Aox2	1	58278326..58380259	ENSMUSG00000079554	2	0.0279996	0.0673652	0.207716	2	0.0263423	0.0651622	0.183782	2	0.0239498	0.0583502	0.16656	2	0.0239518	0.0569936	0.179088	1	0.0131436	0.0371072	0.0680826	5	0.072164	0.199631	0.390492	6	0.103317	0.289134	0.551973	1	0.0123012	0.0349797	0.0622845	3	0.051647	0.124461	0.361997	0	0	0	0	3	0.0374696	0.0970156	0.232392	1	0.0125379
Gm37607	1	complement(58383512..58386134)	ENSMUSG00000103839	0	0	0	0	0	0	0	0	0	0	0	0	0	0	0	0	0	0	0	0	0	0	0	0	0	0	0	0	0	0	0	0	0	0	0	0	0	0	0	0	0	0	0	0	0	0
Bzw1	1	58392898..58407353	ENSMUSG00000051223	1927	38.6034	92.8774	200.135	1936	36.4881	90.2597	177.901	2281	39.0859	95.2271	189.961	2323	39.8088	94.7258	208.011	2308	43.4084	122.551	157.135	2273	46.9432	129.862	177.518	1791	44.1306	123.5	164.764	2624	46.1884	131.342	163.435	1543	38.0113	91.601	186.187	1815	37.7721	93.1145	185.336	2169	38.765	100.37	168.019	1898	34.0521
Clk1	1	complement(58410189..58424066)	ENSMUSG00000026034	776	7.70968	18.549	80.594	646	6.03823	14.9366	59.3616	616	5.23487	12.754	51.3003	727	6.17868	14.7023	65.0986	1223	11.4076	32.2061	83.265	1265	12.9567	35.8428	98.7945	971	11.8657	33.2064	89.3276	1405	12.2652	34.8776	87.5098	587	7.1716	17.2824	70.8308	650	6.70871	16.5381	66.3736	916	8.11908	21.0218	70.957	885	7.87448
Ppil3	1	complement(58430994..58445486)	ENSMUSG00000026035	92	3.30941	7.96223	9.55496	69	2.33514	5.77639	6.34048	86	2.64613	6.44692	7.16206	113	3.47718	8.27401	10.1185	112	3.78246	10.6787	7.62525	112	4.15346	11.4899	8.74703	78	3.4511	9.65794	7.17564	113	3.57163	10.1563	7.03815	68	3.00798	7.24873	8.20527	89	3.32585	8.19878	9.08808	110	3.53014	9.14017	8.52104	79	2.54503
Nif3l1	1	58445151..58481816	ENSMUSG00000026036	117	1.84732	4.44454	12.1514	126	1.87167	4.62991	11.5783	190	2.56603	6.25175	15.8232	173	2.33663	5.56004	15.4911	159	2.35693	6.65412	10.8251	135	2.19745	6.07894	10.5433	111	2.15566	6.03264	10.2115	150	2.08101	5.91756	9.34268	105	2.03868	4.91288	12.6699	97	1.59103	3.92216	9.90499	145	2.0425	5.2884	11.2323	118	1.66856
Orc2	1	complement(58462771..58505109)	ENSMUSG00000026037	47	0.984511	2.36867	4.88134	53	1.04448	2.58371	4.87022	76	1.36172	3.31763	6.32926	55	0.985534	2.34509	4.92493	50	0.9833	2.77606	3.40413	56	1.20932	3.3454	4.37351	53	1.36552	3.82143	4.87576	93	1.71171	4.86744	5.79246	31	0.798523	1.92431	3.74064	31	0.674582	1.66296	3.16551	47	0.878328	2.27415	3.64081	37	0.694109
Gm23966	1	complement(58466515..58466621)	ENSMUSG00000094245	0	0	0	0	0	0	0	0	0	0	0	0	0	0	0	0	0	0	0	0	0	0	0	0	0	0	0	0	0	0	0	0	0	0	0	0	0	0	0	0	0	0	0	0	0	0
Gm15834	1	58505148..58523230	ENSMUSG00000085054	1	0.0175028	0.0421105	0.103858	7	0.115267	0.285134	0.643237	4	0.0598848	0.145901	0.333119	6	0.0898347	0.213763	0.537265	3	0.0492971	0.139176	0.204248	6	0.108265	0.299499	0.468591	0	0	0	0	10	0.153791	0.437322	0.622845	4	0.0860933	0.207471	0.482663	3	0.0545479	0.13447	0.30634	4	0.0624601	0.161721	0.309856	4	0.0627004
Fam126b	1	complement(58522806..58586323)	ENSMUSG00000038174	573	4.92544	11.8503	59.5108	585	4.73095	11.7028	53.7562	554	4.07334	9.92412	46.137	600	4.41192	10.4982	53.7265	491	3.96247	11.1869	33.4285	393	3.48267	9.6343	30.6927	418	4.41944	12.3679	38.4541	551	4.16167	11.8341	34.3188	377	3.98506	9.60334	45.491	511	4.56312	11.2489	52.1799	620	4.75465	12.3107	48.0277	653	5.02698
Ndufb3	1	58586384..58595964	ENSMUSG00000026032	524	55.4854	133.494	54.4217	509	50.707	125.433	46.7725	620	56.1552	136.814	51.6335	660	59.783	142.255	59.0991	419	41.6539	117.598	28.5266	439	47.9227	132.571	34.2852	331	43.1098	120.643	30.4505	523	48.6603	138.371	32.5748	362	47.1367	113.592	43.681	451	49.6106	122.298	46.0531	553	52.2407	135.261	42.8376	529	50.1657
Gm29389	1	complement(58625214..58625565)	ENSMUSG00000100202	0	0	0	0	0	0	0	0	0	0	0	0	0	0	0	0	0	0	0	0	0	0	0	0	0	0	0	0	0	0	0	0	0	0	0	0	0	0	0	0	0	0	0	0	0	0
Gm18802	1	58630375..58637344	ENSMUSG00000099490	0	0	0	0	0	0	0	0	0	0	0	0	0	0	0	0	0	0	0	0	0	0	0	0	0	0	0	0	0	0	0	0	0	0	0	0	0	0	0	0	0	0	0	0	0	0
Cbx3-ps7	1	58646688..58647239	ENSMUSG00000059647	0	0	0	0	0	0	0	0	0	0	0	0	0	0	0	0	0	0	0	0	0	0	0	0	0	0	0	0	0	0	0	0	0	0	0	0	0	0	0	0	0	0	0	0	0	0
Als2cr12	1	complement(58646903..58695989)	ENSMUSG00000047528	12	0.285487	0.686863	1.2463	9	0.201442	0.498301	0.827019	12	0.244195	0.594946	0.999357	8	0.16281	0.387409	0.716353	8	0.178685	0.504466	0.544661	8	0.196211	0.54279	0.624788	6	0.175572	0.491341	0.551973	7	0.146328	0.4161	0.435992	3	0.0877665	0.211503	0.361997	1	0.0247147	0.0609258	0.102113	4	0.0848987	0.219818	0.309856	6	0.127838
Gm20257	1	58652641..58655831	ENSMUSG00000102059	6	0.517902	1.24604	0.623149	5	0.40604	1.00441	0.459455	2	0.147665	0.359764	0.16656	2	0.147677	0.3514	0.179088	23	1.86388	5.26213	1.5659	7	0.622908	1.72318	0.546689	3	0.318506	0.891343	0.275986	8	0.606752	1.72537	0.498276	2	0.21229	0.511584	0.241331	4	0.35868	0.884205	0.408453	10	0.770075	1.99386	0.77464	9	0.695733
Gm28803	1	58702309..58703986	ENSMUSG00000101046	0	0	0	0	0	0	0	0	0	0	0	0	0	0	0	0	0	0	0	0	0	0	0	0	0	0	0	0	1	0.0929189	0.264225	0.0622845	0	0	0	0	0	0	0	0	0	0	0	0	0	0
Cflar	1	58711508..58758884	ENSMUSG00000026031	1040	8.86521	21.3291	108.013	1471	11.797	29.1819	135.172	1859	13.5546	33.0237	154.817	1299	9.4722	22.5393	116.318	1668	13.3489	37.6867	113.562	1628	14.3067	39.5774	127.144	1316	13.7979	38.6135	121.066	1813	13.5793	38.6143	112.922	1188	12.453	30.0097	143.351	1662	14.7176	36.2813	169.712	1850	14.069	36.4273	143.308	1389	10.6038
Gm3841	1	58785209..58785659	ENSMUSG00000100236	0	0	0	0	0	0	0	0	0	0	0	0	0	0	0	0	0	0	0	0	0	0	0	0	0	0	0	0	0	0	0	0	0	0	0	0	0	0	0	0	0	0	0	0	0	0
Casp8	1	58795374..58847503	ENSMUSG00000026029	291	8.12675	19.5524	30.2227	326	8.56532	21.1878	29.9565	354	8.45625	20.6024	29.481	322	7.69247	18.3044	28.8332	539	14.1321	39.8979	36.6965	409	11.7754	32.575	31.9423	350	12.0224	33.6449	32.1984	446	10.9442	31.121	27.7789	249	8.55118	20.6069	30.0458	292	8.47144	20.8835	29.8171	411	10.24	26.5134	31.8377	363	9.07892
Gm37760	1	58797783..58801623	ENSMUSG00000102719	0	0	0	0	0	0	0	0	0	0	0	0	0	0	0	0	0	0	0	0	0	0	0	0	0	0	0	0	0	0	0	0	0	0	0	0	0	0	0	0	0	0	0	0	0	0
Gm28802	1	complement(58850085..58892792)	ENSMUSG00000099719	0	0	0	0	0	0	0	0	0	0	0	0	0	0	0	0	0	0	0	0	1	0.0882327	0.244083	0.0780984	0	0	0	0	0	0	0	0	0	0	0	0	0	0	0	0	0	0	0	0	0	0
Trak2	1	complement(58900449..58973430)	ENSMUSG00000026028	350	3.98948	9.59844	36.3504	494	5.29758	13.1045	45.3941	537	5.23568	12.756	44.7212	423	4.12454	9.8144	37.8772	693	7.41609	20.9372	47.1812	567	6.66286	18.4318	44.2818	522	7.31845	20.4808	48.0216	756	7.57174	21.531	47.0871	299	4.19105	10.0997	36.0791	310	3.6708	9.04913	31.6551	448	4.55578	11.7958	34.7039	366	3.73623
Stradb	1	58973522..58995715	ENSMUSG00000026027	464	5.16646	12.4302	48.1902	445	4.66162	11.5313	40.8915	526	5.00969	12.2054	43.8052	556	5.29585	12.6016	49.7865	468	4.89231	13.812	31.8626	484	5.55584	15.3694	37.7996	357	4.88926	13.6827	32.8424	552	5.40056	15.3571	34.3811	364	4.98401	12.0107	43.9223	439	5.07797	12.518	44.8277	527	5.23506	13.5545	40.8235	517	5.15548
C2cd6b	1	complement(58997123..59003539)	ENSMUSG00000047383	0	0	0	0	0	0	0	0	0	0	0	0	1	0.0787162	0.187306	0.0895441	2	0.172783	0.487803	0.136165	0	0	0	0	0	0	0	0	0	0	0	0	0	0	0	0	0	0	0	0	0	0	0	0	0	0
Gm29018	1	59014224..59059481	ENSMUSG00000099752	0	0	0	0	0	0	0	0	0	0	0	0	0	0	0	0	0	0	0	0	0	0	0	0	0	0	0	0	0	0	0	0	0	0	0	0	0	0	0	0	0	0	0	0	0	0
C2cd6	1	complement(59050506..59094900)	ENSMUSG00000072295	0	0	0	0	0	0	0	0	0	0	0	0	1	0.0313579	0.0746166	0.0895441	1	0.0344155	0.0971623	0.0680826	0	0	0	0	0	0	0	0	0	0	0	0	0	0	0	0	1	0.0380812	0.0938766	0.102113	0	0	0	0	0	0
Gm25502	1	59070988..59071118	ENSMUSG00000077616	0	0	0	0	0	0	0	0	0	0	0	0	0	0	0	0	0	0	0	0	0	0	0	0	0	0	0	0	0	0	0	0	0	0	0	0	0	0	0	0	0	0	0	0	0	0
Tmem237	1	complement(59100590..59120408)	ENSMUSG00000038079	48	1.62329	3.90554	4.9852	30	0.954508	2.36114	2.75673	46	1.33065	3.24194	3.83087	43	1.24397	2.96005	3.8504	116	3.68305	10.398	7.89758	104	3.62592	10.0306	8.12224	102	4.24284	11.8736	9.38353	107	3.17955	9.04138	6.66444	35	1.45555	3.50763	4.2233	32	1.12423	2.77142	3.26762	66	1.9913	5.15584	5.11262	47	1.4235
G730003C15Rik	1	59119833..59122141	ENSMUSG00000097573	0	0	0	0	0	0	0	0	0	0	0	0	0	0	0	0	0	0	0	0	0	0	0	0	0	0	0	0	0	0	0	0	0	0	0	0	0	0	0	0	0	0	0	0	0	0
Mpp4	1	complement(59120935..59163389)	ENSMUSG00000079550	23	0.263094	0.632987	2.38874	33	0.35514	0.8785	3.0324	35	0.342453	0.834339	2.91479	18	0.176133	0.419112	1.61179	23	0.247004	0.697345	1.5659	12	0.141512	0.391473	0.937181	15	0.211045	0.590611	1.37993	11	0.110561	0.314391	0.68513	15	0.210997	0.508469	1.80999	39	0.463445	1.14247	3.98242	31	0.31636	0.819113	2.40138	40	0.409776
Gm29017	1	59151047..59169320	ENSMUSG00000101586	0	0	0	0	0	0	0	0	0	0	0	0	0	0	0	0	0	0	0	0	0	0	0	0	0	0	0	0	0	0	0	0	0	0	0	0	0	0	0	0	0	0	0	0	2	0.0691742
Gm19125	1	59155607..59156989	ENSMUSG00000099563	0	0	0	0	0	0	0	0	0	0	0	0	0	0	0	0	0	0	0	0	0	0	0	0	0	0	0	0	0	0	0	0	0	0	0	0	0	0	0	0	0	0	0	0	0	0
Als2	1	complement(59162926..59237231)	ENSMUSG00000026024	793	9.32857	22.444	82.3596	945	10.4587	25.8713	86.837	1024	10.3037	25.1034	85.2785	1047	10.536	25.0705	93.7527	811	8.95687	25.2871	55.215	712	8.63478	23.8869	55.6061	566	8.18952	22.9185	52.0694	909	9.39574	26.7178	56.6166	760	10.9941	26.4939	91.706	791	9.66649	23.8295	80.7716	856	8.98364	23.2603	66.3092	724	7.62753
Cdk15	1	59256906..59352993	ENSMUSG00000026023	0	0	0	0	1	0.0303194	0.0750002	0.091891	0	0	0	0	0	0	0	0	1	0.030256	0.0854191	0.0680826	1	0.0332236	0.0919084	0.0780984	0	0	0	0	0	0	0	0	0	0	0	0	0	0	0	0	0	0	0	0	1	0.0288617
Gm29016	1	59378930..59392299	ENSMUSG00000099922	0	0	0	0	0	0	0	0	0	0	0	0	0	0	0	0	0	0	0	0	0	0	0	0	0	0	0	0	0	0	0	0	0	0	0	0	0	0	0	0	0	0	0	0	0	0
Gm37737	1	complement(59447865..59449502)	ENSMUSG00000104502	0	0	0	0	0	0	0	0	0	0	0	0	0	0	0	0	0	0	0	0	0	0	0	0	0	0	0	0	0	0	0	0	0	0	0	0	0	0	0	0	0	0	0	0	0	0
Fzd7	1	59482424..59486955	ENSMUSG00000041075	156	2.78104	6.691	16.2019	328	5.50121	13.6082	30.1402	370	5.64202	13.746	30.8135	317	4.83424	11.5031	28.3855	297	4.97087	14.0338	20.2205	257	4.72329	13.0663	20.0713	196	4.29772	12.0272	18.0311	331	5.18484	14.7437	20.6162	101	2.21415	5.33573	12.1872	159	2.94462	7.25899	16.236	180	2.8628	7.41232	13.9435	173	2.76205
Gm26813	1	complement(59488480..59492605)	ENSMUSG00000097819	4	0.090095	0.216763	0.415433	9	0.190715	0.471768	0.827019	8	0.154128	0.375511	0.666238	5	0.0963379	0.229238	0.447721	6	0.126878	0.358203	0.408495	5	0.116102	0.32118	0.390492	6	0.166223	0.465178	0.551973	6	0.118746	0.337666	0.373707	3	0.0830931	0.200241	0.361997	4	0.0935947	0.230727	0.408453	2	0.040189	0.104057	0.154928	2	0.0403436
Gm973	1	59516264..59636417	ENSMUSG00000047361	0	0	0	0	0	0	0	0	0	0	0	0	0	0	0	0	1	0.0138315	0.0390492	0.0680826	0	0	0	0	0	0	0	0	0	0	0	0	0	0	0	0	0	0	0	0	0	0	0	0	0	0
Gm28411	1	complement(59532991..59549521)	ENSMUSG00000099811	0	0	0	0	0	0	0	0	0	0	0	0	0	0	0	0	0	0	0	0	0	0	0	0	0	0	0	0	0	0	0	0	0	0	0	0	0	0	0	0	0	0	0	0	0	0
1700122D07Rik	1	complement(59534811..59537229)	ENSMUSG00000101409	0	0	0	0	0	0	0	0	0	0	0	0	0	0	0	0	0	0	0	0	0	0	0	0	0	0	0	0	0	0	0	0	0	0	0	0	0	0	0	0	0	0	0	0	0	0
Sumo1	1	complement(59586558..59670834)	ENSMUSG00000026021	336	13.0763	31.4607	34.8964	385	14.0964	34.8699	35.378	425	14.1477	34.4687	35.3939	408	13.5829	32.3206	36.534	485	17.7207	50.0292	33.02	488	19.5792	54.1629	38.112	375	17.9505	50.2347	34.4983	567	19.3889	55.1344	35.3153	281	13.4479	32.4072	33.9071	353	14.2715	35.1817	36.046	424	14.7213	38.1162	32.8447	401	13.9763
Gm24545	1	59626580..59626664	ENSMUSG00000089276	0	0	0	0	0	0	0	0	0	0	0	0	0	0	0	0	0	0	0	0	0	0	0	0	0	0	0	0	0	0	0	0	0	0	0	0	0	0	0	0	0	0	0	0	0	0
D430013B06Rik	1	complement(59646200..59648071)	ENSMUSG00000103821	0	0	0	0	0	0	0	0	0	0	0	0	0	0	0	0	0	0	0	0	0	0	0	0	0	0	0	0	0	0	0	0	0	0	0	0	0	0	0	0	0	0	0	0	0	0
Gm29596	1	59673241..59673625	ENSMUSG00000101400	0	0	0	0	0	0	0	0	0	0	0	0	0	0	0	0	0	0	0	0	0	0	0	0	0	0	0	0	0	0	0	0	0	0	0	0	0	0	0	0	0	0	0	0	0	0
Nop58	1	59684971..59719044	ENSMUSG00000026020	229	1.71979	4.13771	23.7835	360	2.54358	6.29199	33.0808	356	2.28687	5.57163	29.6476	384	2.46694	5.87012	34.3849	343	2.4184	6.82766	23.3523	346	2.67883	7.41061	27.0221	250	2.3093	6.46261	22.9989	316	2.08522	5.92956	19.6819	165	1.5238	3.6721	19.9098	166	1.29509	3.19261	16.9508	220	1.47401	3.81648	17.0421	177	1.19047
Snord70	1	59691934..59692020	ENSMUSG00000077345	0	0	0	0	0	0	0	0	0	0	0	0	0	0	0	0	0	0	0	0	0	0	0	0	0	0	0	0	0	0	0	0	0	0	0	0	0	0	0	0	0	0	0	0	0	0
Gm26293	1	59692509..59692592	ENSMUSG00000077358	0	0	0	0	0	0	0	0	0	0	0	0	0	0	0	0	0	0	0	0	0	0	0	0	0	0	0	0	0	0	0	0	0	0	0	0	0	0	0	0	0	0	0	0	0	0
Gm26287	1	59704258..59704338	ENSMUSG00000089512	0	0	0	0	0	0	0	0	0	0	0	0	0	0	0	0	0	0	0	0	0	0	0	0	0	0	0	0	0	0	0	0	0	0	0	0	0	0	0	0	0	0	0	0	0	0
Snord11	1	59704790..59704873	ENSMUSG00000089093	0	0	0	0	0	0	0	0	0	0	0	0	0	0	0	0	0	0	0	0	0	0	0	0	0	0	0	0	0	0	0	0	0	0	0	0	0	0	0	0	0	0	0	0	0	0
Bmpr2	1	59763400..59879014	ENSMUSG00000067336	613	3.69266	8.8843	63.6651	757	4.29019	10.6125	69.5615	756	3.89539	9.49056	62.9595	659	3.39586	8.08052	59.0096	907	5.12955	14.4818	61.7509	650	4.03665	11.1668	50.764	663	4.91239	13.7474	60.993	982	5.19775	14.7804	61.1634	484	3.58531	8.64001	58.4022	550	3.44185	8.48473	56.1623	832	4.47135	11.5771	64.45	589	3.17759
Gm38125	1	59801263..59804700	ENSMUSG00000104052	0	0	0	0	0	0	0	0	0	0	0	0	0	0	0	0	0	0	0	0	0	0	0	0	0	0	0	0	0	0	0	0	0	0	0	0	0	0	0	0	0	0	0	0	0	0
Gm37977	1	complement(59886969..59887689)	ENSMUSG00000103131	0	0	0	0	0	0	0	0	0	0	0	0	0	0	0	0	0	0	0	0	0	0	0	0	0	0	0	0	0	0	0	0	0	0	0	0	0	0	0	0	0	0	0	0	0	0
Fam117b	1	59913006..59985346	ENSMUSG00000041040	129	1.83168	4.40691	13.3977	215	2.87211	7.10466	19.7566	158	1.91897	4.67529	13.1582	132	1.60332	3.81513	11.8198	165	2.19957	6.20985	11.2336	136	1.9908	5.50726	10.6214	136	2.37519	6.64701	12.5114	246	3.06916	8.7275	15.322	100	1.74607	4.20775	12.0666	102	1.50456	3.709	10.4156	173	2.19151	5.67421	13.4013	121	1.53868
Gm37531	1	59929688..59935102	ENSMUSG00000103696	0	0	0	0	0	0	0	0	0	0	0	0	0	0	0	0	0	0	0	0	0	0	0	0	0	0	0	0	0	0	0	0	0	0	0	0	0	0	0	0	0	0	0	0	0	0
Gm18829	1	complement(59950403..59952464)	ENSMUSG00000100901	0	0	0	0	0	0	0	0	0	0	0	0	0	0	0	0	0	0	0	0	0	0	0	0	0	0	0	0	0	0	0	0	0	0	0	0	0	0	0	0	0	0	0	0	0	0
Ica1l	1	complement(59982490..60043184)	ENSMUSG00000026018	2	0.030169	0.0725848	0.207716	0	0	0	0	2	0.0258055	0.0628714	0.16656	1	0.0129038	0.0307048	0.0895441	1	0.014162	0.0399824	0.0680826	4	0.0622044	0.172079	0.312394	2	0.0371075	0.103846	0.183991	2	0.0265086	0.0753801	0.124569	0	0	0	0	0	0	0	0	2	0.0269152	0.0696885	0.154928	0	0
Wdr12	1	complement(60069785..60098645)	ENSMUSG00000026019	151	1.02047	2.45518	15.6826	225	1.43056	3.53875	20.6755	268	1.5492	3.77441	22.319	231	1.33543	3.17768	20.6847	230	1.4593	4.11991	15.659	169	1.17744	3.25722	13.1986	146	1.2136	3.39628	13.4313	204	1.21137	3.44467	12.706	142	1.18009	2.84381	17.1345	143	1.00394	2.47489	14.6022	177	1.06717	2.76309	13.7111	145	0.877595
Carf	1	60098247..60153953	ENSMUSG00000026017	44	0.382327	0.919855	4.56976	59	0.482322	1.19311	5.42157	61	0.453381	1.1046	5.08007	65	0.48315	1.14966	5.82037	72	0.587366	1.65826	4.90195	68	0.609145	1.68511	5.31069	75	0.801575	2.24322	6.89966	88	0.671878	1.91056	5.48104	37	0.395355	0.952741	4.46463	46	0.415232	1.02362	4.69721	57	0.441869	1.14408	4.41545	73	0.56808
Gm15464	1	60117255..60117685	ENSMUSG00000082609	0	0	0	0	0	0	0	0	0	0	0	0	0	0	0	0	0	0	0	0	0	0	0	0	0	0	0	0	0	0	0	0	0	0	0	0	0	0	0	0	0	0	0	0	0	0
Nbeal1	1	60180599..60338328	ENSMUSG00000073664	509	2.54272	6.11764	52.8638	631	2.9656	7.33594	57.9832	610	2.60653	6.35043	50.8007	546	2.33325	5.552	48.8911	731	3.42841	9.67912	49.7684	602	3.10033	8.5766	47.0153	507	3.11523	8.718	46.6417	785	3.44569	9.7982	48.8934	455	2.79509	6.73571	54.9029	542	2.81275	6.9339	55.3454	670	2.98602	7.73135	51.9009	476	2.12957
Gm29332	1	complement(60267402..60267628)	ENSMUSG00000100516	0	0	0	0	0	0	0	0	0	0	0	0	0	0	0	0	0	0	0	0	0	0	0	0	0	0	0	0	0	0	0	0	0	0	0	0	0	0	0	0	0	0	0	0	0	0
Cyp20a1	1	60343323..60388060	ENSMUSG00000049439	128	4.52383	10.884	13.2939	153	5.08733	12.5844	14.0593	164	4.95782	12.079	13.6579	150	4.53496	10.791	13.4316	272	9.02523	25.4801	18.5185	236	8.59879	23.7873	18.4312	190	8.25943	23.1141	17.4791	309	9.59577	27.2866	19.2459	126	5.47608	13.1964	15.2039	117	4.29568	10.5896	11.9473	200	6.30612	16.3277	15.4928	116	3.67162
6030460B20Rik	1	60353119..60354176	ENSMUSG00000103822	0	0	0	0	0	0	0	0	0	0	0	0	0	0	0	0	0	0	0	0	0	0	0	0	0	0	0	0	0	0	0	0	0	0	0	0	0	0	0	0	0	0	0	0	0	0
Abi2	1	60409619..60481158	ENSMUSG00000026782	77	0.728203	1.75201	7.99708	113	1.00541	2.48705	10.3837	115	0.930272	2.26648	9.57717	76	0.614839	1.46302	6.80535	168	1.49164	4.21122	11.4379	132	1.28696	3.56019	10.309	146	1.6983	4.75272	13.4313	216	1.7949	5.104	13.4535	54	0.627998	1.51337	6.51595	82	0.805612	1.98597	8.37329	100	0.84372	2.18454	7.7464	69	0.584406
Raph1	1	complement(60482292..60567104)	ENSMUSG00000026014	1074	8.09812	19.4836	111.544	1576	11.1799	27.6555	144.82	1415	9.12614	22.2345	117.841	1278	8.24322	19.6149	114.437	2439	17.2657	48.7449	166.053	2014	15.6556	43.3088	157.29	1568	14.5421	40.6962	144.249	2176	14.4166	40.9953	135.531	1368	12.6844	30.5673	165.071	1690	13.2378	32.6335	172.571	1895	12.7475	33.0057	146.794	1371	9.25809
Gm11575	1	complement(60522839..60523066)	ENSMUSG00000081562	0	0	0	0	0	0	0	0	0	0	0	0	0	0	0	0	0	0	0	0	0	0	0	0	0	0	0	0	0	0	0	0	0	0	0	0	0	0	0	0	0	0	0	0	0	0
Gm11576	1	60537020..60537436	ENSMUSG00000084400	0	0	0	0	0	0	0	0	0	0	0	0	0	0	0	0	0	0	0	0	0	0	0	0	0	0	0	0	0	0	0	0	0	0	0	0	0	0	0	0	0	0	0	0	0	0
Gm11578	1	complement(60592251..60592709)	ENSMUSG00000082160	0	0	0	0	0	0	0	0	0	0	0	0	0	0	0	0	0	0	0	0	0	0	0	0	0	0	0	0	0	0	0	0	0	0	0	0	0	0	0	0	0	0	0	0	0	0
Gm38388	1	complement(60594807..60596236)	ENSMUSG00000103215	0	0	0	0	0	0	0	0	0	0	0	0	0	0	0	0	0	0	0	0	0	0	0	0	0	0	0	0	0	0	0	0	0	0	0	0	0	0	0	0	0	0	0	0	0	0
Gm23762	1	complement(60613698..60613803)	ENSMUSG00000088973	0	0	0	0	0	0	0	0	0	0	0	0	0	0	0	0	0	0	0	0	0	0	0	0	0	0	0	0	0	0	0	0	0	0	0	0	0	0	0	0	0	0	0	0	0	0
Gm11577	1	60700872..60701937	ENSMUSG00000084151	1	0.109624	0.263748	0.103858	0	0	0	0	0	0	0	0	0	0	0	0	0	0	0	0	0	0	0	0	0	0	0	0	0	0	0	0	0	0	0	0	0	0	0	0	0	0	0	0	0	0
Eif4a-ps4	1	60703932..60705149	ENSMUSG00000101188	0	0	0	0	0	0	0	0	0	0	0	0	0	0	0	0	0	0	0	0	0	0	0	0	0	0	0	0	0	0	0	0	0	0	0	0	0	0	0	0	0	0	0	0	0	0
Cd28	1	60716800..60773359	ENSMUSG00000026012	3	0.0395913	0.0952542	0.311575	1	0.012416	0.0307131	0.091891	1	0.0112883	0.0275024	0.0832798	5	0.0564463	0.134315	0.447721	15	0.18585	0.524695	1.02124	15	0.204079	0.564556	1.17148	6	0.0973936	0.272557	0.551973	20	0.231918	0.659483	1.24569	2	0.0324573	0.0782166	0.241331	1	0.0137097	0.0337968	0.102113	4	0.0470951	0.121938	0.309856	4	0.0472762
Gm11579	1	complement(60776665..60781834)	ENSMUSG00000086795	0	0	0	0	0	0	0	0	0	0	0	0	0	0	0	0	1	0.0897654	0.253427	0.0680826	0	0	0	0	0	0	0	0	0	0	0	0	0	0	0	0	0	0	0	0	0	0	0	0	0	0
2310016D23Rik	1	60778843..60803790	ENSMUSG00000085965	0	0	0	0	0	0	0	0	0	0	0	0	0	0	0	0	0	0	0	0	0	0	0	0	0	0	0	0	0	0	0	0	0	0	0	0	0	0	0	0	0	0	0	0	0	0
Gm37198	1	60779352..60781461	ENSMUSG00000104069	0	0	0	0	0	0	0	0	0	0	0	0	0	0	0	0	0	0	0	0	0	0	0	0	0	0	0	0	0	0	0	0	0	0	0	0	0	0	0	0	0	0	0	0	0	0
Gm11609	1	60792490..60793832	ENSMUSG00000083118	0	0	0	0	0	0	0	0	0	0	0	0	0	0	0	0	0	0	0	0	0	0	0	0	0	0	0	0	0	0	0	0	0	0	0	0	0	0	0	0	0	0	0	0	0	0
Gm11581	1	60809116..60809942	ENSMUSG00000083355	0	0	0	0	0	0	0	0	1	0.0905729	0.220668	0.0832798	0	0	0	0	6	0.596475	1.68398	0.408495	4	0.436653	1.20794	0.312394	1	0.130241	0.364481	0.0919954	1	0.0930407	0.264571	0.0622845	1	0.130212	0.313789	0.120666	0	0	0	0	3	0.283404	0.733784	0.232392	1	0.0948312
Gm38137	1	60880338..60881738	ENSMUSG00000102549	0	0	0	0	0	0	0	0	0	0	0	0	0	0	0	0	0	0	0	0	0	0	0	0	0	0	0	0	0	0	0	0	0	0	0	0	0	0	0	0	0	0	0	0	0	0
Ctla4	1	60887000..60915832	ENSMUSG00000026011	0	0	0	0	0	0	0	0	0	0	0	0	0	0	0	0	2	0.0651088	0.183816	0.136165	0	0	0	0	2	0.0852995	0.238712	0.183991	2	0.0609356	0.173277	0.124569	0	0	0	0	0	0	0	0	0	0	0	0	0	0
Rpl18-ps1	1	60900898..60901422	ENSMUSG00000081382	0	0	0	0	0	0	0	0	0	0	0	0	0	0	0	0	0	0	0	0	0	0	0	0	0	0	0	0	0	0	0	0	0	0	0	0	0	0	0	0	0	0	0	0	0	0
Gm11582	1	complement(60948230..60948465)	ENSMUSG00000080800	0	0	0	0	0	0	0	0	0	0	0	0	0	0	0	0	0	0	0	0	0	0	0	0	0	0	0	0	0	0	0	0	0	0	0	0	0	0	0	0	0	0	0	0	0	0
Icos	1	60977927..61000320	ENSMUSG00000026009	12	0.282657	0.680054	1.2463	8	0.177284	0.438544	0.735128	19	0.382809	0.93266	1.58232	25	0.503738	1.19865	2.2386	7	0.1548	0.437032	0.476578	12	0.291399	0.806114	0.937181	8	0.231776	0.648628	0.735963	16	0.331149	0.941657	0.996552	6	0.173793	0.418812	0.723994	1	0.0244697	0.0603219	0.102113	15	0.315214	0.816147	1.16196	3	0.0632853
Gm37039	1	60989479..60991963	ENSMUSG00000102561	0	0	0	0	0	0	0	0	0	0	0	0	0	0	0	0	0	0	0	0	0	0	0	0	0	0	0	0	0	0	0	0	0	0	0	0	0	0	0	0	0	0	0	0	0	0
Rpl17-ps1	1	61075674..61076225	ENSMUSG00000082804	0	0	0	0	0	0	0	0	0	0	0	0	0	0	0	0	0	0	0	0	0	0	0	0	0	0	0	0	0	0	0	0	0	0	0	0	0	0	0	0	0	0	0	0	0	0
Gm11590	1	complement(61121378..61124004)	ENSMUSG00000082661	0	0	0	0	0	0	0	0	0	0	0	0	0	0	0	0	0	0	0	0	0	0	0	0	0	0	0	0	0	0	0	0	0	0	0	0	0	0	0	0	0	0	0	0	0	0
Gm11591	1	complement(61196541..61197242)	ENSMUSG00000080785	0	0	0	0	0	0	0	0	0	0	0	0	0	0	0	0	0	0	0	0	0	0	0	0	0	0	0	0	0	0	0	0	0	0	0	0	0	0	0	0	0	0	0	0	0	0
Gm28083	1	complement(61265291..61271514)	ENSMUSG00000100893	0	0	0	0	0	0	0	0	0	0	0	0	0	0	0	0	0	0	0	0	0	0	0	0	0	0	0	0	0	0	0	0	0	0	0	0	0	0	0	0	0	0	0	0	0	0
Gm11587	1	61301909..61307746	ENSMUSG00000085248	0	0	0	0	0	0	0	0	0	0	0	0	0	0	0	0	0	0	0	0	0	0	0	0	0	0	0	0	0	0	0	0	0	0	0	0	0	0	0	0	0	0	0	0	0	0
9530026F06Rik	1	61378432..61395904	ENSMUSG00000085447	0	0	0	0	0	0	0	0	0	0	0	0	0	0	0	0	0	0	0	0	0	0	0	0	0	0	0	0	0	0	0	0	0	0	0	0	0	0	0	0	0	0	0	0	0	0
Gm11588	1	61440101..61469475	ENSMUSG00000086408	0	0	0	0	0	0	0	0	0	0	0	0	1	0.105035	0.249932	0.0895441	0	0	0	0	0	0	0	0	0	0	0	0	0	0	0	0	0	0	0	0	0	0	0	0	0	0	0	0	0	0
Gm25839	1	61470441..61470543	ENSMUSG00000089546	0	0	0	0	0	0	0	0	0	0	0	0	0	0	0	0	0	0	0	0	0	0	0	0	0	0	0	0	0	0	0	0	0	0	0	0	0	0	0	0	0	0	0	0	0	0
Gm28449	1	61474951..61476028	ENSMUSG00000100965	0	0	0	0	0	0	0	0	0	0	0	0	0	0	0	0	0	0	0	0	0	0	0	0	0	0	0	0	0	0	0	0	0	0	0	0	0	0	0	0	0	0	0	0	0	0
Gm36943	1	61545882..61546163	ENSMUSG00000102168	0	0	0	0	0	0	0	0	0	0	0	0	0	0	0	0	0	0	0	0	0	0	0	0	0	0	0	0	0	0	0	0	0	0	0	0	0	0	0	0	0	0	0	0	0	0
Gm28094	1	61548122..61548511	ENSMUSG00000100381	0	0	0	0	0	0	0	0	0	0	0	0	0	0	0	0	0	0	0	0	0	0	0	0	0	0	0	0	0	0	0	0	0	0	0	0	0	0	0	0	0	0	0	0	0	0
4930587A21Rik	1	complement(61616943..61621149)	ENSMUSG00000086009	0	0	0	0	0	0	0	0	0	0	0	0	0	0	0	0	0	0	0	0	0	0	0	0	0	0	0	0	0	0	0	0	0	0	0	0	0	0	0	0	0	0	0	0	0	0
Pard3b	1	61638824..62642284	ENSMUSG00000052062	108	0.663393	1.59608	11.2167	144	0.83217	2.05852	13.2323	129	0.677778	1.65131	10.7431	105	0.551725	1.31284	9.40213	66	0.380614	1.07455	4.49345	45	0.284963	0.78831	3.51443	72	0.543976	1.52232	6.62367	73	0.393999	1.12038	4.54677	100	0.755354	1.82028	12.0666	121	0.772117	1.9034	12.3557	130	0.712405	1.84455	10.0703	133	0.731649
Gm37205	1	61654423..61657158	ENSMUSG00000103656	0	0	0	0	0	0	0	0	0	0	0	0	0	0	0	0	0	0	0	0	0	0	0	0	0	0	0	0	0	0	0	0	0	0	0	0	0	0	0	0	0	0	0	0	0	0
Gm38012	1	61677249..61680277	ENSMUSG00000104402	0	0	0	0	0	0	0	0	0	0	0	0	0	0	0	0	0	0	0	0	0	0	0	0	0	0	0	0	0	0	0	0	0	0	0	0	0	0	0	0	0	0	0	0	0	0
Gm38278	1	61702527..61703891	ENSMUSG00000104081	0	0	0	0	0	0	0	0	0	0	0	0	0	0	0	0	0	0	0	0	0	0	0	0	0	0	0	0	0	0	0	0	0	0	0	0	0	0	0	0	0	0	0	0	0	0
Pard3bos1	1	complement(61767415..61851540)	ENSMUSG00000085842	0	0	0	0	0	0	0	0	0	0	0	0	0	0	0	0	0	0	0	0	0	0	0	0	0	0	0	0	0	0	0	0	0	0	0	0	0	0	0	0	0	0	0	0	0	0
Gm38075	1	61805221..61806140	ENSMUSG00000103002	0	0	0	0	0	0	0	0	0	0	0	0	0	0	0	0	0	0	0	0	0	0	0	0	0	0	0	0	0	0	0	0	0	0	0	0	0	0	0	0	0	0	0	0	0	0
Gm29640	1	complement(61980930..61981207)	ENSMUSG00000100344	0	0	0	0	0	0	0	0	0	0	0	0	0	0	0	0	0	0	0	0	0	0	0	0	0	0	0	0	0	0	0	0	0	0	0	0	0	0	0	0	0	0	0	0	0	0
Gm29641	1	complement(62095081..62095339)	ENSMUSG00000101509	0	0	0	0	0	0	0	0	0	0	0	0	0	0	0	0	0	0	0	0	0	0	0	0	0	0	0	0	0	0	0	0	0	0	0	0	0	0	0	0	0	0	0	0	0	0
Pard3bos2	1	complement(62131195..62136109)	ENSMUSG00000085019	0	0	0	0	0	0	0	0	0	0	0	0	0	0	0	0	0	0	0	0	0	0	0	0	0	0	0	0	0	0	0	0	0	0	0	0	0	0	0	0	0	0	0	0	0	0
Gm38351	1	62247153..62249670	ENSMUSG00000102359	0	0	0	0	0	0	0	0	0	0	0	0	0	0	0	0	0	0	0	0	0	0	0	0	0	0	0	0	0	0	0	0	0	0	0	0	0	0	0	0	0	0	0	0	0	0
Pard3bos3	1	complement(62456725..62499261)	ENSMUSG00000085400	2	0.187454	0.451003	0.207716	0	0	0	0	1	0.0801707	0.195324	0.0832798	0	0	0	0	6	0.527971	1.49057	0.408495	8	0.773008	2.13842	0.624788	2	0.230566	0.645242	0.183991	4	0.32942	0.936742	0.249138	3	0.345771	0.833252	0.361997	0	0	0	0	1	0.0836183	0.216503	0.077464	3	0.25182
Gm29084	1	complement(62534491..62535942)	ENSMUSG00000100750	0	0	0	0	0	0	0	0	0	0	0	0	0	0	0	0	0	0	0	0	0	0	0	0	0	0	0	0	0	0	0	0	0	0	0	0	0	0	0	0	0	0	0	0	0	0
Gm11600	1	complement(62656695..62657788)	ENSMUSG00000081950	0	0	0	0	0	0	0	0	0	0	0	0	0	0	0	0	0	0	0	0	0	0	0	0	0	0	0	0	0	0	0	0	0	0	0	0	0	0	0	0	0	0	0	0	0	0
Gm11599	1	62660839..62661716	ENSMUSG00000084333	0	0	0	0	0	0	0	0	0	0	0	0	0	0	0	0	0	0	0	0	0	0	0	0	0	0	0	0	0	0	0	0	0	0	0	0	0	0	0	0	0	0	0	0	0	0
Nrp2	1	62703285..62818695	ENSMUSG00000025969	183	1.24853	3.00388	19.0061	259	1.66245	4.11237	23.7998	317	1.84994	4.50711	26.3997	262	1.5291	3.63851	23.4606	343	2.19702	6.20266	23.3523	306	2.15227	5.95396	23.8981	285	2.39162	6.69298	26.2187	441	2.64369	7.51762	27.4675	145	1.21652	2.9316	17.4965	157	1.11275	2.74311	16.0318	353	2.14861	5.56315	27.3448	163	0.995952
Gm29083	1	complement(62714723..62718073)	ENSMUSG00000100811	0	0	0	0	0	0	0	0	0	0	0	0	0	0	0	0	0	0	0	0	0	0	0	0	0	0	0	0	0	0	0	0	0	0	0	0	0	0	0	0	0	0	0	0	0	0
Gm37121	1	62809302..62811857	ENSMUSG00000103032	0	0	0	0	0	0	0	0	0	0	0	0	0	0	0	0	0	0	0	0	0	0	0	0	0	0	0	0	0	0	0	0	0	0	0	0	0	0	0	0	0	0	0	0	0	0
Gm4208	1	complement(62821355..62832370)	ENSMUSG00000100426	1	0.0927586	0.223171	0.103858	0	0	0	0	0	0	0	0	0	0	0	0	2	0.174172	0.491724	0.136165	0	0	0	0	0	0	0	0	0	0	0	0	0	0	0	0	1	0.0963617	0.237548	0.102113	1	0.0827543	0.214266	0.077464	1	0.0830726
Ino80d	1	complement(62958418..63114667)	ENSMUSG00000040865	303	1.66964	4.01704	31.469	417	2.16181	5.34761	38.3185	374	1.76279	4.29479	31.1466	368	1.73465	4.12764	32.9522	578	2.9902	8.44197	39.3517	529	3.00513	8.31327	41.3141	504	3.41594	9.55954	46.3657	613	2.968	8.43984	38.1804	272	1.84311	4.44159	32.8211	363	2.07795	5.1225	37.0671	485	2.38428	6.17334	37.57	391	1.92957
Gm44468	1	63025742..63025846	ENSMUSG00000104991	0	0	0	0	0	0	0	0	0	0	0	0	0	0	0	0	0	0	0	0	0	0	0	0	0	0	0	0	0	0	0	0	0	0	0	0	0	0	0	0	0	0	0	0	0	0
Gm24942	1	63032706..63032819	ENSMUSG00000088953	0	0	0	0	0	0	0	0	0	0	0	0	0	0	0	0	0	0	0	0	0	0	0	0	0	0	0	0	0	0	0	0	0	0	0	0	0	0	0	0	0	0	0	0	0	0
Rps13-ps7	1	63038214..63038581	ENSMUSG00000081617	0	0	0	0	0	0	0	0	0	0	0	0	0	0	0	0	0	0	0	0	0	0	0	0	0	0	0	0	0	0	0	0	0	0	0	0	0	0	0	0	0	0	0	0	0	0
Rps27-ps1	1	63073774..63074019	ENSMUSG00000081429	0	0	0	0	0	0	0	0	0	0	0	0	0	0	0	0	0	0	0	0	0	0	0	0	0	0	0	0	0	0	0	0	0	0	0	0	0	0	0	0	0	0	0	0	0	0
Ino80dos	1	63113078..63158290	ENSMUSG00000084799	9	0.337574	0.812182	0.934724	8	0.282305	0.698331	0.735128	21	0.673746	1.64149	1.74888	10	0.320858	0.763487	0.895441	9	0.316929	0.894759	0.612743	2	0.0773367	0.213941	0.156197	3	0.138404	0.387325	0.275986	7	0.230701	0.656024	0.435992	5	0.230621	0.555759	0.603329	5	0.194826	0.480279	0.510566	8	0.267703	0.693132	0.619712	14	0.470282
Gm20342	1	63117118..63126837	ENSMUSG00000101599	0	0	0	0	0	0	0	0	0	0	0	0	0	0	0	0	0	0	0	0	0	0	0	0	0	0	0	0	0	0	0	0	0	0	0	0	0	0	0	0	0	0	0	0	0	0
Ndufs1	1	complement(63143596..63176833)	ENSMUSG00000025968	1719	29.7648	71.6123	178.532	1682	27.4003	67.7795	154.561	2009	29.7549	72.4935	167.309	1780	26.3654	62.7368	159.389	1429	23.2302	65.5838	97.29	1080	19.2788	53.3321	84.3463	1097	23.3633	65.3825	100.919	1515	23.0497	65.5443	94.3611	1166	24.8273	59.8296	140.696	1456	26.1902	64.5633	148.677	1727	26.6782	69.0747	133.78	1661	25.7573
Gm24557	1	63161855..63161943	ENSMUSG00000077884	0	0	0	0	0	0	0	0	0	0	0	0	0	0	0	0	0	0	0	0	0	0	0	0	0	0	0	0	0	0	0	0	0	0	0	0	0	0	0	0	0	0	0	0	0	0
Eef1b2	1	63176825..63180486	ENSMUSG00000025967	1554	49.586	119.301	161.396	1472	44.1894	109.31	135.264	2055	56.0881	136.651	171.14	1895	51.7254	123.081	169.686	2190	65.6064	185.221	149.101	1773	58.3239	161.345	138.469	1674	65.6998	183.862	154	2334	65.4387	186.082	145.372	1244	48.8126	117.63	150.108	1447	47.9653	118.243	147.758	1768	50.33	130.314	136.956	1762	50.3522
Gm27390	1	63177983..63178158	ENSMUSG00000098850	0	0	0	0	0	0	0	0	0	0	0	0	0	0	0	0	0	0	0	0	0	0	0	0	0	0	0	0	0	0	0	0	0	0	0	0	0	0	0	0	0	0	0	0	0	0
Gm26457_1	1	63178677..63178754	ENSMUSG00000064612	0	0	0	0	0	0	0	0	0	0	0	0	0	0	0	0	0	0	0	0	0	0	0	0	0	0	0	0	0	0	0	0	0	0	0	0	0	0	0	0	0	0	0	0	0	0
Gm26457_2	1	63178686..63178720	ENSMUSG00000105060	0	0	0	0	0	0	0	0	0	0	0	0	0	0	0	0	0	0	0	0	0	0	0	0	0	0	0	0	0	0	0	0	0	0	0	0	0	0	0	0	0	0	0	0	0	0
Snora41	1	63179004..63179135	ENSMUSG00000064602	0	0	0	0	0	0	0	0	0	0	0	0	0	0	0	0	0	0	0	0	0	0	0	0	0	0	0	0	0	0	0	0	0	0	0	0	0	0	0	0	0	0	0	0	0	0
Gpr1	1	complement(63182691..63214543)	ENSMUSG00000046856	0	0	0	0	0	0	0	0	0	0	0	0	0	0	0	0	0	0	0	0	0	0	0	0	1	0.0398133	0.111418	0.0919954	0	0	0	0	0	0	0	0	0	0	0	0	0	0	0	0	0	0
Gm27512	1	63198031..63198156	ENSMUSG00000094290	0	0	0	0	0	0	0	0	0	0	0	0	0	0	0	0	0	0	0	0	0	0	0	0	0	0	0	0	0	0	0	0	0	0	0	0	0	0	0	0	0	0	0	0	0	0
Platr12	1	63200313..63207967	ENSMUSG00000086730	0	0	0	0	0	0	0	0	0	0	0	0	0	0	0	0	0	0	0	0	0	0	0	0	0	0	0	0	0	0	0	0	0	0	0	0	0	0	0	0	0	0	0	0	0	0
1700039I01Rik	1	complement(63248021..63248499)	ENSMUSG00000102536	0	0	0	0	0	0	0	0	0	0	0	0	0	0	0	0	0	0	0	0	0	0	0	0	0	0	0	0	0	0	0	0	0	0	0	0	0	0	0	0	0	0	0	0	0	0
Gm11608	1	complement(63266848..63273120)	ENSMUSG00000087561	0	0	0	0	0	0	0	0	0	0	0	0	0	0	0	0	0	0	0	0	0	0	0	0	0	0	0	0	0	0	0	0	0	0	0	0	0	0	0	0	0	0	0	0	0	0
Gm24513	1	complement(63273226..63273363)	ENSMUSG00000092705	0	0	0	0	0	0	0	0	0	0	0	0	0	0	0	0	0	0	0	0	0	0	0	0	0	0	0	0	0	0	0	0	0	0	0	0	0	0	0	0	0	0	0	0	0	0
Zdbf2	1	63273265..63314576	ENSMUSG00000027520	0	0	0	0	0	0	0	0	0	0	0	0	0	0	0	0	2	0.0119838	0.0338329	0.136165	0	0	0	0	0	0	0	0	0	0	0	0	2	0.0156966	0.0378262	0.241331	0	0	0	0	0	0	0	0	0	0
Gm23448	1	complement(63300280..63300383)	ENSMUSG00000094214	0	0	0	0	0	0	0	0	0	0	0	0	0	0	0	0	0	0	0	0	0	0	0	0	0	0	0	0	0	0	0	0	0	0	0	0	0	0	0	0	0	0	0	0	0	0
Gm11606	1	complement(63357434..63358050)	ENSMUSG00000083039	0	0	0	0	0	0	0	0	0	0	0	0	0	0	0	0	0	0	0	0	0	0	0	0	0	0	0	0	0	0	0	0	0	0	0	0	0	0	0	0	0	0	0	0	0	0
Gm11605	1	complement(63364720..63365365)	ENSMUSG00000081643	0	0	0	0	0	0	0	0	0	0	0	0	0	0	0	0	0	0	0	0	0	0	0	0	0	0	0	0	0	0	0	0	0	0	0	0	0	0	0	0	0	0	0	0	0	0
Adam23	1	63445891..63596276	ENSMUSG00000025964	166	1.20597	2.90149	17.2405	247	1.68821	4.17609	22.6971	289	1.79588	4.3754	24.0679	248	1.54123	3.66737	22.2069	326	2.22351	6.27745	22.1949	208	1.55783	4.30952	16.2445	373	3.33302	9.32749	34.3143	564	3.60025	10.2377	35.1285	154	1.37579	3.31543	18.5825	112	0.845273	2.08374	11.4367	396	2.56661	6.64542	30.6757	131	0.852321
Gm22281	1	complement(63575488..63575590)	ENSMUSG00000087823	0	0	0	0	0	0	0	0	0	0	0	0	0	0	0	0	0	0	0	0	0	0	0	0	0	0	0	0	0	0	0	0	0	0	0	0	0	0	0	0	0	0	0	0	0	0
Dytn	1	complement(63622851..63686927)	ENSMUSG00000069085	0	0	0	0	0	0	0	0	0	0	0	0	0	0	0	0	0	0	0	0	0	0	0	0	0	0	0	0	0	0	0	0	1	0.0161732	0.0389746	0.120666	0	0	0	0	0	0	0	0	0	0
Gm12748	1	63671468..63671971	ENSMUSG00000083066	0	0	0	0	0	0	0	0	0	0	0	0	0	0	0	0	0	0	0	0	0	0	0	0	0	0	0	0	0	0	0	0	0	0	0	0	0	0	0	0	0	0	0	0	0	0
Mdh1b	1	complement(63698819..63730318)	ENSMUSG00000025963	0	0	0	0	1	0.044218	0.109381	0.091891	0	0	0	0	0	0	0	0	0	0	0	0	0	0	0	0	0	0	0	0	0	0	0	0	0	0	0	0	0	0	0	0	0	0	0	0	0	0
Fastkd2	1	63730614..63754655	ENSMUSG00000025962	158	2.17355	5.22942	16.4096	168	2.17432	5.37856	15.4377	170	2.00038	4.87363	14.1576	197	2.31827	5.51637	17.6402	200	2.58307	7.29255	13.6165	182	2.58115	7.14037	14.2139	145	2.45347	6.86606	13.3393	215	2.59882	7.39002	13.3912	137	2.31759	5.585	16.5312	180	2.57238	6.34135	18.3804	186	2.28277	5.9105	14.4083	144	1.7741
4933402D24Rik	1	complement(63754907..63769267)	ENSMUSG00000025961	1	0.0459572	0.11057	0.103858	1	0.043237	0.106954	0.091891	0	0	0	0	2	0.0786266	0.187093	0.179088	4	0.172587	0.487248	0.27233	0	0	0	0	1	0.0565267	0.158191	0.0919954	1	0.0403811	0.114828	0.0622845	1	0.056514	0.136189	0.120666	1	0.0477424	0.117693	0.102113	1	0.0410006	0.106158	0.077464	2	0.0823165
Gm13751	1	complement(63844827..63845578)	ENSMUSG00000080817	0	0	0	0	0	0	0	0	0	0	0	0	0	0	0	0	0	0	0	0	0	0	0	0	0	0	0	0	0	0	0	0	0	0	0	0	0	0	0	0	0	0	0	0	0	0
Gm13754	1	63917848..63935932	ENSMUSG00000082373	0	0	0	0	0	0	0	0	0	0	0	0	0	0	0	0	0	0	0	0	0	0	0	0	0	0	0	0	0	0	0	0	0	0	0	0	0	0	0	0	0	0	0	0	0	0
Gm13749	1	63964727..63968999	ENSMUSG00000044689	0	0	0	0	0	0	0	0	0	0	0	0	0	0	0	0	0	0	0	0	1	0.0581645	0.160904	0.0780984	1	0.0693952	0.194203	0.0919954	5	0.24787	0.704846	0.311423	0	0	0	0	0	0	0	0	0	0	0	0	0	0
Klf7	1	complement(64029447..64122282)	ENSMUSG00000025959	88	0.874402	2.10375	9.13952	120	1.12179	2.77494	11.0269	100	0.849921	2.07071	8.32798	120	1.01999	2.42708	10.7453	247	2.30419	6.50522	16.8164	135	1.3829	3.8256	10.5433	185	2.261	6.32743	17.0192	290	2.53193	7.19981	18.0625	95	1.16079	2.79732	11.4632	74	0.763854	1.88303	7.55638	196	1.73748	4.49866	15.1829	92	0.818691
Gm26649	1	64029463..64032927	ENSMUSG00000097272	2	0.0505586	0.121641	0.207716	0	0	0	0	3	0.064869	0.158044	0.249839	1	0.0216248	0.0514565	0.0895441	3	0.0712	0.201013	0.204248	3	0.0781836	0.216284	0.234295	4	0.124373	0.348059	0.367982	2	0.0444243	0.126325	0.124569	3	0.0932588	0.224738	0.361997	1	0.0262613	0.0647384	0.102113	5	0.112764	0.291968	0.38732	2	0.0452792
Mir6899	1	complement(64042438..64042501)	ENSMUSG00000098487	0	0	0	0	0	0	0	0	0	0	0	0	0	0	0	0	0	0	0	0	0	0	0	0	0	0	0	0	0	0	0	0	0	0	0	0	0	0	0	0	0	0	0	0	0	0
Gm13748	1	64078654..64090782	ENSMUSG00000086836	0	0	0	0	0	0	0	0	0	0	0	0	0	0	0	0	0	0	0	0	0	0	0	0	0	0	0	0	0	0	0	0	0	0	0	0	0	0	0	0	0	0	0	0	0	0
Gm13750	1	64150201..64150665	ENSMUSG00000086721	0	0	0	0	0	0	0	0	0	0	0	0	0	0	0	0	0	0	0	0	0	0	0	0	0	0	0	0	0	0	0	0	0	0	0	0	0	0	0	0	0	0	0	0	0	0
Gm28981	1	complement(64185991..64303043)	ENSMUSG00000101895	0	0	0	0	0	0	0	0	0	0	0	0	0	0	0	0	0	0	0	0	0	0	0	0	0	0	0	0	0	0	0	0	0	0	0	0	0	0	0	0	0	0	0	0	0	0
Gm25748	1	64396334..64396403	ENSMUSG00000093228	0	0	0	0	0	0	0	0	0	0	0	0	0	0	0	0	0	0	0	0	0	0	0	0	0	0	0	0	0	0	0	0	0	0	0	0	0	0	0	0	0	0	0	0	0	0
Gm28980	1	complement(64454359..64454577)	ENSMUSG00000099658	0	0	0	0	0	0	0	0	0	0	0	0	0	0	0	0	0	0	0	0	0	0	0	0	0	0	0	0	0	0	0	0	0	0	0	0	0	0	0	0	0	0	0	0	0	0
Creb1	1	64532645..64604548	ENSMUSG00000025958	243	2.03531	4.89683	25.2376	367	2.89197	7.15378	33.724	356	2.5505	6.21393	29.6476	314	2.24978	5.3534	28.1169	373	2.9331	8.28077	25.3948	328	2.83223	7.83494	25.6163	321	3.30697	9.2546	29.5305	470	3.45898	9.83598	29.2737	218	2.24535	5.41093	26.3051	234	2.03606	5.01924	23.8945	350	2.61535	6.77161	27.1124	257	1.9278
Mettl21a	1	complement(64606473..64617242)	ENSMUSG00000025956	87	2.33909	5.6277	9.03567	61	1.54298	3.81683	5.60535	110	2.52971	6.16328	9.16077	119	2.73691	6.51253	10.6558	125	3.15523	8.90789	8.51032	104	2.88264	7.9744	8.12224	87	2.87705	8.05146	8.0036	133	3.14199	8.93458	8.28384	72	2.38047	5.73655	8.68793	77	2.15065	5.3017	7.86272	110	2.6385	6.83156	8.52104	113	2.72088
Gm28982	1	64617784..64626033	ENSMUSG00000101832	0	0	0	0	0	0	0	0	0	0	0	0	0	0	0	0	0	0	0	0	1	0.162679	0.450028	0.0780984	0	0	0	0	0	0	0	0	0	0	0	0	0	0	0	0	0	0	0	0	0	0
Gm29152	1	64649935..64652756	ENSMUSG00000100437	0	0	0	0	0	0	0	0	0	0	0	0	0	0	0	0	0	0	0	0	0	0	0	0	0	0	0	0	0	0	0	0	0	0	0	0	0	0	0	0	0	0	0	0	0	0
2810408I11Rik	1	complement(64679871..64690659)	ENSMUSG00000087213	11	0.887832	2.13607	1.14244	9	0.683412	1.69054	0.827019	29	2.0021	4.87784	2.41511	24	1.65705	3.94298	2.14906	11	0.833536	2.35325	0.748908	15	1.24813	3.45276	1.17148	11	1.09202	3.05603	1.01195	22	1.56022	4.43666	1.37026	26	2.58056	6.21873	3.13731	21	1.76079	4.34064	2.14438	41	2.95229	7.64401	3.17602	25	1.8071
Ccnyl1	1	64690455..64725644	ENSMUSG00000070871	51	1.19225	2.86849	5.29677	110	2.41932	5.98461	10.108	88	1.75967	4.28719	7.32862	79	1.57984	3.75924	7.07399	76	1.66804	4.70922	5.17428	51	1.22913	3.40021	3.98302	44	1.26518	3.54061	4.0478	67	1.37625	3.91353	4.17306	39	1.12116	2.7018	4.70596	58	1.40857	3.47235	5.92257	74	1.54336	3.99604	5.73233	83	1.73772
Fzd5	1	complement(64730558..64737751)	ENSMUSG00000045005	87	1.01648	2.44559	9.03567	122	1.34104	3.3173	11.2107	134	1.33917	3.26269	11.1595	112	1.1194	2.66362	10.0289	184	2.01833	5.69816	12.5272	143	1.72244	4.76489	11.1681	161	2.3137	6.4749	14.8113	176	1.80683	5.13792	10.9621	109	1.56606	3.77396	13.1526	113	1.37154	3.38108	11.5388	155	1.61565	4.18322	12.0069	136	1.42306
Gm38058	1	64736240..64740607	ENSMUSG00000102140	0	0	0	0	0	0	0	0	0	0	0	0	0	0	0	0	0	0	0	0	0	0	0	0	0	0	0	0	0	0	0	0	0	0	0	0	0	0	0	0	0	0	0	0	0	0
Plekhm3	1	complement(64785983..64956824)	ENSMUSG00000051344	25	0.184948	0.444973	2.59646	22	0.153121	0.378771	2.0216	22	0.139214	0.339175	1.83215	11	0.0696127	0.165645	0.984986	129	0.895969	2.52951	8.78265	138	1.05249	2.91156	10.7776	119	1.08282	3.03029	10.9475	176	1.14406	3.25325	10.9621	32	0.291114	0.701536	3.8613	27	0.207503	0.511529	2.75706	49	0.323402	0.837346	3.79573	18	0.119258
Rpl31-ps24	1	64934402..64934780	ENSMUSG00000097264	0	0	0	0	0	0	0	0	0	0	0	0	0	0	0	0	0	0	0	0	0	0	0	0	0	0	0	0	0	0	0	0	0	0	0	0	0	0	0	0	0	0	0	0	0	0
Rpl10a-ps1	1	complement(64993951..64994604)	ENSMUSG00000084416	0	0	0	0	0	0	0	0	0	0	0	0	0	0	0	0	0	0	0	0	0	0	0	0	0	0	0	0	0	0	0	0	0	0	0	0	0	0	0	0	0	0	0	0	0	0
Gm24788	1	complement(65001307..65001462)	ENSMUSG00000077471	0	0	0	0	0	0	0	0	0	0	0	0	0	0	0	0	0	0	0	0	0	0	0	0	0	0	0	0	0	0	0	0	0	0	0	0	0	0	0	0	0	0	0	0	0	0
Akr1cl	1	complement(65012689..65032759)	ENSMUSG00000025955	0	0	0	0	0	0	0	0	0	0	0	0	0	0	0	0	0	0	0	0	0	0	0	0	0	0	0	0	0	0	0	0	0	0	0	0	0	0	0	0	0	0	0	0	0	0
Gm8550	1	65028080..65028732	ENSMUSG00000090042	0	0	0	0	0	0	0	0	0	0	0	0	0	0	0	0	0	0	0	0	0	0	0	0	0	0	0	0	0	0	0	0	0	0	0	0	0	0	0	0	0	0	0	0	0	0
Cryge	1	complement(65048554..65051149)	ENSMUSG00000070870	0	0	0	0	0	0	0	0	0	0	0	0	0	0	0	0	0	0	0	0	0	0	0	0	0	0	0	0	0	0	0	0	1	0.137416	0.33115	0.120666	0	0	0	0	0	0	0	0	0	0
Crygd	1	complement(65061872..65063452)	ENSMUSG00000067299	0	0	0	0	0	0	0	0	0	0	0	0	0	0	0	0	0	0	0	0	0	0	0	0	0	0	0	0	0	0	0	0	0	0	0	0	0	0	0	0	0	0	0	0	0	0
Crygc	1	complement(65071525..65073689)	ENSMUSG00000025952	0	0	0	0	0	0	0	0	0	0	0	0	0	0	0	0	0	0	0	0	0	0	0	0	0	0	0	0	0	0	0	0	0	0	0	0	0	0	0	0	0	0	0	0	0	0
Crygb	1	complement(65080219..65082288)	ENSMUSG00000073658	0	0	0	0	0	0	0	0	0	0	0	0	0	0	0	0	0	0	0	0	0	0	0	0	0	0	0	0	0	0	0	0	0	0	0	0	0	0	0	0	0	0	0	0	0	0
Gm7329	1	65095227..65095436	ENSMUSG00000100774	0	0	0	0	0	0	0	0	0	0	0	0	0	0	0	0	0	0	0	0	0	0	0	0	0	0	0	0	0	0	0	0	0	0	0	0	0	0	0	0	0	0	0	0	0	0
Cryga	1	complement(65100389..65103373)	ENSMUSG00000044429	0	0	0	0	0	0	0	0	1	0.0946673	0.230643	0.0832798	0	0	0	0	0	0	0	0	0	0	0	0	0	0	0	0	0	0	0	0	0	0	0	0	0	0	0	0	0	0	0	0	0	0
Gm28845	1	complement(65100619..65119558)	ENSMUSG00000100846	0	0	0	0	0	0	0	0	1	0.0942798	0.229699	0.0832798	0	0	0	0	0	0	0	0	0	0	0	0	0	0	0	0	0	0	0	0	0	0	0	0	1	0.114503	0.28227	0.102113	0	0	0	0	0	0
D630023F18Rik	1	complement(65105285..65123214)	ENSMUSG00000044816	0	0	0	0	0	0	0	0	0	0	0	0	0	0	0	0	0	0	0	0	1	0.0312305	0.0863945	0.0780984	0	0	0	0	1	0.0266179	0.075691	0.0622845	1	0.0372522	0.0897717	0.120666	0	0	0	0	0	0	0	0	0	0
Idh1	1	complement(65158616..65186500)	ENSMUSG00000025950	5784	168.641	405.74	600.716	5511	151.171	373.948	506.411	6121	152.654	371.92	509.755	6561	163.641	389.386	587.499	3383	92.6043	261.442	230.323	3170	95.2849	263.592	247.572	2919	104.682	292.953	268.535	4326	110.827	315.15	269.443	4174	149.655	360.644	503.659	5233	158.503	390.736	534.359	5335	138.774	359.31	413.27	5457	142.493
Pikfyve	1	65186683..65278695	ENSMUSG00000025949	319	1.34157	3.22773	33.1308	382	1.51143	3.73878	35.1024	481	1.73029	4.21559	40.0576	461	1.65848	3.94637	41.2798	390	1.53986	4.34734	26.5522	422	1.82963	5.06141	32.9575	382	1.97599	5.52985	35.1423	561	2.07305	5.89495	34.9416	305	1.57734	3.80113	36.803	353	1.54222	3.80184	36.046	426	1.59834	4.13839	32.9997	301	1.13369
Pth2r	1	65282056..65389244	ENSMUSG00000025946	0	0	0	0	0	0	0	0	0	0	0	0	0	0	0	0	0	0	0	0	0	0	0	0	0	0	0	0	0	0	0	0	0	0	0	0	0	0	0	0	0	0	0	0	1	0.0280233
Gm28927	1	complement(65420850..65421121)	ENSMUSG00000100503	0	0	0	0	0	0	0	0	0	0	0	0	0	0	0	0	0	0	0	0	0	0	0	0	0	0	0	0	0	0	0	0	0	0	0	0	0	0	0	0	0	0	0	0	0	0
Gm28926	1	complement(65421124..65421803)	ENSMUSG00000100504	0	0	0	0	0	0	0	0	0	0	0	0	0	0	0	0	0	0	0	0	0	0	0	0	0	0	0	0	0	0	0	0	0	0	0	0	0	0	0	0	0	0	0	0	0	0
Gm28925	1	complement(65421770..65421937)	ENSMUSG00000099383	0	0	0	0	0	0	0	0	0	0	0	0	0	0	0	0	0	0	0	0	0	0	0	0	0	0	0	0	0	0	0	0	0	0	0	0	0	0	0	0	0	0	0	0	0	0
Gm28923	1	complement(65438664..65438985)	ENSMUSG00000100340	0	0	0	0	0	0	0	0	0	0	0	0	0	0	0	0	0	0	0	0	0	0	0	0	0	0	0	0	0	0	0	0	0	0	0	0	0	0	0	0	0	0	0	0	0	0
Gm28922	1	complement(65470201..65470508)	ENSMUSG00000100439	0	0	0	0	0	0	0	0	0	0	0	0	0	0	0	0	0	0	0	0	0	0	0	0	0	0	0	0	0	0	0	0	0	0	0	0	0	0	0	0	0	0	0	0	0	0
Gm28728	1	complement(65523671..65524075)	ENSMUSG00000099819	0	0	0	0	0	0	0	0	0	0	0	0	0	0	0	0	0	0	0	0	0	0	0	0	0	0	0	0	0	0	0	0	0	0	0	0	0	0	0	0	0	0	0	0	0	0
Gm5255	1	complement(65550464..65551237)	ENSMUSG00000082565	0	0	0	0	0	0	0	0	0	0	0	0	0	0	0	0	0	0	0	0	0	0	0	0	0	0	0	0	0	0	0	0	0	0	0	0	0	0	0	0	0	0	0	0	0	0
Gm8805	1	65552682..65552994	ENSMUSG00000082774	0	0	0	0	0	0	0	0	0	0	0	0	0	0	0	0	0	0	0	0	0	0	0	0	0	0	0	0	0	0	0	0	0	0	0	0	0	0	0	0	0	0	0	0	0	0
Crygf	1	65926520..65928307	ENSMUSG00000025945	0	0	0	0	0	0	0	0	0	0	0	0	0	0	0	0	0	0	0	0	0	0	0	0	0	0	0	0	0	0	0	0	0	0	0	0	0	0	0	0	0	0	0	0	0	0
Gm8809	1	complement(66032183..66032925)	ENSMUSG00000081623	0	0	0	0	0	0	0	0	0	0	0	0	0	0	0	0	0	0	0	0	0	0	0	0	0	0	0	0	0	0	0	0	0	0	0	0	0	0	0	0	0	0	0	0	0	0
Gm15659	1	66033085..66033425	ENSMUSG00000083242	0	0	0	0	0	0	0	0	0	0	0	0	0	0	0	0	0	0	0	0	0	0	0	0	0	0	0	0	0	0	0	0	0	0	0	0	0	0	0	0	0	0	0	0	0	0
Gm8812	1	66062965..66063376	ENSMUSG00000083289	0	0	0	0	0	0	0	0	0	0	0	0	0	0	0	0	0	0	0	0	0	0	0	0	0	0	0	0	0	0	0	0	0	0	0	0	0	0	0	0	0	0	0	0	0	0
Map2	1	66175273..66442583	ENSMUSG00000015222	14	0.0687639	0.165442	1.45402	14	0.0646939	0.160032	1.28647	13	0.0546168	0.133066	1.08264	12	0.0504197	0.119974	1.07453	76	0.350461	0.989426	5.17428	46	0.232927	0.644359	3.59253	48	0.289984	0.811524	4.41578	81	0.349577	0.99406	5.04505	8	0.0483199	0.116443	0.965326	13	0.0663325	0.163521	1.32747	32	0.140223	0.363063	2.47885	15	0.0659823
Gm24729	1	66305889..66306025	ENSMUSG00000088850	0	0	0	0	0	0	0	0	0	0	0	0	0	0	0	0	0	0	0	0	0	0	0	0	0	0	0	0	0	0	0	0	0	0	0	0	0	0	0	0	0	0	0	0	0	0
Gm10558	1	complement(66322276..66328796)	ENSMUSG00000073656	0	0	0	0	0	0	0	0	0	0	0	0	0	0	0	0	0	0	0	0	0	0	0	0	0	0	0	0	0	0	0	0	0	0	0	0	0	0	0	0	0	0	0	0	0	0
Gm25411	1	66436082..66436232	ENSMUSG00000065694	0	0	0	0	0	0	0	0	0	0	0	0	0	0	0	0	0	0	0	0	0	0	0	0	0	0	0	0	0	0	0	0	0	0	0	0	0	0	0	0	0	0	0	0	0	0
Unc80	1	66468367..66699148	ENSMUSG00000055567	0	0	0	0	0	0	0	0	0	0	0	0	0	0	0	0	0	0	0	0	0	0	0	0	1	0.00711746	0.0199183	0.0919954	1	0.00508452	0.0144584	0.0622845	1	0.00711586	0.0171481	0.120666	1	0.00601139	0.0148191	0.102113	1	0.00516251	0.0133667	0.077464	1	0.00518237
Gm37181	1	complement(66690630..66692356)	ENSMUSG00000103375	0	0	0	0	0	0	0	0	0	0	0	0	0	0	0	0	0	0	0	0	0	0	0	0	0	0	0	0	0	0	0	0	0	0	0	0	0	0	0	0	0	0	0	0	0	0
Rpe	1	66700831..66719805	ENSMUSG00000026005	290	7.52647	18.1082	30.1189	338	8.253	20.4152	31.0591	348	7.72543	18.8219	28.9814	391	8.68073	20.6559	35.0118	333	8.11392	22.9073	22.6715	280	7.4917	20.7247	21.8676	210	6.70367	18.7603	19.319	391	8.91651	25.3551	24.3533	252	8.0426	19.3813	30.4078	278	7.49529	18.4771	28.3875	357	8.26605	21.4023	27.6546	342	7.94919
Kansl1l	1	complement(66719248..66817562)	ENSMUSG00000026004	226	2.73997	6.59219	23.472	200	2.28123	5.64303	18.3782	152	1.57627	3.84036	12.6585	167	1.73197	4.12125	14.9539	243	2.7659	7.80873	16.5441	203	2.53725	7.01892	15.854	169	2.52014	7.05263	15.5472	333	3.54737	10.0873	20.7407	160	2.38539	5.74841	19.3065	133	1.67509	4.12939	13.5811	182	1.96854	5.09692	14.0984	182	1.97612
Gm37570	1	complement(66765626..66768731)	ENSMUSG00000102559	0	0	0	0	0	0	0	0	0	0	0	0	0	0	0	0	0	0	0	0	0	0	0	0	0	0	0	0	0	0	0	0	0	0	0	0	0	0	0	0	0	0	0	0	0	0
Gm38387	1	complement(66769290..66771866)	ENSMUSG00000102374	0	0	0	0	0	0	0	0	0	0	0	0	0	0	0	0	0	0	0	0	0	0	0	0	0	0	0	0	0	0	0	0	0	0	0	0	0	0	0	0	0	0	0	0	0	0
Gm38162	1	66775511..66780107	ENSMUSG00000102776	0	0	0	0	0	0	0	0	0	0	0	0	0	0	0	0	0	0	0	0	0	0	0	0	0	0	0	0	0	0	0	0	0	0	0	0	0	0	0	0	0	0	0	0	0	0
Gm15789	1	66783913..66786445	ENSMUSG00000082057	0	0	0	0	0	0	0	0	0	0	0	0	0	0	0	0	0	0	0	0	0	0	0	0	0	0	0	0	0	0	0	0	1	0.0731064	0.176174	0.120666	0	0	0	0	0	0	0	0	0	0
6820402A03Rik	1	complement(66793645..66796298)	ENSMUSG00000103706	0	0	0	0	0	0	0	0	0	0	0	0	0	0	0	0	0	0	0	0	0	0	0	0	0	0	0	0	0	0	0	0	0	0	0	0	0	0	0	0	0	0	0	0	0	0
Gm37285	1	complement(66799659..66800797)	ENSMUSG00000103756	0	0	0	0	0	0	0	0	0	0	0	0	0	0	0	0	0	0	0	0	0	0	0	0	0	0	0	0	0	0	0	0	0	0	0	0	0	0	0	0	0	0	0	0	0	0
Gm37755	1	66812315..66814493	ENSMUSG00000103382	0	0	0	0	0	0	0	0	0	0	0	0	0	0	0	0	0	0	0	0	0	0	0	0	0	0	0	0	0	0	0	0	0	0	0	0	0	0	0	0	0	0	0	0	0	0
Gm38218	1	complement(66821226..66825914)	ENSMUSG00000103553	0	0	0	0	0	0	0	0	0	0	0	0	0	0	0	0	0	0	0	0	0	0	0	0	0	0	0	0	0	0	0	0	0	0	0	0	0	0	0	0	0	0	0	0	0	0
Acadl	1	complement(66830839..66863277)	ENSMUSG00000026003	2415	97.3139	234.131	250.818	2758	104.557	258.641	253.435	2570	88.5812	215.815	214.029	2329	80.2811	191.03	208.548	3238	122.498	345.837	220.451	2128	88.4013	244.549	166.193	2525	125.147	350.225	232.288	3110	110.114	313.122	193.705	1932	95.7344	230.704	233.126	2515	105.28	259.533	256.815	3518	126.471	327.456	272.518	3095	111.692
Gm15793	1	complement(66849108..66849602)	ENSMUSG00000082769	0	0	0	0	0	0	0	0	0	0	0	0	0	0	0	0	0	0	0	0	0	0	0	0	0	0	0	0	0	0	0	0	0	0	0	0	0	0	0	0	0	0	0	0	0	0
Gm27934	1	66856641..66856703	ENSMUSG00000089420	0	0	0	0	0	0	0	0	0	0	0	0	0	0	0	0	0	0	0	0	0	0	0	0	0	0	0	0	0	0	0	0	0	0	0	0	0	0	0	0	0	0	0	0	0	0
Gm25832	1	66866797..66866926	ENSMUSG00000077328	0	0	0	0	0	0	0	0	0	0	0	0	0	0	0	0	0	0	0	0	0	0	0	0	0	0	0	0	0	0	0	0	0	0	0	0	0	0	0	0	0	0	0	0	0	0
Myl1	1	complement(66924295..66945404)	ENSMUSG00000061816	0	0	0	0	1	0.0366493	0.0906584	0.091891	0	0	0	0	0	0	0	0	1	0.0365727	0.103252	0.0680826	1	0.0401599	0.111097	0.0780984	0	0	0	0	1	0.0342286	0.0973326	0.0622845	0	0	0	0	0	0	0	0	0	0	0	0	0	0
Rpl31-ps14	1	complement(66948563..66948940)	ENSMUSG00000094191	0	0	0	0	0	0	0	0	0	0	0	0	0	0	0	0	0	0	0	0	0	0	0	0	0	0	0	0	0	0	0	0	0	0	0	0	0	0	0	0	0	0	0	0	0	0
Gm15826	1	66951829..66953469	ENSMUSG00000082212	0	0	0	0	0	0	0	0	0	0	0	0	0	0	0	0	0	0	0	0	0	0	0	0	0	0	0	0	0	0	0	0	0	0	0	0	0	0	0	0	0	0	0	0	0	0
Lancl1	1	complement(67000517..67038872)	ENSMUSG00000026000	226	4.09306	9.84765	23.472	240	4.08934	10.1157	22.0538	284	4.39956	10.7189	23.6515	290	4.49287	10.6909	25.9678	318	5.40705	15.2653	21.6503	271	5.05986	13.9974	21.1647	211	4.70027	13.1538	19.411	327	5.20371	14.7973	20.367	218	4.85511	11.7	26.3051	234	4.40257	10.8531	23.8945	231	3.7324	9.66387	17.8942	269	4.36311
Cps1	1	67123026..67231259	ENSMUSG00000025991	70257	1021.83	2458.45	7296.77	63661	871.092	2154.8	5849.87	64817	806.357	1964.57	5397.94	68174	848.19	2018.28	6104.58	38759	529.242	1494.16	2638.81	35450	531.537	1470.42	2768.59	38222	683.757	1913.5	3516.25	37768	482.656	1372.48	2352.36	41672	745.307	1796.07	5028.38	41841	632.18	1558.43	4272.52	38992	505.941	1309.97	3020.48	48952	637.621
Gm15668	1	67249200..67323609	ENSMUSG00000086204	0	0	0	0	0	0	0	0	0	0	0	0	0	0	0	0	0	0	0	0	0	0	0	0	0	0	0	0	0	0	0	0	0	0	0	0	0	0	0	0	0	0	0	0	0	0
Gm26342	1	67257224..67257352	ENSMUSG00000077745	0	0	0	0	0	0	0	0	0	0	0	0	0	0	0	0	0	0	0	0	0	0	0	0	0	0	0	0	0	0	0	0	0	0	0	0	0	0	0	0	0	0	0	0	0	0
Kif22-ps	1	67585053..67587036	ENSMUSG00000082473	0	0	0	0	0	0	0	0	0	0	0	0	0	0	0	0	0	0	0	0	0	0	0	0	0	0	0	0	0	0	0	0	0	0	0	0	0	0	0	0	0	0	0	0	0	0
Gm22548	1	67616975..67617052	ENSMUSG00000095282	0	0	0	0	0	0	0	0	0	0	0	0	0	0	0	0	0	0	0	0	0	0	0	0	0	0	0	0	0	0	0	0	0	0	0	0	0	0	0	0	0	0	0	0	0	0
Gm15669	1	67792481..67805324	ENSMUSG00000085075	0	0	0	0	0	0	0	0	0	0	0	0	0	0	0	0	0	0	0	0	0	0	0	0	0	0	0	0	0	0	0	0	0	0	0	0	0	0	0	0	0	0	0	0	0	0
Gm37957	1	67903230..67905532	ENSMUSG00000104395	0	0	0	0	0	0	0	0	0	0	0	0	0	0	0	0	0	0	0	0	0	0	0	0	0	0	0	0	0	0	0	0	0	0	0	0	0	0	0	0	0	0	0	0	0	0
Gm23189	1	67973676..67973777	ENSMUSG00000096031	0	0	0	0	0	0	0	0	0	0	0	0	0	0	0	0	0	0	0	0	0	0	0	0	0	0	0	0	0	0	0	0	0	0	0	0	0	0	0	0	0	0	0	0	0	0
Gm15671	1	68024243..68025763	ENSMUSG00000087329	0	0	0	0	0	0	0	0	0	0	0	0	0	0	0	0	0	0	0	0	0	0	0	0	0	0	0	0	0	0	0	0	0	0	0	0	0	0	0	0	0	0	0	0	0	0
Erbb4	1	complement(68032186..69108059)	ENSMUSG00000062209	172	1.12475	2.70609	17.8636	115	0.707505	1.75014	10.5675	64	0.357981	0.87217	5.3299	66	0.369198	0.878513	5.90991	65	0.399058	1.12663	4.42537	68	0.458424	1.26816	5.31069	59	0.47455	1.32803	5.42773	105	0.603315	1.71559	6.53988	62	0.498568	1.20147	7.48128	70	0.47553	1.17226	7.14793	74	0.431715	1.11779	5.73233	87	0.50951
Gm37100	1	complement(68115195..68116547)	ENSMUSG00000102449	0	0	0	0	0	0	0	0	0	0	0	0	0	0	0	0	0	0	0	0	0	0	0	0	0	0	0	0	0	0	0	0	0	0	0	0	0	0	0	0	0	0	0	0	0	0
Gm15670	1	complement(68293280..68293726)	ENSMUSG00000083795	0	0	0	0	0	0	0	0	0	0	0	0	0	0	0	0	0	0	0	0	0	0	0	0	0	0	0	0	0	0	0	0	0	0	0	0	0	0	0	0	0	0	0	0	0	0
Gm25542	1	complement(68384942..68385035)	ENSMUSG00000080539	0	0	0	0	0	0	0	0	0	0	0	0	0	0	0	0	0	0	0	0	0	0	0	0	0	0	0	0	0	0	0	0	0	0	0	0	0	0	0	0	0	0	0	0	0	0
Gm19335	1	complement(68591618..68593686)	ENSMUSG00000103307	0	0	0	0	0	0	0	0	0	0	0	0	0	0	0	0	0	0	0	0	0	0	0	0	0	0	0	0	0	0	0	0	0	0	0	0	0	0	0	0	0	0	0	0	0	0
Gm37735	1	complement(68639424..68640829)	ENSMUSG00000104508	0	0	0	0	0	0	0	0	0	0	0	0	0	0	0	0	0	0	0	0	0	0	0	0	0	0	0	0	0	0	0	0	0	0	0	0	0	0	0	0	0	0	0	0	0	0
Gm37769	1	complement(68711037..68713405)	ENSMUSG00000103642	0	0	0	0	0	0	0	0	0	0	0	0	0	0	0	0	0	0	0	0	0	0	0	0	0	0	0	0	0	0	0	0	0	0	0	0	0	0	0	0	0	0	0	0	0	0
Gm37061	1	complement(68758485..68761727)	ENSMUSG00000103809	0	0	0	0	0	0	0	0	0	0	0	0	0	0	0	0	0	0	0	0	0	0	0	0	0	0	0	0	0	0	0	0	0	0	0	0	0	0	0	0	0	0	0	0	0	0
Gm16076	1	complement(69091913..69106740)	ENSMUSG00000087514	0	0	0	0	0	0	0	0	0	0	0	0	0	0	0	0	0	0	0	0	0	0	0	0	0	0	0	0	0	0	0	0	0	0	0	0	0	0	0	0	0	0	0	0	0	0
Gm8840	1	complement(69130914..69131299)	ENSMUSG00000084332	0	0	0	0	0	0	0	0	0	0	0	0	0	0	0	0	0	0	0	0	0	0	0	0	0	0	0	0	0	0	0	0	0	0	0	0	0	0	0	0	0	0	0	0	0	0
Pced1c-ps	1	69377321..69378071	ENSMUSG00000101387	0	0	0	0	0	0	0	0	0	0	0	0	0	0	0	0	0	0	0	0	0	0	0	0	0	0	0	0	0	0	0	0	0	0	0	0	0	0	0	0	0	0	0	0	0	0
Gm28497	1	69441056..69444084	ENSMUSG00000099804	0	0	0	0	0	0	0	0	0	0	0	0	0	0	0	0	0	0	0	0	0	0	0	0	0	0	0	0	0	0	0	0	0	0	0	0	0	0	0	0	0	0	0	0	0	0
Gm29113	1	complement(69490357..69493788)	ENSMUSG00000100354	0	0	0	0	0	0	0	0	0	0	0	0	0	0	0	0	0	0	0	0	0	0	0	0	0	0	0	0	0	0	0	0	0	0	0	0	0	0	0	0	0	0	0	0	0	0
Gm29114	1	69513932..69547707	ENSMUSG00000101156	0	0	0	0	0	0	0	0	0	0	0	0	0	0	0	0	0	0	0	0	0	0	0	0	0	0	0	0	0	0	0	0	0	0	0	0	0	0	0	0	0	0	0	0	0	0
Ikzf2	1	complement(69531214..69687245)	ENSMUSG00000025997	1	0.00695709	0.0167383	0.103858	2	0.0130906	0.0323819	0.183782	1	0.00595084	0.0144984	0.0832798	0	0	0	0	17	0.111038	0.313483	1.1574	7	0.0502059	0.138887	0.546689	12	0.102686	0.287367	1.10395	13	0.0794687	0.225978	0.809699	1	0.00855521	0.0206166	0.120666	1	0.00722734	0.0178166	0.102113	4	0.024827	0.0642816	0.309856	3	0.0186919
Gm29112	1	complement(69595036..69598522)	ENSMUSG00000100815	0	0	0	0	0	0	0	0	0	0	0	0	0	0	0	0	0	0	0	0	0	0	0	0	0	0	0	0	0	0	0	0	0	0	0	0	0	0	0	0	0	0	0	0	0	0
Gm28112	1	complement(69660187..69662061)	ENSMUSG00000099954	0	0	0	0	0	0	0	0	0	0	0	0	0	0	0	0	0	0	0	0	0	0	0	0	0	0	0	0	0	0	0	0	0	0	0	0	0	0	0	0	0	0	0	0	0	0
Gm37930	1	69770868..69772753	ENSMUSG00000103402	0	0	0	0	0	0	0	0	0	0	0	0	0	0	0	0	0	0	0	0	0	0	0	0	0	0	0	0	0	0	0	0	0	0	0	0	0	0	0	0	0	0	0	0	0	0
Spag16	1	69826970..70725132	ENSMUSG00000053153	1	0.0119445	0.0287378	0.103858	0	0	0	0	0	0	0	0	0	0	0	0	0	0	0	0	0	0	0	0	0	0	0	0	0	0	0	0	0	0	0	0	0	0	0	0	0	0	0	0	0	0
Gm22665	1	complement(69921473..69921747)	ENSMUSG00000089345	0	0	0	0	0	0	0	0	0	0	0	0	0	0	0	0	0	0	0	0	0	0	0	0	0	0	0	0	0	0	0	0	0	0	0	0	0	0	0	0	0	0	0	0	0	0
Gm23879	1	complement(69955004..69955129)	ENSMUSG00000080524	0	0	0	0	0	0	0	0	0	0	0	0	0	0	0	0	0	0	0	0	0	0	0	0	0	0	0	0	0	0	0	0	0	0	0	0	0	0	0	0	0	0	0	0	0	0
Gm28580	1	complement(70067968..70068055)	ENSMUSG00000101730	0	0	0	0	0	0	0	0	0	0	0	0	0	0	0	0	0	0	0	0	0	0	0	0	0	0	0	0	0	0	0	0	0	0	0	0	0	0	0	0	0	0	0	0	0	0
Gm38272	1	complement(70310512..70312911)	ENSMUSG00000103052	0	0	0	0	0	0	0	0	0	0	0	0	0	0	0	0	0	0	0	0	0	0	0	0	0	0	0	0	0	0	0	0	0	0	0	0	0	0	0	0	0	0	0	0	0	0
Gm37456	1	complement(70571435..70577271)	ENSMUSG00000104287	0	0	0	0	0	0	0	0	0	0	0	0	0	0	0	0	0	0	0	0	0	0	0	0	0	0	0	0	0	0	0	0	0	0	0	0	0	0	0	0	0	0	0	0	0	0
Gm23422	1	70596815..70596921	ENSMUSG00000075952	0	0	0	0	0	0	0	0	0	0	0	0	0	0	0	0	0	0	0	0	0	0	0	0	0	0	0	0	0	0	0	0	0	0	0	0	0	0	0	0	0	0	0	0	0	0
Vwc2l	1	70725715..70885397	ENSMUSG00000045648	0	0	0	0	4	0.0395425	0.0978154	0.367564	3	0.0269634	0.0656924	0.249839	4	0.0359541	0.0855534	0.358177	3	0.0295949	0.0835527	0.204248	1	0.0108326	0.0299667	0.0780984	1	0.0129242	0.0361684	0.0919954	3	0.027698	0.0787623	0.186854	1	0.0129213	0.0311381	0.120666	0	0	0	0	1	0.0093743	0.0242718	0.077464	1	0.00941036
Bard1	1	complement(71027498..71103146)	ENSMUSG00000026196	6	0.0856611	0.206095	0.623149	7	0.0940227	0.232582	0.643237	6	0.0732714	0.178515	0.499679	3	0.0366387	0.0871824	0.268632	16	0.21446	0.605466	1.08932	7	0.103029	0.285015	0.546689	11	0.193164	0.540571	1.01195	13	0.16308	0.463736	0.809699	6	0.105338	0.253848	0.723994	2	0.0296629	0.0731239	0.204227	15	0.191056	0.494678	1.16196	5	0.0639302
Gm16236	1	complement(71039652..71040030)	ENSMUSG00000089965	0	0	0	0	0	0	0	0	0	0	0	0	0	0	0	0	0	0	0	0	0	0	0	0	0	0	0	0	0	0	0	0	0	0	0	0	0	0	0	0	0	0	0	0	0	0
Gm8870	1	complement(71155246..71156020)	ENSMUSG00000101551	0	0	0	0	0	0	0	0	0	0	0	0	0	0	0	0	0	0	0	0	0	0	0	0	0	0	0	0	0	0	0	0	0	0	0	0	0	0	0	0	0	0	0	0	0	0
Abca12	1	complement(71242276..71414910)	ENSMUSG00000050296	0	0	0	0	0	0	0	0	0	0	0	0	0	0	0	0	0	0	0	0	0	0	0	0	0	0	0	0	0	0	0	0	0	0	0	0	0	0	0	0	0	0	0	0	0	0
Gm6947	1	complement(71493737..71493814)	ENSMUSG00000101617	0	0	0	0	0	0	0	0	0	0	0	0	0	0	0	0	0	0	0	0	0	0	0	0	0	0	0	0	0	0	0	0	0	0	0	0	0	0	0	0	0	0	0	0	0	0
Atic	1	71557150..71579631	ENSMUSG00000026192	308	4.51454	10.8617	31.9883	331	4.5645	11.2911	30.4159	416	5.21563	12.7071	34.6444	389	4.87752	11.6061	34.8327	456	6.27511	17.716	31.0457	407	6.15016	17.0135	31.7861	322	5.80523	16.246	29.6225	433	5.57668	15.8579	26.9692	216	3.89332	9.38225	26.0638	259	3.94379	9.72209	26.4473	399	5.21762	13.5094	30.9081	276	3.62306
Fn1	1	complement(71585520..71653200)	ENSMUSG00000026193	14287	98.7835	237.667	1483.82	14533	94.5368	233.853	1335.45	15206	89.9309	219.104	1266.35	14507	85.804	204.172	1299.02	19461	126.329	356.653	1324.95	16428	117.1	323.941	1283	14017	119.206	333.6	1289.5	16824	102.211	290.648	1047.87	15523	131.984	318.06	1873.09	15422	110.773	273.074	1574.79	17464	107.727	278.924	1352.83	17893	110.798
Apol7d	1	71652837..71662843	ENSMUSG00000073652	3	0.115915	0.278884	0.311575	2	0.0727027	0.179843	0.183782	0	0	0	0	5	0.165263	0.393245	0.447721	2	0.0725507	0.204826	0.136165	2	0.0796668	0.220387	0.156197	5	0.237623	0.664991	0.459977	1	0.0339503	0.0965413	0.0622845	0	0	0	0	6	0.240835	0.593699	0.61268	1	0.0344711	0.0892519	0.077464	2	0.0692073
Gm5829	1	complement(71709705..71710055)	ENSMUSG00000101834	0	0	0	0	0	0	0	0	0	0	0	0	0	0	0	0	0	0	0	0	0	0	0	0	0	0	0	0	0	0	0	0	0	0	0	0	0	0	0	0	0	0	0	0	0	0
Gm5256	1	complement(71714048..71714924)	ENSMUSG00000100319	0	0	0	0	0	0	0	0	0	0	0	0	0	0	0	0	0	0	0	0	0	0	0	0	0	0	0	0	0	0	0	0	0	0	0	0	0	0	0	0	0	0	0	0	0	0
Gm37217	1	complement(71843090..71846610)	ENSMUSG00000102689	0	0	0	0	0	0	0	0	0	0	0	0	0	0	0	0	0	0	0	0	0	0	0	0	0	0	0	0	0	0	0	0	0	0	0	0	0	0	0	0	0	0	0	0	0	0
Gm8883	1	71888112..71891204	ENSMUSG00000099707	136	7.13031	17.1551	14.1247	83	4.09402	10.1273	7.62695	75	3.36342	8.1945	6.24598	102	4.57463	10.8854	9.1335	152	7.48181	21.1227	10.3486	80	4.32403	11.9618	6.24788	49	3.15985	8.84287	4.50778	58	2.67192	7.59788	3.6125	120	7.73666	18.6441	14.4799	111	6.04565	14.9035	11.3346	125	5.84677	15.1384	9.683	134	6.29185
Gm28818	1	complement(71894068..71917125)	ENSMUSG00000101211	3	0.0790278	0.190136	0.311575	6	0.1487	0.367836	0.551346	6	0.135195	0.329383	0.499679	8	0.180275	0.428967	0.716353	12	0.296779	0.83787	0.816991	7	0.190102	0.525888	0.546689	2	0.064802	0.181349	0.183991	1	0.0231464	0.0658193	0.0622845	5	0.161969	0.390318	0.603329	15	0.410488	1.01192	1.5317	13	0.305519	0.791045	1.00703	10	0.235919
4933417E11Rik	1	complement(71958998..72005195)	ENSMUSG00000101848	0	0	0	0	0	0	0	0	0	0	0	0	0	0	0	0	0	0	0	0	1	0.0762046	0.210809	0.0780984	0	0	0	0	1	0.0649497	0.184691	0.0622845	0	0	0	0	0	0	0	0	1	0.065946	0.170746	0.077464	0	0
4930556G22Rik	1	complement(71983681..72038731)	ENSMUSG00000101764	0	0	0	0	0	0	0	0	0	0	0	0	0	0	0	0	0	0	0	0	0	0	0	0	0	0	0	0	0	0	0	0	0	0	0	0	0	0	0	0	0	0	0	0	0	0
Gm5528	1	72004288..72004767	ENSMUSG00000059483	0	0	0	0	0	0	0	0	0	0	0	0	0	0	0	0	0	0	0	0	0	0	0	0	0	0	0	0	0	0	0	0	0	0	0	0	0	0	0	0	0	0	0	0	0	0
Gm8885	1	72087857..72088454	ENSMUSG00000101496	0	0	0	0	0	0	0	0	0	0	0	0	0	0	0	0	0	0	0	0	0	0	0	0	0	0	0	0	0	0	0	0	0	0	0	0	0	0	0	0	0	0	0	0	0	0
Gm4319	1	complement(72107155..72122001)	ENSMUSG00000102123	0	0	0	0	0	0	0	0	0	0	0	0	0	0	0	0	0	0	0	0	0	0	0	0	0	0	0	0	0	0	0	0	0	0	0	0	0	0	0	0	0	0	0	0	0	0
Mreg	1	complement(72159442..72212307)	ENSMUSG00000039395	263	9.30319	22.3829	27.3147	316	10.5164	26.014	29.0375	353	10.6807	26.0221	29.3978	436	13.1932	31.3933	39.0412	249	8.2693	23.346	16.9526	226	8.24164	22.7993	17.6502	143	6.22175	17.4116	13.1553	284	8.82713	25.1009	17.6888	189	8.22131	19.812	22.8058	229	8.41515	20.7448	23.3839	259	8.17358	21.1629	20.0632	241	7.63479
Gm25360	1	72226240..72226430	ENSMUSG00000094655	0	0	0	0	0	0	0	0	0	0	0	0	0	0	0	0	0	0	0	0	0	0	0	0	0	0	0	0	0	0	0	0	0	0	0	0	0	0	0	0	0	0	0	0	0	0
D230017M19Rik	1	72236465..72274869	ENSMUSG00000097131	0	0	0	0	0	0	0	0	0	0	0	0	0	0	0	0	0	0	0	0	2	0.0312246	0.0863783	0.156197	1	0.0186268	0.0521273	0.0919954	1	0.0133065	0.0378384	0.0622845	0	0	0	0	0	0	0	0	1	0.0135106	0.0349814	0.077464	0	0
Gm23472	1	72236946..72237136	ENSMUSG00000094050	0	0	0	0	0	0	0	0	0	0	0	0	0	0	0	0	0	0	0	0	0	0	0	0	0	0	0	0	0	0	0	0	0	0	0	0	0	0	0	0	0	0	0	0	0	0
Gm24497	1	72244213..72244403	ENSMUSG00000093956	0	0	0	0	0	0	0	0	0	0	0	0	0	0	0	0	0	0	0	0	0	0	0	0	0	0	0	0	0	0	0	0	0	0	0	0	0	0	0	0	0	0	0	0	0	0
Gm25939	1	72255008..72255198	ENSMUSG00000093843	0	0	0	0	0	0	0	0	0	0	0	0	0	0	0	0	0	0	0	0	0	0	0	0	0	0	0	0	0	0	0	0	0	0	0	0	0	0	0	0	0	0	0	0	0	0
Pecr	1	complement(72259167..72284314)	ENSMUSG00000026189	2196	117.032	281.572	228.073	2138	107.197	265.171	196.463	2018	91.9909	224.123	168.059	2245	102.347	243.537	201.027	1199	59.9909	169.367	81.631	896	49.2278	136.182	69.9762	728	47.7205	133.546	66.9727	1188	55.6307	158.192	73.994	1370	89.7835	216.363	165.312	1544	85.4812	210.725	157.663	1498	71.2232	184.41	116.041	1706	81.4246
Tmem169	1	72284369..72303104	ENSMUSG00000026188	3	0.0793642	0.190945	0.311575	0	0	0	0	4	0.0905136	0.220523	0.333119	0	0	0	0	2	0.0496737	0.140239	0.136165	2	0.0545459	0.150893	0.156197	4	0.130156	0.364243	0.367982	4	0.0929797	0.264398	0.249138	2	0.0650633	0.156792	0.241331	1	0.0274823	0.0677485	0.102113	1	0.0236015	0.0611086	0.077464	1	0.0236923
Xrcc5	1	72307421..72394952	ENSMUSG00000026187	283	8.94886	21.5304	29.3919	235	6.9912	17.2939	21.5944	277	7.49224	18.2538	23.0685	282	7.6281	18.1512	25.2514	320	9.50003	26.8206	21.7864	269	8.76926	24.2589	21.0085	195	7.58431	21.2248	17.9391	318	8.83555	25.1248	19.8065	262	10.1879	24.5512	31.6144	297	9.75637	24.0511	30.3276	298	8.40686	21.7669	23.0843	322	9.11887
March4	1	complement(72427112..72536930)	ENSMUSG00000039372	0	0	0	0	0	0	0	0	0	0	0	0	0	0	0	0	0	0	0	0	0	0	0	0	0	0	0	0	0	0	0	0	0	0	0	0	1	0.0184342	0.0454435	0.102113	0	0	0	0	0	0
Gm15843	1	72459499..72460027	ENSMUSG00000085812	0	0	0	0	0	0	0	0	0	0	0	0	0	0	0	0	0	0	0	0	0	0	0	0	0	0	0	0	0	0	0	0	0	0	0	0	0	0	0	0	0	0	0	0	0	0
Smarcal1	1	72583251..72633134	ENSMUSG00000039354	132	1.86184	4.47948	13.7093	114	1.51278	3.74213	10.4756	134	1.61668	3.93881	11.1595	125	1.50822	3.58884	11.193	179	2.37037	6.69205	12.1868	165	2.39929	6.63728	12.8862	115	1.99511	5.58335	10.5795	200	2.4787	7.04846	12.4569	111	1.92529	4.63962	13.3939	143	2.09535	5.16538	14.6022	163	2.05113	5.31075	12.6266	144	1.81901
Gm39662	1	72641188..72642963	ENSMUSG00000110712	1	0.0630208	0.151624	0.103858	0	0	0	0	0	0	0	0	0	0	0	0	0	0	0	0	0	0	0	0	0	0	0	0	0	0	0	0	0	0	0	0	0	0	0	0	0	0	0	0	0	0
Ankar	1	complement(72642980..72700579)	ENSMUSG00000039342	0	0	0	0	0	0	0	0	0	0	0	0	0	0	0	0	0	0	0	0	0	0	0	0	0	0	0	0	0	0	0	0	0	0	0	0	0	0	0	0	0	0	0	0	0	0
Gm18035	1	72692864..72693452	ENSMUSG00000110487	0	0	0	0	0	0	0	0	0	0	0	0	0	0	0	0	0	0	0	0	0	0	0	0	0	0	0	0	0	0	0	0	0	0	0	0	0	0	0	0	0	0	0	0	0	0
Gm45859	1	complement(72706289..72706502)	ENSMUSG00000110596	0	0	0	0	0	0	0	0	0	0	0	0	0	0	0	0	0	0	0	0	0	0	0	0	0	0	0	0	0	0	0	0	0	0	0	0	0	0	0	0	0	0	0	0	0	0
Rpl37a	1	72711290..72713813	ENSMUSG00000046330	1698	97.2951	234.086	176.351	1735	93.5308	231.365	159.431	2270	111.258	271.063	189.045	2030	99.5028	236.769	181.775	2334	125.559	354.479	158.905	2023	119.503	330.587	157.993	1736	122.35	342.397	159.704	2585	130.148	370.091	161.006	1424	100.338	241.798	171.828	1763	104.944	258.703	180.026	1944	99.377	257.305	150.59	2010	103.146
Igfbp2	1	72824503..72852474	ENSMUSG00000039323	4260	186.344	448.331	442.436	6601	271.655	671.985	606.572	6784	253.829	618.419	564.97	3996	149.526	355.8	357.818	14487	594.946	1679.66	986.312	9100	410.37	1135.23	710.696	10999	591.778	1656.1	1011.86	12451	478.558	1360.83	775.505	3118	167.72	404.177	376.236	2711	123.193	303.691	276.829	2290	89.367	231.388	177.393	2813	110.199
Igfbp5	1	complement(72857932..72874884)	ENSMUSG00000026185	88	1.18378	2.84809	9.13952	58	0.734036	1.81576	5.32968	90	1.03557	2.52302	7.49518	217	2.49708	5.94185	19.4311	95	1.19979	3.38725	6.46784	58	0.804348	2.22511	4.52971	79	1.30712	3.65798	7.26764	107	1.26472	3.59638	6.66444	111	1.83617	4.42487	13.3939	72	1.00617	2.48037	7.35216	82	0.984095	2.548	6.35205	154	1.85529
1700027A15Rik	1	72984844..73025507	ENSMUSG00000101968	0	0	0	0	0	0	0	0	0	0	0	0	0	0	0	0	0	0	0	0	0	0	0	0	0	0	0	0	0	0	0	0	0	0	0	0	0	0	0	0	0	0	0	0	0	0
Tnp1	1	complement(73015074..73015909)	ENSMUSG00000026182	0	0	0	0	0	0	0	0	0	0	0	0	0	0	0	0	0	0	0	0	0	0	0	0	0	0	0	0	0	0	0	0	0	0	0	0	0	0	0	0	0	0	0	0	0	0
Gm38106	1	complement(73206890..73209423)	ENSMUSG00000102266	0	0	0	0	0	0	0	0	0	0	0	0	0	0	0	0	0	0	0	0	0	0	0	0	0	0	0	0	0	0	0	0	0	0	0	0	0	0	0	0	0	0	0	0	0	0
Gm29185	1	73269064..73306360	ENSMUSG00000101112	0	0	0	0	0	0	0	0	0	0	0	0	0	0	0	0	0	0	0	0	0	0	0	0	0	0	0	0	0	0	0	0	0	0	0	0	0	0	0	0	0	0	0	0	0	0
Gm29184	1	complement(73311717..73312050)	ENSMUSG00000100697	0	0	0	0	0	0	0	0	0	0	0	0	0	0	0	0	0	0	0	0	0	0	0	0	0	0	0	0	0	0	0	0	0	0	0	0	0	0	0	0	0	0	0	0	0	0
Pinc	1	complement(73390775..73407569)	ENSMUSG00000099877	0	0	0	0	0	0	0	0	0	0	0	0	0	0	0	0	0	0	0	0	0	0	0	0	0	0	0	0	0	0	0	0	0	0	0	0	0	0	0	0	0	0	0	0	0	0
Gm27315	1	73392246..73392399	ENSMUSG00000098697	0	0	0	0	0	0	0	0	0	0	0	0	0	0	0	0	0	0	0	0	0	0	0	0	0	0	0	0	0	0	0	0	0	0	0	0	0	0	0	0	0	0	0	0	0	0
D530049I02Rik	1	73398968..73430790	ENSMUSG00000101812	0	0	0	0	0	0	0	0	0	0	0	0	0	0	0	0	0	0	0	0	0	0	0	0	0	0	0	0	0	0	0	0	0	0	0	0	0	0	0	0	0	0	0	0	0	0
Gm9553	1	73512046..73513041	ENSMUSG00000100044	0	0	0	0	0	0	0	0	0	0	0	0	0	0	0	0	0	0	0	0	0	0	0	0	0	0	0	0	0	0	0	0	0	0	0	0	0	0	0	0	0	0	0	0	0	0
C530043A13Rik	1	complement(73522095..73529790)	ENSMUSG00000100444	1	0.0414534	0.0997343	0.103858	0	0	0	0	0	0	0	0	0	0	0	0	0	0	0	0	0	0	0	0	0	0	0	0	0	0	0	0	0	0	0	0	0	0	0	0	0	0	0	0	0	0
Gm29186	1	73528937..73536349	ENSMUSG00000100429	0	0	0	0	0	0	0	0	0	0	0	0	0	0	0	0	0	0	0	0	0	0	0	0	0	0	0	0	0	0	0	0	0	0	0	0	0	0	0	0	0	0	0	0	0	0
6030407O03Rik	1	complement(73618088..73864466)	ENSMUSG00000100301	0	0	0	0	1	0.0311264	0.0769966	0.091891	1	0.0282994	0.0689474	0.0832798	1	0.0283017	0.0673444	0.0895441	7	0.217429	0.613849	0.476578	1	0.034108	0.0943547	0.0780984	2	0.0813873	0.227763	0.183991	1	0.0290704	0.0826649	0.0622845	1	0.0406845	0.0980431	0.120666	1	0.0343698	0.0847273	0.102113	0	0	0	0	0	0
Gm29183	1	complement(73750321..73841917)	ENSMUSG00000101344	0	0	0	0	0	0	0	0	0	0	0	0	0	0	0	0	0	0	0	0	0	0	0	0	0	0	0	0	0	0	0	0	0	0	0	0	0	0	0	0	0	0	0	0	0	0
Gm25329	1	73763710..73763835	ENSMUSG00000088666	0	0	0	0	0	0	0	0	0	0	0	0	0	0	0	0	0	0	0	0	0	0	0	0	0	0	0	0	0	0	0	0	0	0	0	0	0	0	0	0	0	0	0	0	0	0
Mir6351	1	complement(73855477..73855575)	ENSMUSG00000098504	0	0	0	0	0	0	0	0	0	0	0	0	0	0	0	0	0	0	0	0	0	0	0	0	0	0	0	0	0	0	0	0	0	0	0	0	0	0	0	0	0	0	0	0	0	0
Tns1	1	complement(73910231..74124449)	ENSMUSG00000055322	1509	9.13641	21.9816	156.722	2162	12.3153	30.464	198.668	2791	14.4543	35.2158	232.434	2207	11.4308	27.1997	197.624	3036	17.2576	48.722	206.699	2023	12.6273	34.9317	157.993	4048	30.1458	84.3634	372.397	4744	25.2381	71.7672	295.478	1086	8.08572	19.4853	131.043	1607	10.1077	24.9172	164.096	3014	16.2804	42.153	233.476	2623	14.2229
Rufy4	1	74125541..74148223	ENSMUSG00000061815	7	0.242829	0.584231	0.727008	4	0.130546	0.322929	0.367564	4	0.11869	0.289171	0.333119	5	0.148374	0.353059	0.447721	11	0.358252	1.01142	0.748908	10	0.357628	0.989327	0.780984	14	0.597353	1.6717	1.28794	23	0.701061	1.99354	1.43254	1	0.0426585	0.1028	0.120666	11	0.396411	0.97722	1.12325	24	0.742763	1.92315	1.85914	22	0.683485
Cxcr2	1	74153989..74161246	ENSMUSG00000026180	2	0.0530136	0.127547	0.207716	3	0.0748136	0.185065	0.275673	1	0.0226729	0.0552394	0.0832798	2	0.0453496	0.10791	0.179088	10	0.248858	0.702578	0.680826	13	0.355246	0.982738	1.01528	14	0.456442	1.27736	1.28794	26	0.605558	1.72197	1.6194	1	0.0325957	0.0785502	0.120666	1	0.0275364	0.0678819	0.102113	10	0.23648	0.612289	0.77464	0	0
Cxcr1	1	complement(74191785..74194631)	ENSMUSG00000048480	0	0	0	0	0	0	0	0	0	0	0	0	0	0	0	0	4	0.203492	0.574502	0.27233	1	0.0558629	0.154537	0.0780984	0	0	0	0	0	0	0	0	1	0.0666342	0.160578	0.120666	0	0	0	0	0	0	0	0	0	0
Mir1928	1	complement(74206554..74206620)	ENSMUSG00000087820	0	0	0	0	0	0	0	0	0	0	0	0	0	0	0	0	0	0	0	0	0	0	0	0	0	0	0	0	0	0	0	0	0	0	0	0	0	0	0	0	0	0	0	0	0	0
Gm25524	1	74212813..74212919	ENSMUSG00000094768	0	0	0	0	0	0	0	0	0	0	0	0	0	0	0	0	0	0	0	0	0	0	0	0	0	0	0	0	0	0	0	0	0	0	0	0	0	0	0	0	0	0	0	0	0	0
Arpc2	1	74236084..74268209	ENSMUSG00000006304	1326	52.6961	126.783	137.716	1404	52.4933	129.851	129.015	1587	53.9464	131.433	132.165	1495	50.8232	120.935	133.868	2057	76.7472	216.674	140.046	2015	82.5542	228.374	157.368	1618	79.0885	221.33	148.849	2423	84.6084	240.593	150.915	1098	53.6587	129.309	132.491	1306	53.9173	132.915	133.36	1758	62.329	161.381	136.182	1411	50.2187
Gpbar1	1	74278550..74279624	ENSMUSG00000064272	0	0	0	0	0	0	0	0	0	0	0	0	0	0	0	0	0	0	0	0	0	0	0	0	1	0.0924409	0.258697	0.0919954	2	0.132074	0.375568	0.124569	0	0	0	0	0	0	0	0	1	0.0670502	0.173605	0.077464	0	0
Aamp	1	complement(74279840..74284738)	ENSMUSG00000006299	1404	32.8031	78.9221	145.817	1471	32.3342	79.9843	135.172	1584	31.6558	77.1248	131.915	1551	30.9988	73.7622	138.883	1454	31.8937	90.0427	98.9921	1386	33.3841	92.3523	108.244	1121	32.2146	90.153	103.127	1424	29.2336	83.1289	88.6932	1038	29.8227	71.8679	125.251	1381	33.519	82.63	141.018	1588	33.1005	85.7032	123.013	1510	31.5957
Gm28364	1	74281161..74281866	ENSMUSG00000101503	0	0	0	0	0	0	0	0	0	0	0	0	0	0	0	0	0	0	0	0	0	0	0	0	0	0	0	0	1	0.212545	0.604395	0.0622845	0	0	0	0	0	0	0	0	0	0	0	0	1	0.216635
Pnkd	1	74284930..74353694	ENSMUSG00000026179	498	9.22393	22.1922	51.7214	497	8.66054	21.4234	45.6698	662	10.4881	25.5527	55.1312	882	13.9747	33.2529	78.9779	584	10.1553	28.6706	39.7602	589	11.2469	31.1128	46	430	9.79615	27.4146	39.558	827	13.4591	38.2725	51.5093	514	11.7072	28.2124	62.0222	635	12.2183	30.1201	64.8419	807	13.3351	34.527	62.5134	590	9.78683
Gm37503	1	complement(74287542..74287860)	ENSMUSG00000103013	0	0	0	0	0	0	0	0	0	0	0	0	0	0	0	0	0	0	0	0	0	0	0	0	0	0	0	0	0	0	0	0	0	0	0	0	0	0	0	0	0	0	0	0	0	0
Tmbim1	1	complement(74288247..74305622)	ENSMUSG00000006301	190	1.21262	2.9175	19.7331	213	1.27895	3.16371	19.5728	206	1.12458	2.73988	17.1556	196	1.07008	2.54627	17.5507	339	2.03126	5.73468	23.08	303	1.99363	5.51509	23.6638	293	2.30007	6.43677	26.9547	341	1.91228	5.43779	21.239	137	1.07522	2.5911	16.5312	165	1.09397	2.69683	16.8487	287	1.63415	4.23111	22.2322	177	1.0117
Gm29358	1	74295603..74298867	ENSMUSG00000099931	0	0	0	0	0	0	0	0	0	0	0	0	0	0	0	0	0	0	0	0	0	0	0	0	0	0	0	0	0	0	0	0	0	0	0	0	0	0	0	0	0	0	0	0	0	0
Gm37931	1	74307848..74310713	ENSMUSG00000103403	0	0	0	0	0	0	0	0	0	0	0	0	0	0	0	0	0	0	0	0	0	0	0	0	0	0	0	0	0	0	0	0	0	0	0	0	0	0	0	0	0	0	0	0	0	0
Catip	1	74362108..74369321	ENSMUSG00000073650	0	0	0	0	2	0.0687568	0.170082	0.183782	1	0.031256	0.0761509	0.0832798	0	0	0	0	2	0.0686131	0.193709	0.136165	1	0.0376715	0.104213	0.0780984	1	0.0449452	0.12578	0.0919954	3	0.096323	0.273905	0.186854	2	0.0898703	0.216573	0.241331	0	0	0	0	1	0.0326002	0.0844078	0.077464	2	0.0654511
Slc11a1	1	74375195..74386062	ENSMUSG00000026177	63	1.3738	3.30528	6.54307	115	2.35931	5.83615	10.5675	112	2.08907	5.08972	9.32733	88	1.64155	3.90608	7.87988	428	8.76236	24.738	29.1393	601	13.511	37.3762	46.9372	428	11.4796	32.1259	39.374	658	12.6077	35.8513	40.9832	63	1.68938	4.07113	7.60194	68	1.54044	3.79743	6.9437	220	4.27999	11.0817	17.0421	60	1.17176
Ctdsp1	1	74391509..74397285	ENSMUSG00000026176	1239	30.0246	72.2374	128.68	1560	35.5659	87.9784	143.35	1573	32.6051	79.4377	130.999	1486	30.8043	73.2994	133.063	1730	39.3592	111.119	117.783	1643	41.0462	113.548	128.316	1164	34.6944	97.0928	107.083	1906	40.584	115.405	118.714	1426	42.4941	102.404	172.069	1663	41.8648	103.204	169.814	1944	42.0281	108.818	150.59	1656	35.9394
Mir26b	1	74394310..74394394	ENSMUSG00000065468	0	0	0	0	0	0	0	0	0	0	0	0	0	0	0	0	0	0	0	0	0	0	0	0	0	0	0	0	0	0	0	0	0	0	0	0	0	0	0	0	0	0	0	0	0	0
Vil1	1	74409376..74435559	ENSMUSG00000026175	2	0.0455042	0.10948	0.207716	8	0.171243	0.4236	0.735128	4	0.0778452	0.189659	0.333119	1	0.0194629	0.0463123	0.0895441	33	0.704902	1.99009	2.24672	25	0.586396	1.62218	1.95246	20	0.559695	1.56631	1.83991	31	0.619738	1.76229	1.93082	1	0.0279785	0.0674236	0.120666	0	0	0	0	4	0.0811929	0.210223	0.309856	3	0.0611289
Usp37	1	complement(74435511..74544284)	ENSMUSG00000033364	100	0.72911	1.75419	10.3858	157	1.07695	2.66402	14.4269	135	0.841933	2.05125	11.2428	138	0.860713	2.04808	12.3571	161	1.10208	3.1114	10.9613	154	1.15756	3.20222	12.0272	154	1.38107	3.86493	14.1673	229	1.46708	4.1718	14.2632	106	0.95039	2.29028	12.7906	123	0.931642	2.29665	12.5599	147	0.956196	2.47577	11.3872	120	0.783571
Gm37733	1	complement(74500340..74503301)	ENSMUSG00000103227	0	0	0	0	0	0	0	0	0	0	0	0	0	0	0	0	0	0	0	0	0	0	0	0	0	0	0	0	0	0	0	0	0	0	0	0	0	0	0	0	0	0	0	0	0	0
Cnot9	1	74506058..74530842	ENSMUSG00000026174	97	2.04833	4.92814	10.0742	139	2.7615	6.83104	12.7728	170	3.07062	7.48114	14.1576	140	2.52896	6.0177	12.5362	150	2.9738	8.39567	10.2124	136	2.96071	8.19037	10.6214	114	2.96096	8.28628	10.4875	168	3.11718	8.86403	10.4638	112	2.90836	7.00867	13.5146	107	2.34726	5.78639	10.9261	143	2.69401	6.97529	11.0773	136	2.57199
Plcd4	1	74542888..74567794	ENSMUSG00000026173	0	0	0	0	2	0.0280482	0.0693821	0.183782	4	0.0510016	0.124258	0.333119	2	0.0255029	0.0606845	0.179088	3	0.0419844	0.118531	0.204248	2	0.0307349	0.0850237	0.156197	1	0.0183347	0.0513098	0.0919954	5	0.065489	0.186225	0.311423	1	0.0183306	0.0441736	0.120666	2	0.0309709	0.0763484	0.204227	1	0.0132987	0.0344328	0.077464	4	0.0533994
Zfp142	1	complement(74565127..74588246)	ENSMUSG00000026135	71	0.505177	1.21542	7.37393	163	1.09113	2.69909	14.9782	177	1.07723	2.62452	14.7405	114	0.693867	1.65107	10.208	187	1.24917	3.52666	12.7314	169	1.23966	3.42933	13.1986	138	1.20771	3.3798	12.6954	195	1.21912	3.46669	12.1455	57	0.498727	1.20185	6.87795	62	0.458276	1.12973	6.33102	142	0.901384	2.33385	10.9999	68	0.433309
Gm25035	1	complement(74586896..74586972)	ENSMUSG00000093155	0	0	0	0	0	0	0	0	0	0	0	0	0	0	0	0	0	0	0	0	0	0	0	0	0	0	0	0	0	0	0	0	0	0	0	0	0	0	0	0	0	0	0	0	0	0
Bcs1l	1	74588289..74592443	ENSMUSG00000026172	125	4.60725	11.0847	12.9823	86	2.98217	7.37692	7.90262	146	4.60294	11.2144	12.1588	157	4.95014	11.7789	14.0584	123	4.25628	12.0164	8.37416	103	3.91379	10.8269	8.04414	82	3.71746	10.4033	7.54362	128	4.1454	11.7879	7.97242	90	4.07922	9.83025	10.8599	93	3.56094	8.77832	9.49653	126	4.14323	10.7276	9.76046	109	3.59801
Rnf25	1	complement(74593748..74601397)	ENSMUSG00000026171	111	4.11187	9.8929	11.5283	172	5.99442	14.8282	15.8052	185	5.86191	14.2817	15.4068	175	5.5455	13.1956	15.6702	182	6.32968	17.87	12.391	126	4.8119	13.3114	9.8404	113	5.14867	14.4086	10.3955	167	5.43573	15.4571	10.4015	93	4.23645	10.2092	11.2219	105	4.0407	9.96099	10.7219	173	5.71741	14.8034	13.4013	167	5.54034
Stk36	1	74601445..74636894	ENSMUSG00000033276	2	0.0251026	0.0603953	0.207716	8	0.0944672	0.233681	0.735128	8	0.0858874	0.209252	0.666238	10	0.107368	0.255484	0.895441	21	0.247458	0.698626	1.42973	10	0.129395	0.357953	0.780984	9	0.138941	0.388829	0.827959	21	0.231597	0.658571	1.30798	5	0.0771723	0.185973	0.603329	7	0.0912719	0.225001	0.714793	12	0.134371	0.347912	0.929568	5	0.0562034
Ttll4	1	74661745..74703730	ENSMUSG00000033257	267	1.8714	4.50248	27.7301	484	3.19156	7.89489	44.4752	468	2.80577	6.83586	38.9749	444	2.6621	6.33452	39.7576	504	3.3165	9.36318	34.3136	388	2.8036	7.75577	30.3022	474	4.08634	11.4357	43.6058	542	3.33795	9.49183	33.7582	210	1.81	4.3618	25.3398	348	2.53388	6.24643	35.5354	422	2.63879	6.83231	32.6898	422	2.64894
Cyp27a1	1	74713574..74737892	ENSMUSG00000026170	5521	205.272	493.872	573.401	5231	182.978	452.629	480.682	5996	190.689	464.585	499.345	5495	174.77	415.868	492.045	3031	105.802	298.7	206.358	2803	107.44	297.216	218.91	2230	101.981	285.394	205.15	3734	121.987	346.882	232.57	3549	162.264	391.029	428.243	4322	166.935	411.523	441.334	4408	146.215	378.576	341.461	6672	222.163
Prkag3	1	complement(74738922..74749221)	ENSMUSG00000006542	2	0.0438852	0.105585	0.207716	0	0	0	0	0	0	0	0	2	0.0375409	0.0893292	0.179088	7	0.144205	0.407121	0.476578	3	0.0678639	0.187736	0.234295	4	0.107956	0.302117	0.367982	5	0.0964015	0.274128	0.311423	5	0.134915	0.325124	0.603329	2	0.0455899	0.112387	0.204227	6	0.117456	0.304116	0.464784	4	0.0786054
Gm27507	1	74764798..74764890	ENSMUSG00000098351	0	0	0	0	0	0	0	0	0	0	0	0	0	0	0	0	0	0	0	0	0	0	0	0	0	0	0	0	0	0	0	0	0	0	0	0	0	0	0	0	0	0	0	0	0	0
Wnt6	1	74771892..74785322	ENSMUSG00000033227	1	0.036858	0.088678	0.103858	0	0	0	0	0	0	0	0	0	0	0	0	1	0.0346039	0.0976942	0.0680826	3	0.113994	0.315348	0.234295	1	0.0453348	0.12687	0.0919954	0	0	0	0	3	0.135974	0.327675	0.361997	1	0.0382897	0.0943905	0.102113	1	0.0328827	0.0851394	0.077464	0	0
Gm29539	1	complement(74774943..74777405)	ENSMUSG00000099472	0	0	0	0	0	0	0	0	0	0	0	0	0	0	0	0	0	0	0	0	0	0	0	0	0	0	0	0	0	0	0	0	0	0	0	0	0	0	0	0	0	0	0	0	0	0
Wnt10a	1	74791516..74804179	ENSMUSG00000026167	1	0.0327361	0.078761	0.103858	0	0	0	0	0	0	0	0	0	0	0	0	2	0.0614682	0.173538	0.136165	2	0.0674973	0.186721	0.156197	2	0.0805299	0.225364	0.183991	5	0.143821	0.40897	0.311423	1	0.0402559	0.0970102	0.120666	0	0	0	0	0	0	0	0	0	0
Gm16582	1	74850895..74879953	ENSMUSG00000089964	0	0	0	0	0	0	0	0	0	0	0	0	0	0	0	0	0	0	0	0	0	0	0	0	0	0	0	0	0	0	0	0	0	0	0	0	0	0	0	0	0	0	0	0	0	0
Cdk5r2	1	74854934..74857732	ENSMUSG00000090071	0	0	0	0	0	0	0	0	0	0	0	0	0	0	0	0	0	0	0	0	0	0	0	0	0	0	0	0	0	0	0	0	0	0	0	0	0	0	0	0	0	0	0	0	0	0
Fev	1	complement(74881509..74885419)	ENSMUSG00000055197	0	0	0	0	0	0	0	0	0	0	0	0	1	0.0427414	0.101704	0.0895441	1	0.0469089	0.132434	0.0680826	0	0	0	0	0	0	0	0	1	0.0439023	0.124841	0.0622845	1	0.061442	0.148065	0.120666	2	0.103811	0.255911	0.204227	0	0	0	0	0	0
Cryba2	1	complement(74889934..74893143)	ENSMUSG00000006546	0	0	0	0	0	0	0	0	0	0	0	0	0	0	0	0	0	0	0	0	0	0	0	0	0	0	0	0	0	0	0	0	0	0	0	0	0	0	0	0	0	0	0	0	0	0
Mir375	1	complement(74900658..74900721)	ENSMUSG00000065616	0	0	0	0	0	0	0	0	0	0	0	0	0	0	0	0	0	0	0	0	0	0	0	0	0	0	0	0	0	0	0	0	0	0	0	0	0	0	0	0	0	0	0	0	0	0
Cfap65	1	complement(74902071..74935599)	ENSMUSG00000047021	0	0	0	0	0	0	0	0	0	0	0	0	0	0	0	0	0	0	0	0	0	0	0	0	0	0	0	0	0	0	0	0	0	0	0	0	0	0	0	0	0	0	0	0	0	0
Gm15841	1	74902371..74907653	ENSMUSG00000089653	0	0	0	0	0	0	0	0	0	0	0	0	0	0	0	0	0	0	0	0	0	0	0	0	0	0	0	0	0	0	0	0	0	0	0	0	0	0	0	0	0	0	0	0	0	0
Ihh	1	complement(74945315..74951672)	ENSMUSG00000006538	28	0.74219	1.78566	2.90803	71	1.77059	4.37986	6.52426	42	0.952263	2.32005	3.49775	12	0.272098	0.647461	1.07453	65	1.61757	4.56675	4.42537	78	2.13148	5.89643	6.09168	41	1.33672	3.74084	3.77181	144	3.35386	9.53706	8.96897	36	1.17344	2.82781	4.34397	32	0.881166	2.17222	3.26762	28	0.662143	1.71441	2.16899	11	0.261128
Gm37744	1	74954252..74955841	ENSMUSG00000103145	0	0	0	0	0	0	0	0	0	0	0	0	0	0	0	0	0	0	0	0	0	0	0	0	0	0	0	0	0	0	0	0	0	0	0	0	0	0	0	0	0	0	0	0	0	0
Nhej1	1	complement(74967139..75125200)	ENSMUSG00000026162	17	1.30435	3.13817	1.76559	17	1.22714	3.03555	1.56215	22	1.44383	3.51769	1.83215	28	1.83776	4.37297	2.50724	24	1.72882	4.88081	1.63398	26	2.05658	5.68924	2.03056	11	1.03809	2.90512	1.01195	43	2.89893	8.24341	2.67823	20	1.88702	4.54741	2.41331	23	1.83325	4.51927	2.34861	31	2.12198	5.4942	2.40138	34	2.33629
Slc23a3	1	complement(75125541..75133890)	ENSMUSG00000026205	2	0.0745664	0.179402	0.207716	3	0.105229	0.260303	0.275673	5	0.159453	0.388485	0.416399	1	0.0318933	0.0758906	0.0895441	3	0.105009	0.296464	0.204248	2	0.0768728	0.212657	0.156197	4	0.183431	0.513335	0.367982	2	0.0655192	0.186311	0.124569	2	0.0916951	0.22097	0.241331	2	0.0774629	0.190959	0.204227	1	0.0332621	0.0861217	0.077464	2	0.0667801
Cnppd1	1	complement(75134554..75142711)	ENSMUSG00000033159	713	10.2228	24.5953	74.0509	520	7.01429	17.3511	47.7833	540	6.62251	16.1348	44.9711	574	7.04006	16.7519	51.3983	845	11.3744	32.1123	57.5298	781	11.5441	31.935	60.9949	643	11.3394	31.7334	59.1531	822	10.3556	29.4473	51.1979	583	10.279	24.7706	70.3481	611	9.1006	22.4345	62.3912	911	11.6529	30.1714	70.5697	858	11.0172
Retreg2	1	75142778..75147913	ENSMUSG00000049339	1876	50.5392	121.594	194.838	2059	52.186	129.091	189.204	2218	51.1102	124.523	184.715	2190	50.4692	120.092	196.102	2046	51.7482	146.096	139.297	1934	53.7132	148.59	151.042	1514	50.1674	140.394	139.281	2111	49.97	142.095	131.483	1817	60.1941	145.058	219.25	2131	59.6389	147.02	217.603	2296	55.1828	142.878	177.857	2328	56.1672
Zfand2b	1	75168646..75171629	ENSMUSG00000026197	220	10.0307	24.1332	22.8488	263	11.2815	27.9067	24.1673	263	10.2569	24.9894	21.9026	282	10.9988	26.1717	25.2514	266	11.3863	32.146	18.11	253	11.8921	32.8977	19.7589	169	9.47754	26.523	15.5472	274	10.977	31.2143	17.066	200	11.2135	27.0227	24.1331	237	11.2255	27.6728	24.2008	253	10.2912	26.6458	19.5984	283	11.5558
Abcb6	1	complement(75171717..75180392)	ENSMUSG00000026198	869	13.2096	31.7814	90.2528	1009	14.4299	35.6948	92.718	1196	15.5507	37.8871	99.6026	1064	13.8356	32.9219	95.275	841	12.0021	33.8846	57.2574	663	10.3899	28.7422	51.7793	622	11.6295	32.5452	57.2212	869	11.6068	33.0053	54.1253	694	12.9727	31.2621	83.742	907	14.3228	35.308	92.6167	1079	14.6328	37.8869	83.5836	986	13.423
Gm29253	1	complement(75171731..75185146)	ENSMUSG00000099519	31	0.478795	1.15195	3.21961	29	0.421393	1.04239	2.66484	26	0.343488	0.836859	2.16527	11	0.145334	0.345824	0.984986	7	0.101503	0.286565	0.476578	8	0.127382	0.352383	0.624788	6	0.113983	0.318982	0.551973	13	0.176423	0.501679	0.809699	15	0.284893	0.686545	1.80999	5	0.0802247	0.197767	0.510566	10	0.137792	0.356769	0.77464	13	0.179819
Atg9a	1	complement(75180860..75192196)	ENSMUSG00000033124	724	10.1517	24.4243	75.1934	768	10.1312	25.0614	70.5723	967	11.5978	28.2564	80.5315	874	10.4833	24.9451	78.2616	747	9.83361	27.7624	50.8577	582	8.413	23.2734	45.4533	569	9.81322	27.4624	52.3454	820	10.1027	28.7282	51.0733	672	11.587	27.9228	81.0874	824	12.0026	29.5885	84.1413	882	11.0333	28.5671	68.3232	860	10.7994
Ankzf1	1	75192151..75199387	ENSMUSG00000026199	236	3.70811	8.92147	24.5105	218	3.22254	7.97152	20.0322	255	3.42713	8.34972	21.2363	224	3.01075	7.16412	20.0579	377	5.56128	15.7007	25.6671	325	5.26445	14.5633	25.382	225	4.34833	12.1689	20.699	329	4.54215	12.9161	20.4916	188	3.63246	8.75363	22.6852	200	3.26453	8.04761	20.4227	297	4.16326	10.7794	23.0068	299	4.20741
Glb1l	1	complement(75198236..75210813)	ENSMUSG00000026200	27	0.423656	1.01929	2.80417	35	0.516678	1.27809	3.21618	22	0.295272	0.719388	1.83215	28	0.375832	0.894298	2.50724	85	1.25217	3.53513	5.78702	79	1.27793	3.5352	6.16978	55	1.06148	2.97057	5.05975	104	1.43386	4.07735	6.47759	28	0.540269	1.30196	3.37864	25	0.407511	1.00458	2.55283	46	0.643937	1.66727	3.56334	44	0.618309
Gm27943	1	complement(75209613..75209728)	ENSMUSG00000099204	0	0	0	0	0	0	0	0	0	0	0	0	0	0	0	0	0	0	0	0	0	0	0	0	0	0	0	0	0	0	0	0	0	0	0	0	0	0	0	0	0	0	0	0	0	0
Stk16	1	75210838..75215606	ENSMUSG00000026201	526	9.7582	23.4776	54.6294	684	11.9383	29.5315	62.8534	822	13.0439	31.7795	68.456	797	12.6482	30.0966	71.3667	812	14.1427	39.928	55.283	620	11.8578	32.8029	48.421	551	12.5729	35.1854	50.6895	857	13.9698	39.7246	53.3778	544	12.4104	29.907	65.6422	678	13.0666	32.2115	69.2328	816	13.5055	34.9682	63.2106	744	12.3612
Tuba4a	1	complement(75214228..75219865)	ENSMUSG00000026202	885	19.3195	46.4815	91.9145	1880	38.6112	95.5115	172.755	1851	34.5629	84.2075	154.151	1967	36.7319	87.4042	176.133	688	14.1005	39.8088	46.8408	461	10.3749	28.7006	36.0034	395	10.606	29.6809	36.3382	781	14.9806	42.599	48.6442	925	24.8312	59.8391	111.616	1082	24.5375	60.4891	110.487	906	17.6448	45.6857	70.1824	687	13.4312
A630095N17Rik	1	complement(75220095..75232102)	ENSMUSG00000096094	1	0.0719436	0.173092	0.103858	0	0	0	0	0	0	0	0	0	0	0	0	2	0.135088	0.381381	0.136165	3	0.222507	0.615532	0.234295	0	0	0	0	1	0.0632146	0.179758	0.0622845	0	0	0	0	0	0	0	0	2	0.128369	0.33237	0.154928	0	0
Dnajb2	1	75236406..75245692	ENSMUSG00000026203	442	8.40442	20.2205	45.9053	604	10.805	26.728	55.5021	835	13.5807	33.0875	69.5386	784	12.7523	30.3443	70.2026	656	11.7107	33.0618	44.6622	605	11.8596	32.8079	47.2496	474	11.0857	31.0235	43.6058	717	11.9793	34.0643	44.658	528	12.3459	29.7516	63.7115	710	14.0247	34.5733	72.5004	938	15.912	41.1991	72.6612	766	13.0442
Ptprn	1	complement(75247027..75264502)	ENSMUSG00000026204	0	0	0	0	1	0.0178891	0.0442517	0.091891	4	0.0650573	0.158503	0.333119	1	0.0162657	0.0387044	0.0895441	2	0.0357034	0.100798	0.136165	2	0.0392053	0.108456	0.156197	0	0	0	0	4	0.0668299	0.190038	0.249138	0	0	0	0	3	0.0592594	0.146084	0.30634	2	0.0339275	0.0878445	0.154928	0	0
Gm28294	1	75252322..75257427	ENSMUSG00000101840	0	0	0	0	0	0	0	0	0	0	0	0	0	0	0	0	0	0	0	0	0	0	0	0	0	0	0	0	0	0	0	0	0	0	0	0	0	0	0	0	0	0	0	0	0	0
Resp18	1	complement(75272199..75278415)	ENSMUSG00000033061	0	0	0	0	0	0	0	0	0	0	0	0	0	0	0	0	0	0	0	0	0	0	0	0	0	0	0	0	0	0	0	0	0	0	0	0	0	0	0	0	0	0	0	0	0	0
Gm28902	1	75272605..75275652	ENSMUSG00000100556	0	0	0	0	0	0	0	0	0	0	0	0	0	0	0	0	0	0	0	0	0	0	0	0	0	0	0	0	0	0	0	0	0	0	0	0	0	0	0	0	0	0	0	0	0	0
Dnpep	1	complement(75307896..75317990)	ENSMUSG00000026209	431	8.11883	19.5334	44.7629	475	8.41806	20.8235	43.6482	602	9.69981	23.6322	50.1344	481	7.75082	18.4432	43.0707	508	8.98408	25.364	34.5859	466	9.04964	25.0345	36.3939	404	9.36047	26.1954	37.1661	651	10.7751	30.6402	40.5472	405	9.38154	22.608	48.8696	542	10.6064	26.1464	55.3454	521	8.75569	22.6701	40.3587	491	8.28326
Des	1	75360329..75368579	ENSMUSG00000026208	32	0.688697	1.65696	3.32346	53	1.07314	2.6546	4.87022	54	0.994082	2.42194	4.49711	37	0.681186	1.62089	3.31313	213	4.30379	12.1505	14.5016	107	2.37406	6.56748	8.35653	110	2.91186	8.14888	10.1195	180	3.40389	9.67933	11.2112	55	1.45561	3.50777	6.63662	56	1.25204	3.08647	5.71834	84	1.61285	4.17596	6.50697	48	0.925173
Gm15179	1	complement(75368212..75375012)	ENSMUSG00000085653	0	0	0	0	0	0	0	0	0	0	0	0	0	0	0	0	0	0	0	0	0	0	0	0	0	0	0	0	0	0	0	0	0	0	0	0	0	0	0	0	0	0	0	0	0	0
Speg	1	75375297..75432320	ENSMUSG00000026207	15	0.0951174	0.228846	1.55787	13	0.0775558	0.191848	1.19458	9	0.0488159	0.118933	0.749518	17	0.0922155	0.219428	1.52225	72	0.428642	1.21015	4.90195	66	0.431461	1.19358	5.1545	65	0.50697	1.41876	5.9797	97	0.540463	1.53686	6.0416	13	0.101371	0.244288	1.56865	16	0.1054	0.259828	1.63381	13	0.0735442	0.190419	1.00703	12	0.0681481
Gm15178	1	complement(75392131..75396363)	ENSMUSG00000086053	0	0	0	0	0	0	0	0	0	0	0	0	0	0	0	0	0	0	0	0	0	0	0	0	0	0	0	0	0	0	0	0	0	0	0	0	0	0	0	0	0	0	0	0	0	0
Gmppa	1	75435930..75443179	ENSMUSG00000033021	222	7.48893	18.0179	23.0565	224	7.10914	17.5857	20.5836	306	8.82955	21.5119	25.4836	242	6.98342	16.6172	21.6697	387	12.2566	34.6031	26.348	464	16.1367	44.6398	36.2377	272	11.2859	31.5837	25.0228	451	13.3681	38.0135	28.0903	168	6.96914	16.7945	20.2718	215	7.53452	18.5738	21.9544	273	8.2161	21.273	21.1477	229	6.9184
Asic4	1	75450436..75474343	ENSMUSG00000033007	0	0	0	0	0	0	0	0	0	0	0	0	0	0	0	0	0	0	0	0	0	0	0	0	0	0	0	0	0	0	0	0	0	0	0	0	0	0	0	0	0	0	0	0	0	0
Gm37264	1	complement(75468570..75470761)	ENSMUSG00000102605	0	0	0	0	0	0	0	0	0	0	0	0	0	0	0	0	0	0	0	0	0	0	0	0	0	0	0	0	0	0	0	0	0	0	0	0	0	0	0	0	0	0	0	0	0	0
Chpf	1	complement(75474569..75479307)	ENSMUSG00000032997	20	0.419049	1.00821	2.07716	44	0.867342	2.14552	4.0432	40	0.716879	1.74657	3.33119	50	0.896172	2.13246	4.47721	139	2.73428	7.71946	9.46348	106	2.28966	6.334	8.27843	118	3.04101	8.5103	10.8555	167	3.07452	8.74272	10.4015	29	0.747199	1.80063	3.49931	23	0.500626	1.23413	2.34861	100	1.86927	4.83988	7.7464	48	0.9007
Obsl1	1	complement(75479310..75506452)	ENSMUSG00000026211	7	0.0667945	0.160703	0.727008	19	0.170568	0.421931	1.74593	13	0.106105	0.25851	1.08264	10	0.0816261	0.194231	0.895441	107	0.958561	2.70622	7.28484	65	0.639418	1.76886	5.0764	96	1.12672	3.15313	8.83156	131	1.09835	3.12326	8.15927	6	0.0704039	0.169662	0.723994	20	0.198255	0.48873	2.04227	44	0.374569	0.969828	3.40841	21	0.179459
Tmem198	1	75479532..75485705	ENSMUSG00000051703	0	0	0	0	0	0	0	0	0	0	0	0	0	0	0	0	0	0	0	0	1	0.0332634	0.0920185	0.0780984	0	0	0	0	3	0.085052	0.241854	0.186854	0	0	0	0	0	0	0	0	2	0.0575711	0.149062	0.154928	0	0
Inha	1	75507077..75510366	ENSMUSG00000032968	2	0.109549	0.263569	0.207716	2	0.103065	0.25495	0.183782	3	0.140557	0.342447	0.249839	1	0.0468561	0.111495	0.0895441	13	0.668524	1.88739	0.885073	9	0.50822	1.40592	0.702886	8	0.538977	1.50833	0.735963	24	1.15509	3.28463	1.49483	1	0.0673571	0.162319	0.120666	0	0	0	0	1	0.0488671	0.126526	0.077464	2	0.0981101
Gm15181	1	complement(75514107..75514283)	ENSMUSG00000082745	0	0	0	0	0	0	0	0	0	0	0	0	0	0	0	0	0	0	0	0	0	0	0	0	0	0	0	0	0	0	0	0	0	0	0	0	0	0	0	0	0	0	0	0	0	0
Stk11ip	1	75521529..75537335	ENSMUSG00000026213	83	1.16765	2.80928	8.62023	81	1.07206	2.65194	7.44317	77	0.926562	2.25744	6.41254	63	0.758159	1.80405	5.64128	181	2.39059	6.74915	12.3229	155	2.24799	6.21874	12.1053	131	2.26676	6.34355	12.0514	204	2.52167	7.17065	12.706	73	1.26287	3.04331	8.8086	82	1.19839	2.95423	8.37329	119	1.49354	3.86705	9.21821	84	1.05832
Gm15183	1	75542211..75542558	ENSMUSG00000082059	0	0	0	0	0	0	0	0	0	0	0	0	0	0	0	0	0	0	0	0	0	0	0	0	0	0	0	0	0	0	0	0	0	0	0	0	0	0	0	0	0	0	0	0	0	0
Slc4a3	1	75546266..75562172	ENSMUSG00000006576	7	0.0657692	0.158236	0.727008	10	0.0883948	0.21866	0.91891	9	0.0723298	0.176221	0.749518	8	0.0642984	0.152999	0.716353	83	0.732143	2.06699	5.65085	41	0.397134	1.09861	3.20204	50	0.577823	1.61704	4.59977	104	0.858584	2.44148	6.47759	6	0.0693232	0.167057	0.723994	4	0.0390422	0.0962456	0.408453	12	0.100587	0.260438	0.929568	8	0.0673159
Gm15180	1	75568083..75568574	ENSMUSG00000083244	0	0	0	0	0	0	0	0	0	0	0	0	0	0	0	0	0	0	0	0	0	0	0	0	0	0	0	0	0	0	0	0	0	0	0	0	0	0	0	0	0	0	0	0	0	0
Gm15182	1	75624654..75626329	ENSMUSG00000082528	0	0	0	0	0	0	0	0	0	0	0	0	0	0	0	0	0	0	0	0	0	0	0	0	0	0	0	0	0	0	0	0	0	0	0	0	0	0	0	0	0	0	0	0	0	0
Gm5257	1	75636390..75637179	ENSMUSG00000082012	0	0	0	0	0	0	0	0	0	0	0	0	0	0	0	0	0	0	0	0	0	0	0	0	0	0	0	0	0	0	0	0	0	0	0	0	0	0	0	0	0	0	0	0	0	0
Gm29065	1	complement(76016658..76018756)	ENSMUSG00000099996	0	0	0	0	0	0	0	0	0	0	0	0	0	0	0	0	0	0	0	0	0	0	0	0	0	0	0	0	0	0	0	0	0	0	0	0	0	0	0	0	0	0	0	0	0	0
Gm29068	1	complement(76110181..76110580)	ENSMUSG00000101763	0	0	0	0	0	0	0	0	0	0	0	0	0	0	0	0	0	0	0	0	0	0	0	0	0	0	0	0	0	0	0	0	0	0	0	0	0	0	0	0	0	0	0	0	0	0
Gm29069	1	76420692..76528422	ENSMUSG00000100827	0	0	0	0	0	0	0	0	0	0	0	0	0	0	0	0	0	0	0	0	0	0	0	0	0	0	0	0	0	0	0	0	0	0	0	0	0	0	0	0	0	0	0	0	0	0
Gm17751	1	76489133..76502028	ENSMUSG00000100553	0	0	0	0	0	0	0	0	0	0	0	0	0	0	0	0	0	0	0	0	0	0	0	0	0	0	0	0	0	0	0	0	0	0	0	0	0	0	0	0	0	0	0	0	0	0
Mir6343	1	76509560..76509643	ENSMUSG00000098611	0	0	0	0	0	0	0	0	0	0	0	0	0	0	0	0	0	0	0	0	0	0	0	0	0	0	0	0	0	0	0	0	0	0	0	0	0	0	0	0	0	0	0	0	0	0
Gm816	1	complement(76890472..77027792)	ENSMUSG00000100534	0	0	0	0	0	0	0	0	0	0	0	0	0	0	0	0	0	0	0	0	0	0	0	0	0	0	0	0	0	0	0	0	0	0	0	0	0	0	0	0	0	0	0	0	0	0
Gm38265	1	complement(77143227..77146992)	ENSMUSG00000102904	0	0	0	0	0	0	0	0	0	0	0	0	0	0	0	0	0	0	0	0	0	0	0	0	0	0	0	0	0	0	0	0	0	0	0	0	0	0	0	0	0	0	0	0	0	0
Gm25974	1	77144753..77144846	ENSMUSG00000089326	0	0	0	0	0	0	0	0	0	0	0	0	0	0	0	0	0	0	0	0	0	0	0	0	0	0	0	0	0	0	0	0	0	0	0	0	0	0	0	0	0	0	0	0	0	0
Epha4	1	complement(77367185..77515088)	ENSMUSG00000026235	3	0.0300941	0.0724046	0.311575	1	0.00943763	0.0233456	0.091891	5	0.0429024	0.104525	0.416399	5	0.0429059	0.102095	0.447721	11	0.103597	0.292476	0.748908	10	0.103416	0.286087	0.780984	4	0.0493538	0.138117	0.367982	16	0.141028	0.401029	0.996552	6	0.0740142	0.178362	0.723994	4	0.0416842	0.102758	0.408453	5	0.0447473	0.115859	0.38732	4	0.0359355
Mir6352	1	complement(77496653..77496768)	ENSMUSG00000099141	0	0	0	0	0	0	0	0	0	0	0	0	0	0	0	0	0	0	0	0	0	0	0	0	0	0	0	0	0	0	0	0	0	0	0	0	0	0	0	0	0	0	0	0	0	0
Gm28386	1	77515280..77517128	ENSMUSG00000101849	0	0	0	0	0	0	0	0	0	0	0	0	0	0	0	0	0	0	0	0	0	0	0	0	0	0	0	0	0	0	0	0	0	0	0	0	0	0	0	0	0	0	0	0	0	0
Gm28385	1	77570672..77570963	ENSMUSG00000101506	0	0	0	0	0	0	0	0	0	0	0	0	0	0	0	0	0	0	0	0	0	0	0	0	0	0	0	0	0	0	0	0	0	0	0	0	0	0	0	0	0	0	0	0	0	0
Gm26263	1	complement(77898283..77898446)	ENSMUSG00000065215	0	0	0	0	0	0	0	0	0	0	0	0	0	0	0	0	0	0	0	0	0	0	0	0	0	0	0	0	0	0	0	0	0	0	0	0	0	0	0	0	0	0	0	0	0	0
Gm28387	1	complement(77942966..77972376)	ENSMUSG00000102052	0	0	0	0	0	0	0	0	0	0	0	0	0	0	0	0	0	0	0	0	0	0	0	0	0	0	0	0	0	0	0	0	0	0	0	0	0	0	0	0	0	0	0	0	0	0
Pax3	1	complement(78101267..78197134)	ENSMUSG00000004872	0	0	0	0	0	0	0	0	1	0.0111697	0.0272134	0.0832798	0	0	0	0	0	0	0	0	0	0	0	0	0	0	0	0	0	0	0	0	1	0.0160581	0.0386975	0.120666	0	0	0	0	0	0	0	0	0	0
Sgpp2	1	78310345..78420289	ENSMUSG00000032908	2	0.0403762	0.0971425	0.207716	3	0.0569795	0.140949	0.275673	0	0	0	0	2	0.0345391	0.0821864	0.179088	23	0.43593	1.23072	1.5659	3	0.0624375	0.172724	0.234295	17	0.422128	1.18133	1.56392	36	0.638591	1.8159	2.24224	2	0.049651	0.119651	0.241331	1	0.0209723	0.0517002	0.102113	3	0.0540322	0.139899	0.232392	2	0.03616
Gm28410	1	complement(78325628..78340106)	ENSMUSG00000099561	0	0	0	0	0	0	0	0	0	0	0	0	0	0	0	0	0	0	0	0	0	0	0	0	0	0	0	0	0	0	0	0	0	0	0	0	0	0	0	0	0	0	0	0	0	0
Gm37884	1	78375614..78376431	ENSMUSG00000102945	0	0	0	0	0	0	0	0	0	0	0	0	0	0	0	0	0	0	0	0	0	0	0	0	0	0	0	0	0	0	0	0	0	0	0	0	0	0	0	0	0	0	0	0	0	0
Farsb	1	complement(78417975..78488897)	ENSMUSG00000026245	341	10.5154	25.2994	35.4157	322	9.34177	23.1085	29.5889	351	9.25824	22.5564	29.2312	396	10.4461	24.8566	35.4595	393	11.3778	32.1218	26.7565	363	11.54	31.9238	28.3497	281	10.658	29.8267	25.8507	385	10.4317	29.6638	23.9795	289	10.959	26.4094	34.8724	343	10.9879	27.0871	35.0249	387	10.6468	27.5665	29.9786	312	8.61647
Gm28995	1	78433352..78433612	ENSMUSG00000101798	0	0	0	0	0	0	0	0	0	0	0	0	0	0	0	0	0	0	0	0	0	0	0	0	0	0	0	0	0	0	0	0	0	0	0	0	0	0	0	0	0	0	0	0	0	0
4833412K13Rik	1	complement(78465448..78466926)	ENSMUSG00000104018	0	0	0	0	0	0	0	0	0	0	0	0	0	0	0	0	0	0	0	0	0	0	0	0	0	0	0	0	0	0	0	0	0	0	0	0	0	0	0	0	0	0	0	0	0	0
BC035947	1	complement(78497026..78512158)	ENSMUSG00000090486	30	0.73226	1.76177	3.11575	13	0.298531	0.738469	1.19458	11	0.229661	0.559536	0.916077	5	0.1044	0.248422	0.447721	19	0.435403	1.22923	1.29357	30	0.754909	2.08835	2.34295	9	0.270201	0.756161	0.827959	11	0.235919	0.67086	0.68513	45	1.3507	3.25497	5.42996	21	0.532493	1.31268	2.14438	13	0.28309	0.732971	1.00703	30	0.655797
Mogat1	1	78510991..78538173	ENSMUSG00000012187	6	0.31114	0.748583	0.623149	3	0.146362	0.362052	0.275673	9	0.399207	0.97261	0.749518	8	0.35488	0.844442	0.716353	1	0.0486853	0.137449	0.0680826	4	0.213842	0.591564	0.312394	7	0.446481	1.24948	0.643968	8	0.364519	1.03655	0.498276	7	0.446381	1.0757	0.84466	20	1.07742	2.65602	2.04227	25	1.15659	2.99464	1.9366	18	0.835951
5730419F03Rik	1	complement(78595031..78609508)	ENSMUSG00000099364	0	0	0	0	0	0	0	0	0	0	0	0	0	0	0	0	0	0	0	0	0	0	0	0	1	0.0475019	0.132935	0.0919954	1	0.033934	0.0964951	0.0622845	0	0	0	0	0	0	0	0	0	0	0	0	0	0
Gm29611	1	78615467..78620165	ENSMUSG00000100562	0	0	0	0	0	0	0	0	0	0	0	0	0	0	0	0	0	0	0	0	0	0	0	0	0	0	0	0	0	0	0	0	0	0	0	0	0	0	0	0	0	0	0	0	0	0
Acsl3	1	78657825..78707743	ENSMUSG00000032883	316	5.85965	14.0979	32.8192	234	4.08228	10.0982	21.5025	318	5.04385	12.2886	26.483	441	6.99535	16.6456	39.489	406	7.06812	19.9548	27.6415	416	7.95256	21.9996	32.489	410	9.35123	26.1695	37.7181	453	7.38088	20.9883	28.2149	620	14.1377	34.0696	74.8128	573	11.038	27.2105	58.5109	438	7.24595	18.7611	33.9292	385	6.39365
Utp14b	1	78658038..78671512	ENSMUSG00000079470	1	0.0105213	0.0253135	0.103858	0	0	0	0	0	0	0	0	4	0.0360009	0.0856648	0.358177	2	0.0197556	0.0557744	0.136165	4	0.0433867	0.120023	0.312394	0	0	0	0	2	0.0184894	0.0525766	0.124569	7	0.0905667	0.218251	0.84466	5	0.0546497	0.134721	0.510566	1	0.00938651	0.0243034	0.077464	1	0.00942261
Gm6159	1	complement(78783136..78784859)	ENSMUSG00000099377	0	0	0	0	0	0	0	0	0	0	0	0	0	0	0	0	0	0	0	0	0	0	0	0	0	0	0	0	0	0	0	0	0	0	0	0	0	0	0	0	0	0	0	0	0	0
Gm29536	1	complement(78791623..79224511)	ENSMUSG00000099706	0	0	0	0	0	0	0	0	0	0	0	0	0	0	0	0	0	0	0	0	0	0	0	0	0	0	0	0	0	0	0	0	0	0	0	0	0	0	0	0	0	0	0	0	0	0
Kcne4	1	78816758..78820028	ENSMUSG00000047330	1	0.0304075	0.0731585	0.103858	0	0	0	0	0	0	0	0	0	0	0	0	1	0.0285479	0.0805968	0.0680826	2	0.062696	0.173439	0.156197	1	0.0374008	0.104667	0.0919954	4	0.106872	0.303903	0.249138	0	0	0	0	2	0.0631773	0.155743	0.204227	1	0.027128	0.0702392	0.077464	0	0
Gm29187	1	78821258..78822652	ENSMUSG00000101324	0	0	0	0	0	0	0	0	0	0	0	0	0	0	0	0	0	0	0	0	0	0	0	0	0	0	0	0	0	0	0	0	0	0	0	0	0	0	0	0	0	0	0	0	0	0
Gm5830	1	complement(78967637..78968079)	ENSMUSG00000072978	0	0	0	0	0	0	0	0	0	0	0	0	0	0	0	0	0	0	0	0	0	0	0	0	0	0	0	0	0	0	0	0	0	0	0	0	0	0	0	0	0	0	0	0	0	0
Scg2	1	complement(79434669..79440120)	ENSMUSG00000050711	0	0	0	0	0	0	0	0	0	0	0	0	0	0	0	0	0	0	0	0	2	0.0662359	0.183232	0.156197	0	0	0	0	0	0	0	0	1	0.0395036	0.0951973	0.120666	2	0.0667444	0.164536	0.204227	1	0.0286596	0.074205	0.077464	0	0
Gm19027	1	complement(79505803..79507157)	ENSMUSG00000099562	0	0	0	0	0	0	0	0	0	0	0	0	0	0	0	0	0	0	0	0	0	0	0	0	0	0	0	0	0	0	0	0	0	0	0	0	0	0	0	0	0	0	0	0	0	0
Gm24160	1	complement(79513739..79513864)	ENSMUSG00000077782	0	0	0	0	0	0	0	0	0	0	0	0	0	0	0	0	0	0	0	0	0	0	0	0	0	0	0	0	0	0	0	0	0	0	0	0	0	0	0	0	0	0	0	0	0	0
Ap1s3	1	complement(79606876..79671972)	ENSMUSG00000054702	3	0.0842176	0.202622	0.311575	7	0.184877	0.457324	0.643237	8	0.192098	0.468018	0.666238	6	0.144085	0.342853	0.537265	31	0.817027	2.30664	2.11056	14	0.405171	1.12085	1.09338	18	0.621519	1.73933	1.65592	35	0.863326	2.45496	2.17996	6	0.207126	0.499141	0.723994	3	0.0874889	0.215675	0.30634	17	0.425762	1.10238	1.31689	4	0.100565
Gm37886	1	complement(79619522..79621034)	ENSMUSG00000102235	0	0	0	0	0	0	0	0	0	0	0	0	0	0	0	0	0	0	0	0	0	0	0	0	0	0	0	0	0	0	0	0	0	0	0	0	0	0	0	0	0	0	0	0	0	0
Wdfy1	1	complement(79702262..79776143)	ENSMUSG00000073643	161	2.00487	4.8236	16.7212	188	2.20253	5.44834	17.2755	158	1.68294	4.10025	13.1582	204	2.17309	5.1709	18.267	244	2.85263	8.05357	16.6121	228	2.92702	8.09717	17.8064	163	2.4966	6.98677	14.9953	271	2.96521	8.4319	16.8791	119	1.82226	4.39136	14.3592	143	1.8499	4.56031	14.6022	240	2.6663	6.90354	18.5914	190	2.11894
Gm10555	1	79762717..79764507	ENSMUSG00000104497	0	0	0	0	0	0	0	0	0	0	0	0	0	0	0	0	0	0	0	0	0	0	0	0	0	0	0	0	0	0	0	0	0	0	0	0	0	0	0	0	0	0	0	0	0	0
Mrpl44	1	79776018..79781445	ENSMUSG00000026248	196	9.63222	23.1745	20.3562	166	7.67504	18.9856	15.2539	212	8.91162	21.7119	17.6553	246	10.3417	24.6082	22.0279	241	11.1194	31.3924	16.4079	167	8.46089	23.4058	13.0424	138	8.34161	23.3441	12.6954	216	9.32716	26.5228	13.4535	168	10.1527	24.4664	20.2718	208	10.619	26.1776	21.2396	218	9.55792	24.7472	16.8871	185	8.14228
Serpine2	1	complement(79794197..79861180)	ENSMUSG00000026249	167	3.42969	8.25161	17.3443	261	5.0429	12.4745	23.9835	400	7.02665	17.1194	33.3119	336	5.90287	14.046	30.0868	295	5.68792	16.0582	20.0844	217	4.59438	12.7097	16.9474	211	5.32992	14.9158	19.411	498	8.98654	25.5542	31.0177	236	5.96009	14.3628	28.4771	190	4.05361	9.99282	19.4015	119	2.18033	5.64526	9.21821	184	3.38423
Gm5529	1	complement(79922536..79923426)	ENSMUSG00000067106	0	0	0	0	0	0	0	0	0	0	0	0	0	0	0	0	0	0	0	0	0	0	0	0	0	0	0	0	0	0	0	0	0	0	0	0	0	0	0	0	0	0	0	0	0	0
Gm28071	1	79957580..79958057	ENSMUSG00000100397	0	0	0	0	0	0	0	0	0	0	0	0	0	0	0	0	0	0	0	0	0	0	0	0	0	0	0	0	0	0	0	0	0	0	0	0	0	0	0	0	0	0	0	0	0	0
Gm28058	1	80098622..80098885	ENSMUSG00000099753	0	0	0	0	0	0	0	0	0	0	0	0	0	0	0	0	0	0	0	0	0	0	0	0	0	0	0	0	0	0	0	0	0	0	0	0	0	0	0	0	0	0	0	0	0	0
Gm23934	1	80135466..80135572	ENSMUSG00000096297	0	0	0	0	0	0	0	0	0	0	0	0	0	0	0	0	0	0	0	0	0	0	0	0	0	0	0	0	0	0	0	0	0	0	0	0	0	0	0	0	0	0	0	0	0	0
Gm38339	1	complement(80146973..80148801)	ENSMUSG00000102518	0	0	0	0	0	0	0	0	0	0	0	0	0	0	0	0	0	0	0	0	0	0	0	0	0	0	0	0	0	0	0	0	0	0	0	0	0	0	0	0	0	0	0	0	0	0
9830004L10Rik	1	80184719..80192073	ENSMUSG00000099552	2	0.0692608	0.166637	0.207716	1	0.0325807	0.0805939	0.091891	1	0.0296216	0.0721687	0.0832798	1	0.029624	0.0704908	0.0895441	0	0	0	0	0	0	0	0	0	0	0	0	1	0.0304286	0.0865271	0.0622845	0	0	0	0	0	0	0	0	0	0	0	0	0	0
Fam124b	1	complement(80198706..80218473)	ENSMUSG00000043230	0	0	0	0	0	0	0	0	0	0	0	0	0	0	0	0	1	0.0225951	0.0637908	0.0680826	1	0.0248113	0.068637	0.0780984	0	0	0	0	1	0.0211469	0.0601334	0.0622845	0	0	0	0	0	0	0	0	0	0	0	0	0	0
2310015K22Rik	1	80225044..80228792	ENSMUSG00000101257	0	0	0	0	0	0	0	0	0	0	0	0	0	0	0	0	1	0.0519177	0.146575	0.0680826	0	0	0	0	0	0	0	0	0	0	0	0	0	0	0	0	0	0	0	0	0	0	0	0	0	0
Gm37932	1	complement(80255031..80256197)	ENSMUSG00000103404	0	0	0	0	0	0	0	0	0	0	0	0	0	0	0	0	0	0	0	0	0	0	0	0	0	0	0	0	0	0	0	0	0	0	0	0	0	0	0	0	0	0	0	0	0	0
Cul3	1	complement(80264923..80340480)	ENSMUSG00000004364	931	15.4357	37.1372	96.692	967	15.0836	37.3119	88.8586	882	12.5082	30.4744	73.4528	890	12.6227	30.0359	79.6943	941	14.6473	41.3526	64.0657	798	13.6398	37.7325	62.3226	641	13.0718	36.5815	58.9691	998	14.5389	41.3429	62.16	668	13.6193	32.8203	80.6047	727	12.5216	30.8679	74.2363	863	12.7651	33.0511	66.8514	883	13.1111
Gm37902	1	complement(80274731..80276413)	ENSMUSG00000103076	0	0	0	0	0	0	0	0	0	0	0	0	0	0	0	0	0	0	0	0	0	0	0	0	0	0	0	0	0	0	0	0	0	0	0	0	0	0	0	0	0	0	0	0	0	0
Gm37262	1	complement(80326177..80327994)	ENSMUSG00000103525	0	0	0	0	0	0	0	0	0	0	0	0	0	0	0	0	0	0	0	0	0	0	0	0	0	0	0	0	0	0	0	0	0	0	0	0	0	0	0	0	0	0	0	0	0	0
Gm29125	1	80382822..80386251	ENSMUSG00000101722	0	0	0	0	0	0	0	0	0	0	0	0	0	0	0	0	0	0	0	0	0	0	0	0	0	0	0	0	0	0	0	0	0	0	0	0	0	0	0	0	0	0	0	0	0	0
Gm6189	1	complement(80383104..80385185)	ENSMUSG00000090637	0	0	0	0	0	0	0	0	0	0	0	0	0	0	0	0	0	0	0	0	0	0	0	0	0	0	0	0	0	0	0	0	0	0	0	0	0	0	0	0	0	0	0	0	0	0
1700016L21Rik	1	80445932..80479867	ENSMUSG00000101483	0	0	0	0	0	0	0	0	0	0	0	0	0	0	0	0	0	0	0	0	0	0	0	0	0	0	0	0	0	0	0	0	0	0	0	0	0	0	0	0	0	0	0	0	0	0
Gm45261	1	complement(80449597..80461448)	ENSMUSG00000110100	0	0	0	0	0	0	0	0	0	0	0	0	0	0	0	0	0	0	0	0	0	0	0	0	0	0	0	0	0	0	0	0	0	0	0	0	0	0	0	0	0	0	0	0	0	0
Dock10	1	complement(80501073..80758527)	ENSMUSG00000038608	66	0.371047	0.892716	6.85464	77	0.407266	1.00744	7.07561	49	0.235631	0.57408	4.08071	63	0.302979	0.720943	5.64128	378	1.99513	5.63267	25.7352	372	2.15604	5.96438	29.0526	291	2.01223	5.63126	26.7707	517	2.55388	7.26224	32.2011	56	0.387147	0.932961	6.75728	50	0.292015	0.719867	5.10566	155	0.777416	2.01287	12.0069	47	0.236639
Gm37645	1	complement(80666009..80669564)	ENSMUSG00000103192	0	0	0	0	0	0	0	0	0	0	0	0	0	0	0	0	0	0	0	0	0	0	0	0	0	0	0	0	0	0	0	0	0	0	0	0	0	0	0	0	0	0	0	0	0	0
Gm38062	1	complement(80728809..80730664)	ENSMUSG00000104488	0	0	0	0	0	0	0	0	0	0	0	0	0	0	0	0	0	0	0	0	0	0	0	0	0	0	0	0	0	0	0	0	0	0	0	0	0	0	0	0	0	0	0	0	0	0
A630081D01Rik	1	complement(80747222..80749054)	ENSMUSG00000102721	0	0	0	0	0	0	0	0	0	0	0	0	0	0	0	0	0	0	0	0	0	0	0	0	0	0	0	0	0	0	0	0	0	0	0	0	0	0	0	0	0	0	0	0	0	0
Gm29124	1	complement(80897654..80898105)	ENSMUSG00000099949	0	0	0	0	0	0	0	0	0	0	0	0	0	0	0	0	0	0	0	0	0	0	0	0	0	0	0	0	0	0	0	0	0	0	0	0	0	0	0	0	0	0	0	0	0	0
Gm28066	1	80949426..80949897	ENSMUSG00000099918	0	0	0	0	0	0	0	0	0	0	0	0	0	0	0	0	0	0	0	0	0	0	0	0	0	0	0	0	0	0	0	0	0	0	0	0	0	0	0	0	0	0	0	0	0	0
Nyap2	1	81076950..81341764	ENSMUSG00000054976	0	0	0	0	0	0	0	0	0	0	0	0	0	0	0	0	0	0	0	0	0	0	0	0	0	0	0	0	0	0	0	0	1	0.00794305	0.0191414	0.120666	0	0	0	0	0	0	0	0	0	0
Gm37210	1	complement(81520338..81522341)	ENSMUSG00000104029	0	0	0	0	0	0	0	0	0	0	0	0	0	0	0	0	0	0	0	0	0	0	0	0	0	0	0	0	0	0	0	0	0	0	0	0	0	0	0	0	0	0	0	0	0	0
Gm6198	1	complement(81554157..81557483)	ENSMUSG00000101986	0	0	0	0	0	0	0	0	0	0	0	0	0	0	0	0	0	0	0	0	0	0	0	0	0	0	0	0	0	0	0	0	0	0	0	0	0	0	0	0	0	0	0	0	0	0
Gm5530	1	complement(81741985..81742969)	ENSMUSG00000087008	0	0	0	0	0	0	0	0	0	0	0	0	0	0	0	0	0	0	0	0	0	0	0	0	0	0	0	0	0	0	0	0	0	0	0	0	0	0	0	0	0	0	0	0	0	0
Gm7516	1	81797241..81797946	ENSMUSG00000100561	0	0	0	0	0	0	0	0	0	0	0	0	0	0	0	0	0	0	0	0	0	0	0	0	0	0	0	0	0	0	0	0	0	0	0	0	0	0	0	0	0	0	0	0	0	0
Gm37114	1	82105180..82106983	ENSMUSG00000103571	0	0	0	0	0	0	0	0	0	0	0	0	0	0	0	0	0	0	0	0	0	0	0	0	0	0	0	0	0	0	0	0	0	0	0	0	0	0	0	0	0	0	0	0	0	0
Mir6344	1	82131916..82132019	ENSMUSG00000098797	0	0	0	0	0	0	0	0	0	0	0	0	0	0	0	0	0	0	0	0	0	0	0	0	0	0	0	0	0	0	0	0	0	0	0	0	0	0	0	0	0	0	0	0	0	0
Irs1	1	complement(82233101..82291416)	ENSMUSG00000055980	242	2.13821	5.14441	25.1337	329	2.73485	6.76514	30.2321	524	3.96021	9.64848	43.6386	494	3.73378	8.8846	44.2348	424	3.51719	9.92976	28.867	297	2.70534	7.48393	23.1952	389	4.22752	11.8308	35.7862	523	4.06034	11.546	32.5748	239	2.59679	6.25784	28.8391	256	2.34978	5.79259	26.141	336	2.64857	6.85764	26.0279	255	2.01781
Gm9747	1	82233112..82235933	ENSMUSG00000022591	2	0.0572592	0.137762	0.207716	0	0	0	0	0	0	0	0	2	0.0489814	0.116552	0.179088	1	0.0268787	0.0758844	0.0680826	0	0	0	0	2	0.070428	0.197094	0.183991	1	0.0251559	0.0715336	0.0622845	1	0.0352061	0.0848409	0.120666	1	0.0297417	0.0733182	0.102113	1	0.0255418	0.0661324	0.077464	2	0.0512801
Rhbdd1	1	82316452..82445366	ENSMUSG00000026142	210	4.3683	10.5098	21.8102	248	4.85341	12.0058	22.789	244	4.34144	10.5773	20.3203	226	4.0215	9.56922	20.237	261	5.09715	14.3903	17.7696	280	6.00455	16.6107	21.8676	245	6.26844	17.5423	22.5389	305	5.57465	15.8521	18.9968	244	6.24145	15.0409	29.4424	258	5.57524	13.7439	26.3452	334	6.19835	16.0487	25.873	275	5.12306
Gm19552	1	82352217..82355049	ENSMUSG00000104493	0	0	0	0	0	0	0	0	0	0	0	0	0	0	0	0	0	0	0	0	0	0	0	0	0	0	0	0	0	0	0	0	0	0	0	0	0	0	0	0	0	0	0	0	0	0
Gm28940	1	complement(82392493..82402746)	ENSMUSG00000100786	0	0	0	0	0	0	0	0	0	0	0	0	0	0	0	0	0	0	0	0	0	0	0	0	0	0	0	0	0	0	0	0	0	0	0	0	0	0	0	0	0	0	0	0	0	0
Gm22112	1	complement(82396697..82396817)	ENSMUSG00000096779	0	0	0	0	0	0	0	0	0	0	0	0	0	0	0	0	0	0	0	0	0	0	0	0	0	0	0	0	0	0	0	0	0	0	0	0	0	0	0	0	0	0	0	0	0	0
Col4a4	1	complement(82448423..82586849)	ENSMUSG00000067158	7	0.0532933	0.12822	0.727008	8	0.0573017	0.141746	0.735128	8	0.0520973	0.126928	0.666238	13	0.0846651	0.201462	1.16407	82	0.586114	1.65473	5.58277	27	0.211918	0.586241	2.10866	62	0.580586	1.62478	5.70372	113	0.755925	2.14955	7.03815	5	0.046811	0.112807	0.603329	3	0.0237272	0.0584915	0.30634	9	0.0611299	0.158277	0.697176	7	0.0477284
Col4a3	1	82586921..82722059	ENSMUSG00000079465	5	0.0405301	0.0975129	0.519291	2	0.0152525	0.0377296	0.183782	10	0.0693359	0.168927	0.832798	3	0.0208025	0.0494999	0.268632	37	0.281581	0.794962	2.51906	3	0.0250702	0.0693531	0.234295	21	0.209376	0.585942	1.9319	53	0.377493	1.07344	3.30108	4	0.0398722	0.0960855	0.482663	1	0.0084209	0.0207589	0.102113	3	0.0216953	0.0561731	0.232392	0	0
n-R5s213	1	82635013..82635110	ENSMUSG00000065055	0	0	0	0	0	0	0	0	0	0	0	0	0	0	0	0	0	0	0	0	0	0	0	0	0	0	0	0	0	0	0	0	0	0	0	0	0	0	0	0	0	0	0	0	0	0
C430014B12Rik	1	complement(82691928..82725169)	ENSMUSG00000097564	11	0.669721	1.61131	1.14244	16	0.916481	2.26708	1.47026	11	0.572855	1.39568	0.916077	12	0.624984	1.48716	1.07453	9	0.514443	1.45238	0.612743	7	0.439368	1.21545	0.546689	8	0.599089	1.67656	0.735963	7	0.374476	1.06486	0.435992	10	0.748694	1.80423	1.20666	9	0.569239	1.40327	0.919019	8	0.434538	1.1251	0.619712	13	0.70884
Mff	1	82724890..82752394	ENSMUSG00000026150	289	3.97634	9.56683	30.015	349	4.51766	11.1752	32.07	413	4.86056	11.8421	34.3945	333	3.91937	9.32621	29.8182	377	4.86991	13.7488	25.6671	390	5.53197	15.3034	30.4584	317	5.3647	15.0132	29.1625	496	5.99643	17.0515	30.8931	284	4.80516	11.5796	34.2691	373	5.33145	13.1429	38.0883	421	5.16779	13.3803	32.6123	355	4.3744
Gm28941	1	82739691..82740707	ENSMUSG00000101450	0	0	0	0	0	0	0	0	0	0	0	0	0	0	0	0	0	0	0	0	0	0	0	0	0	0	0	0	0	0	0	0	0	0	0	0	0	0	0	0	0	0	0	0	0	0
Tm4sf20	1	complement(82756649..82768461)	ENSMUSG00000026149	0	0	0	0	0	0	0	0	0	0	0	0	0	0	0	0	0	0	0	0	1	0.0552332	0.152795	0.0780984	0	0	0	0	0	0	0	0	1	0.0658831	0.158767	0.120666	0	0	0	0	1	0.0477977	0.123757	0.077464	0	0
AC138214.1	1	complement(82770824..82771243)	ENSMUSG00000114299	0	0	0	0	0	0	0	0	0	0	0	0	0	0	0	0	0	0	0	0	0	0	0	0	0	0	0	0	0	0	0	0	0	0	0	0	0	0	0	0	0	0	0	0	0	0
Gm19257	1	complement(82777028..82777210)	ENSMUSG00000099771	0	0	0	0	0	0	0	0	0	0	0	0	0	0	0	0	0	0	0	0	0	0	0	0	0	0	0	0	0	0	0	0	0	0	0	0	0	0	0	0	0	0	0	0	0	0
Gm36999	1	complement(82806423..82807468)	ENSMUSG00000102280	0	0	0	0	0	0	0	0	0	0	0	0	0	0	0	0	0	0	0	0	0	0	0	0	0	0	0	0	0	0	0	0	0	0	0	0	0	0	0	0	0	0	0	0	0	0
Gm28942	1	82819835..82820377	ENSMUSG00000100170	0	0	0	0	0	0	0	0	0	0	0	0	0	0	0	0	0	0	0	0	0	0	0	0	0	0	0	0	0	0	0	0	0	0	0	0	0	0	0	0	0	0	0	0	0	0
Gm17764	1	complement(82822471..82822861)	ENSMUSG00000100744	0	0	0	0	0	0	0	0	0	0	0	0	0	0	0	0	0	0	0	0	0	0	0	0	0	0	0	0	0	0	0	0	0	0	0	0	0	0	0	0	0	0	0	0	0	0
Gm22396	1	82839446..82839498	ENSMUSG00000093782	0	0	0	0	0	0	0	0	0	0	0	0	0	0	0	0	0	0	0	0	0	0	0	0	0	0	0	0	0	0	0	0	0	0	0	0	0	0	0	0	0	0	0	0	0	0
Agfg1	1	82839483..82901182	ENSMUSG00000026159	322	3.10296	7.46554	33.4424	368	3.33635	8.25303	33.8159	382	3.14873	7.67142	31.8129	366	3.01709	7.17922	32.7732	509	4.60503	13.001	34.654	495	4.91762	13.6039	38.6587	425	5.03744	14.0973	39.0981	521	4.41147	12.5445	32.4502	301	3.5669	8.59563	36.3204	315	3.15342	7.77371	32.1657	400	3.43888	8.9039	30.9856	236	2.03674
AC125444.3	1	82913325..82914130	ENSMUSG00000113880	1	0.100239	0.241169	0.103858	0	0	0	0	2	0.171482	0.417791	0.16656	1	0.0857479	0.204039	0.0895441	0	0	0	0	0	0	0	0	2	0.246585	0.690072	0.183991	0	0	0	0	0	0	0	0	0	0	0	0	0	0	0	0	0	0
AC125444.5	1	82924917..82925712	ENSMUSG00000113973	0	0	0	0	0	0	0	0	0	0	0	0	0	0	0	0	0	0	0	0	0	0	0	0	0	0	0	0	0	0	0	0	0	0	0	0	0	0	0	0	0	0	0	0	0	0
AC125444.2	1	complement(82930571..82931399)	ENSMUSG00000113846	0	0	0	0	0	0	0	0	0	0	0	0	0	0	0	0	0	0	0	0	0	0	0	0	0	0	0	0	0	0	0	0	0	0	0	0	0	0	0	0	0	0	0	0	0	0
AC125444.1	1	complement(82942559..82943388)	ENSMUSG00000113084	0	0	0	0	0	0	0	0	0	0	0	0	0	0	0	0	0	0	0	0	0	0	0	0	0	0	0	0	0	0	0	0	0	0	0	0	0	0	0	0	0	0	0	0	0	0
AC125444.4	1	complement(82955186..82956013)	ENSMUSG00000113925	0	0	0	0	0	0	0	0	0	0	0	0	0	0	0	0	0	0	0	0	0	0	0	0	0	0	0	0	0	0	0	0	0	0	0	0	0	0	0	0	0	0	0	0	0	0
AC125444.6	1	82960286..82960924	ENSMUSG00000114011	0	0	0	0	0	0	0	0	0	0	0	0	0	0	0	0	0	0	0	0	0	0	0	0	0	0	0	0	0	0	0	0	0	0	0	0	0	0	0	0	0	0	0	0	0	0
AC161180.1	1	83000548..83001480	ENSMUSG00000113097	0	0	0	0	0	0	0	0	0	0	0	0	0	0	0	0	0	0	0	0	0	0	0	0	0	0	0	0	0	0	0	0	0	0	0	0	0	0	0	0	0	0	0	0	0	0
Gm7553	1	complement(83003482..83004907)	ENSMUSG00000101784	0	0	0	0	0	0	0	0	0	0	0	0	0	0	0	0	0	0	0	0	0	0	0	0	0	0	0	0	0	0	0	0	0	0	0	0	0	0	0	0	0	0	0	0	0	0
Slc19a3	1	complement(83012523..83038448)	ENSMUSG00000038496	0	0	0	0	0	0	0	0	0	0	0	0	0	0	0	0	0	0	0	0	2	0.0543502	0.150352	0.156197	0	0	0	0	3	0.0694845	0.197587	0.186854	0	0	0	0	0	0	0	0	1	0.0235168	0.0608893	0.077464	1	0.0236073
Gm7539	1	83015393..83016022	ENSMUSG00000100432	0	0	0	0	0	0	0	0	0	0	0	0	0	0	0	0	0	0	0	0	0	0	0	0	0	0	0	0	0	0	0	0	0	0	0	0	0	0	0	0	0	0	0	0	0	0
Krtap28-10	1	complement(83041524..83042480)	ENSMUSG00000100190	0	0	0	0	0	0	0	0	0	0	0	0	0	0	0	0	0	0	0	0	0	0	0	0	0	0	0	0	0	0	0	0	0	0	0	0	0	0	0	0	0	0	0	0	0	0
AC161180.2	1	83044932..83045946	ENSMUSG00000113267	0	0	0	0	0	0	0	0	0	0	0	0	0	0	0	0	0	0	0	0	1	0.0820607	0.227009	0.0780984	0	0	0	0	0	0	0	0	0	0	0	0	0	0	0	0	0	0	0	0	0	0
A030005K14Rik	1	complement(83058286..83059378)	ENSMUSG00000104423	0	0	0	0	0	0	0	0	0	0	0	0	0	0	0	0	0	0	0	0	0	0	0	0	0	0	0	0	0	0	0	0	0	0	0	0	0	0	0	0	0	0	0	0	0	0
Krtap28-13	1	83060930..83061921	ENSMUSG00000101315	0	0	0	0	0	0	0	0	0	0	0	0	0	0	0	0	0	0	0	0	0	0	0	0	0	0	0	0	0	0	0	0	0	0	0	0	0	0	0	0	0	0	0	0	0	0
Gm29518	1	83067102..83067473	ENSMUSG00000099691	0	0	0	0	0	0	0	0	0	0	0	0	0	0	0	0	0	0	0	0	0	0	0	0	0	0	0	0	0	0	0	0	0	0	0	0	0	0	0	0	0	0	0	0	0	0
Ccl20	1	83116766..83119167	ENSMUSG00000026166	0	0	0	0	0	0	0	0	0	0	0	0	0	0	0	0	0	0	0	0	1	0.0586148	0.162149	0.0780984	1	0.0699324	0.195707	0.0919954	1	0.0499578	0.14206	0.0622845	0	0	0	0	0	0	0	0	0	0	0	0	0	0
Gm29519	1	83157984..83159017	ENSMUSG00000101173	0	0	0	0	0	0	0	0	0	0	0	0	0	0	0	0	0	0	0	0	0	0	0	0	0	0	0	0	0	0	0	0	0	0	0	0	0	0	0	0	0	0	0	0	0	0
Daw1	1	83159752..83210574	ENSMUSG00000053161	0	0	0	0	0	0	0	0	0	0	0	0	0	0	0	0	0	0	0	0	2	0.0778426	0.21534	0.156197	0	0	0	0	1	0.0331729	0.0943308	0.0622845	0	0	0	0	0	0	0	0	0	0	0	0	0	0
Gm6244	1	complement(83212044..83212884)	ENSMUSG00000101896	0	0	0	0	0	0	0	0	0	0	0	0	0	0	0	0	0	0	0	0	0	0	0	0	0	0	0	0	0	0	0	0	0	0	0	0	0	0	0	0	0	0	0	0	0	0
n-R5s214	1	complement(83216671..83216791)	ENSMUSG00000084443	0	0	0	0	0	0	0	0	0	0	0	0	0	0	0	0	0	0	0	0	0	0	0	0	0	0	0	0	0	0	0	0	0	0	0	0	0	0	0	0	0	0	0	0	0	0
Sphkap	1	complement(83254139..83408200)	ENSMUSG00000026163	0	0	0	0	0	0	0	0	0	0	0	0	0	0	0	0	0	0	0	0	0	0	0	0	0	0	0	0	1	0.00739325	0.0210235	0.0622845	0	0	0	0	0	0	0	0	0	0	0	0	0	0
Gm6374	1	83314513..83315300	ENSMUSG00000079140	0	0	0	0	0	0	0	0	0	0	0	0	0	0	0	0	0	0	0	0	0	0	0	0	0	0	0	0	0	0	0	0	0	0	0	0	0	0	0	0	0	0	0	0	0	0
Gm37517	1	complement(83331298..83332586)	ENSMUSG00000104374	0	0	0	0	0	0	0	0	0	0	0	0	0	0	0	0	0	0	0	0	0	0	0	0	0	0	0	0	0	0	0	0	0	0	0	0	0	0	0	0	0	0	0	0	0	0
Gm37989	1	complement(83426596..83427398)	ENSMUSG00000104219	0	0	0	0	0	0	0	0	0	0	0	0	0	0	0	0	0	0	0	0	0	0	0	0	0	0	0	0	0	0	0	0	0	0	0	0	0	0	0	0	0	0	0	0	0	0
4933436I20Rik	1	complement(83659550..83911644)	ENSMUSG00000100580	0	0	0	0	0	0	0	0	0	0	0	0	0	0	0	0	0	0	0	0	0	0	0	0	0	0	0	0	0	0	0	0	0	0	0	0	0	0	0	0	0	0	0	0	0	0
Gm25754	1	83795912..83796032	ENSMUSG00000094946	0	0	0	0	0	0	0	0	0	0	0	0	0	0	0	0	0	0	0	0	0	0	0	0	0	0	0	0	0	0	0	0	0	0	0	0	0	0	0	0	0	0	0	0	0	0
Gm24555	1	83921918..83922041	ENSMUSG00000077736	0	0	0	0	0	0	0	0	0	0	0	0	0	0	0	0	0	0	0	0	0	0	0	0	0	0	0	0	0	0	0	0	0	0	0	0	0	0	0	0	0	0	0	0	0	0
Pid1	1	complement(84036296..84364180)	ENSMUSG00000045658	632	7.2695	17.49	65.6384	492	5.32421	13.1704	45.2104	667	6.56242	15.9884	55.5476	815	8.01921	19.0818	72.9785	606	6.54416	18.4755	41.258	667	7.90938	21.8802	52.0917	448	6.3382	17.7375	41.2139	754	7.62051	21.6698	46.9625	523	7.39763	17.8271	63.1082	563	6.72739	16.5841	57.4898	652	6.6907	17.3235	50.5065	644	6.63403
Gm37058	1	complement(84132867..84134510)	ENSMUSG00000102750	0	0	0	0	0	0	0	0	0	0	0	0	0	0	0	0	0	0	0	0	0	0	0	0	0	0	0	0	0	0	0	0	0	0	0	0	0	0	0	0	0	0	0	0	0	0
Gm18304	1	84168188..84168733	ENSMUSG00000101934	0	0	0	0	0	0	0	0	0	0	0	0	0	0	0	0	0	0	0	0	0	0	0	0	0	0	0	0	0	0	0	0	0	0	0	0	0	0	0	0	0	0	0	0	0	0
Mir6353	1	complement(84218849..84218961)	ENSMUSG00000098851	0	0	0	0	0	0	0	0	0	0	0	0	0	0	0	0	0	0	0	0	0	0	0	0	0	0	0	0	0	0	0	0	0	0	0	0	0	0	0	0	0	0	0	0	0	0
Dner	1	complement(84369839..84696221)	ENSMUSG00000036766	0	0	0	0	0	0	0	0	0	0	0	0	0	0	0	0	2	0.0317106	0.0895258	0.136165	0	0	0	0	0	0	0	0	1	0.0148391	0.0421964	0.0622845	0	0	0	0	0	0	0	0	1	0.0150667	0.0390104	0.077464	0	0
Gm37959	1	complement(84392503..84395399)	ENSMUSG00000104396	0	0	0	0	0	0	0	0	0	0	0	0	0	0	0	0	0	0	0	0	0	0	0	0	0	0	0	0	0	0	0	0	0	0	0	0	0	0	0	0	0	0	0	0	0	0
Gm37925	1	complement(84665189..84669443)	ENSMUSG00000102481	0	0	0	0	0	0	0	0	0	0	0	0	0	0	0	0	0	0	0	0	0	0	0	0	0	0	0	0	0	0	0	0	0	0	0	0	0	0	0	0	0	0	0	0	0	0
Mir5126	1	84695839..84695915	ENSMUSG00000093254	0	0	0	0	0	0	0	0	0	0	0	0	0	0	0	0	0	0	0	0	0	0	0	0	0	0	0	0	0	0	0	0	0	0	0	0	0	0	0	0	0	0	0	0	0	0
Trip12	1	complement(84721189..84840516)	ENSMUSG00000026219	1519	8.29217	19.9504	157.761	1677	8.61283	21.3053	154.101	1961	9.15669	22.309	163.312	1882	8.78853	20.9125	168.522	2157	11.0549	31.2103	146.854	2047	11.5201	31.8688	159.868	1747	11.7302	32.827	160.716	2657	12.7446	36.2407	165.49	1229	8.25022	19.8817	148.298	1596	9.05094	22.3121	162.973	1843	8.97578	23.2399	142.766	1543	7.54363
Gm38374	1	complement(84807158..84809190)	ENSMUSG00000103505	0	0	0	0	0	0	0	0	0	0	0	0	0	0	0	0	0	0	0	0	0	0	0	0	0	0	0	0	0	0	0	0	0	0	0	0	0	0	0	0	0	0	0	0	0	0
Gm37738	1	complement(84819968..84824683)	ENSMUSG00000104503	0	0	0	0	0	0	0	0	0	0	0	0	0	0	0	0	0	0	0	0	0	0	0	0	0	0	0	0	0	0	0	0	0	0	0	0	0	0	0	0	0	0	0	0	0	0
Fbxo36	1	84839841..84900487	ENSMUSG00000073633	47	1.76781	4.25324	4.88134	44	1.55702	3.85155	4.0432	59	1.89819	4.62468	4.91351	45	1.44789	3.44529	4.02949	30	1.05938	2.99086	2.04248	43	1.66738	4.61258	3.35823	25	1.15659	3.23672	2.29989	49	1.61942	4.60499	3.05194	32	1.4801	3.5668	3.8613	40	1.56296	3.85296	4.08453	44	1.47648	3.82287	3.40841	52	1.75164
Slc16a14	1	complement(84905898..84935134)	ENSMUSG00000026220	0	0	0	0	0	0	0	0	0	0	0	0	0	0	0	0	3	0.0678864	0.191658	0.204248	4	0.0993934	0.274957	0.312394	1	0.0296462	0.0829651	0.0919954	3	0.0635352	0.180669	0.186854	0	0	0	0	0	0	0	0	1	0.0215033	0.0556759	0.077464	0	0
Gm15433	1	84963669..84964559	ENSMUSG00000096802	0	0	0	0	0	0	0	0	0	0	0	0	0	0	0	0	0	0	0	0	0	0	0	0	0	0	0	0	0	0	0	0	0	0	0	0	0	0	0	0	0	0	0	0	0	0
Gm29284	1	complement(84990638..84993032)	ENSMUSG00000099693	0	0	0	0	0	0	0	0	0	0	0	0	0	0	0	0	2	0.594916	1.67957	0.136165	0	0	0	0	1	0.389702	1.09058	0.0919954	1	0.278392	0.791638	0.0622845	0	0	0	0	2	0.658283	1.62278	0.204227	0	0	0	0	0	0
C130026I21Rik	1	complement(84992690..85270566)	ENSMUSG00000052477	5	0.105556	0.253962	0.519291	3	0.059585	0.147394	0.275673	2	0.0361156	0.0879904	0.16656	3	0.0541778	0.128917	0.268632	16	0.317123	0.895304	1.08932	15	0.326463	0.903113	1.17148	8	0.207732	0.581341	0.735963	20	0.370996	1.05497	1.24569	1	0.0259607	0.062561	0.120666	3	0.0657939	0.162193	0.30634	2	0.0376687	0.0975311	0.154928	6	0.113441
Rpl19-ps1	1	85012114..85012704	ENSMUSG00000064281	0	0	0	0	0	0	0	0	0	0	0	0	0	0	0	0	0	0	0	0	0	0	0	0	0	0	0	0	0	0	0	0	0	0	0	0	0	0	0	0	0	0	0	0	0	0
Gm27907	1	85012367..85012446	ENSMUSG00000098842	0	0	0	0	0	0	0	0	0	0	0	0	0	0	0	0	0	0	0	0	0	0	0	0	0	0	0	0	0	0	0	0	0	0	0	0	0	0	0	0	0	0	0	0	0	0
Gm7582	1	complement(85027954..85041958)	ENSMUSG00000061852	0	0	0	0	2	0.252108	0.623634	0.183782	0	0	0	0	0	0	0	0	0	0	0	0	3	0.414386	1.14634	0.234295	2	0.329598	0.922385	0.183991	0	0	0	0	0	0	0	0	0	0	0	0	1	0.119534	0.309495	0.077464	2	0.239987
Gm2389	1	85061154..85062642	ENSMUSG00000089976	0	0	0	0	0	0	0	0	0	0	0	0	0	0	0	0	0	0	0	0	0	0	0	0	0	0	0	0	1	0.375609	1.06808	0.0622845	0	0	0	0	0	0	0	0	0	0	0	0	0	0
Gm18342	1	complement(85067394..85080236)	ENSMUSG00000101279	0	0	0	0	1	0.109525	0.27093	0.091891	1	0.099578	0.242607	0.0832798	0	0	0	0	3	0.327889	0.925702	0.204248	1	0.120017	0.332009	0.0780984	1	0.14319	0.400719	0.0919954	0	0	0	0	0	0	0	0	0	0	0	0	0	0	0	0	1	0.10426
A530032D15Rik	1	complement(85083069..85109853)	ENSMUSG00000089844	0	0	0	0	2	0.0948355	0.234592	0.183782	1	0.0431111	0.105034	0.0832798	0	0	0	0	1	0.0473186	0.133591	0.0680826	1	0.0519598	0.143739	0.0780984	0	0	0	0	4	0.177143	0.503725	0.249138	0	0	0	0	0	0	0	0	1	0.0449651	0.116423	0.077464	1	0.045138
Gm10553	1	85100164..85100535	ENSMUSG00000073631	0	0	0	0	0	0	0	0	0	0	0	0	0	0	0	0	0	0	0	0	0	0	0	0	0	0	0	0	0	0	0	0	0	0	0	0	0	0	0	0	0	0	0	0	0	0
A530040E14Rik	1	85105946..85114035	ENSMUSG00000072109	0	0	0	0	1	0.0327209	0.0809408	0.091891	0	0	0	0	0	0	0	0	0	0	0	0	1	0.0358552	0.0991882	0.0780984	0	0	0	0	0	0	0	0	0	0	0	0	0	0	0	0	0	0	0	0	0	0
Gm16038	1	85115319..85117237	ENSMUSG00000090128	0	0	0	0	0	0	0	0	0	0	0	0	0	0	0	0	0	0	0	0	0	0	0	0	0	0	0	0	0	0	0	0	0	0	0	0	0	0	0	0	0	0	0	0	0	0
Gm2619	1	complement(85156809..85327306)	ENSMUSG00000091199	5	0.528748	1.27213	0.519291	6	0.596942	1.47664	0.551346	5	0.452272	1.1019	0.416399	3	0.271385	0.645766	0.268632	16	1.58852	4.48473	1.08932	12	1.30825	3.61907	0.937181	10	1.30071	3.64004	0.919954	36	3.34508	9.5121	2.24224	3	0.390124	0.940135	0.361997	1	0.109857	0.270817	0.102113	4	0.377377	0.977098	0.309856	6	0.568243
Gm6264	1	85159764..85194260	ENSMUSG00000089716	0	0	0	0	0	0	0	0	1	0.0468841	0.114226	0.0832798	0	0	0	0	1	0.0514598	0.145282	0.0680826	0	0	0	0	1	0.0674179	0.18867	0.0919954	0	0	0	0	0	0	0	0	0	0	0	0	2	0.0978005	0.253223	0.154928	2	0.0981767
Gm7609	1	85199613..85213786	ENSMUSG00000079457	2	0.0647378	0.155755	0.207716	1	0.030453	0.0753308	0.091891	4	0.110749	0.269823	0.333119	3	0.0830683	0.197662	0.268632	3	0.091168	0.257387	0.204248	4	0.13348	0.369254	0.312394	0	0	0	0	7	0.199091	0.566136	0.435992	4	0.159217	0.383688	0.482663	1	0.0336262	0.0828942	0.102113	5	0.144389	0.37385	0.38732	4	0.115955
Gm16028	1	85246851..85255465	ENSMUSG00000090252	0	0	0	0	0	0	0	0	0	0	0	0	0	0	0	0	0	0	0	0	0	0	0	0	0	0	0	0	0	0	0	0	0	0	0	0	0	0	0	0	0	0	0	0	0	0
Gm16026	1	85266698..85285491	ENSMUSG00000079455	0	0	0	0	0	0	0	0	0	0	0	0	0	0	0	0	1	0.0189393	0.0534696	0.0680826	0	0	0	0	0	0	0	0	0	0	0	0	0	0	0	0	0	0	0	0	0	0	0	0	0	0
Gm16025	1	85326729..85342615	ENSMUSG00000089652	0	0	0	0	1	0.0313446	0.0775363	0.091891	1	0.0284978	0.0694308	0.0832798	0	0	0	0	0	0	0	0	7	0.240429	0.665113	0.546689	2	0.0819579	0.22936	0.183991	0	0	0	0	0	0	0	0	0	0	0	0	0	0	0	0	0	0
Gm7281	1	complement(85332716..85342086)	ENSMUSG00000089937	1	0.14879	0.357978	0.103858	0	0	0	0	1	0.127269	0.310073	0.0832798	0	0	0	0	2	0.27938	0.78875	0.136165	0	0	0	0	1	0.183009	0.512153	0.0919954	0	0	0	0	0	0	0	0	0	0	0	0	0	0	0	0	1	0.133253
Gm2666	1	complement(85484252..85485142)	ENSMUSG00000096292	0	0	0	0	0	0	0	0	0	0	0	0	0	0	0	0	0	0	0	0	0	0	0	0	0	0	0	0	0	0	0	0	0	0	0	0	0	0	0	0	0	0	0	0	0	0
Gm2427	1	85501090..85514604	ENSMUSG00000101751	2	0.183411	0.441276	0.207716	1	0.0862777	0.213423	0.091891	1	0.0784417	0.191112	0.0832798	0	0	0	0	3	0.258292	0.729213	0.204248	3	0.283626	0.784611	0.234295	1	0.112797	0.315663	0.0919954	3	0.241737	0.687405	0.186854	0	0	0	0	1	0.0952679	0.234851	0.102113	1	0.081815	0.211834	0.077464	2	0.164259
Gm16092	1	complement(85511133..85527161)	ENSMUSG00000089714	0	0	0	0	2	0.0632105	0.156362	0.183782	0	0	0	0	0	0	0	0	0	0	0	0	0	0	0	0	0	0	0	0	0	0	0	0	0	0	0	0	0	0	0	0	0	0	0	0	0	0
Gm7592	1	85526690..85550577	ENSMUSG00000090186	1	0.128856	0.310019	0.103858	3	0.363687	0.899644	0.275673	0	0	0	0	4	0.440911	1.04915	0.358177	3	0.362927	1.02462	0.204248	8	1.06273	2.93989	0.624788	3	0.475473	1.33062	0.275986	7	0.792552	2.25371	0.435992	1	0.158456	0.381852	0.120666	2	0.267723	0.659981	0.204227	2	0.229917	0.595297	0.154928	3	0.346202
G530012D18Rik	1	85575676..85577295	ENSMUSG00000094127	1	0.192364	0.462815	0.103858	0	0	0	0	1	0.164541	0.40088	0.0832798	1	0.164554	0.39156	0.0895441	1	0.180599	0.509871	0.0680826	2	0.396627	1.09721	0.156197	0	0	0	0	2	0.338048	0.961275	0.124569	1	0.236552	0.57005	0.120666	0	0	0	0	1	0.171617	0.444347	0.077464	1	0.172277
Sp110	1	complement(85576899..85598817)	ENSMUSG00000070034	18	0.214462	0.515983	1.86945	32	0.358699	0.887306	2.94051	20	0.203826	0.496592	1.6656	24	0.244611	0.582056	2.14906	128	1.4318	4.04227	8.71457	150	1.84246	5.09691	11.7148	104	1.52409	4.2652	9.56752	152	1.59128	4.52498	9.46725	25	0.366287	0.882691	3.01664	17	0.210416	0.518709	1.73593	50	0.531478	1.37609	3.8732	28	0.298772
Gm16094	1	85599286..85599839	ENSMUSG00000090103	0	0	0	0	0	0	0	0	0	0	0	0	0	0	0	0	0	0	0	0	0	0	0	0	0	0	0	0	0	0	0	0	0	0	0	0	0	0	0	0	0	0	0	0	0	0
Sp140	1	85600378..85645037	ENSMUSG00000070031	24	0.58264	1.40179	2.4926	24	0.548154	1.35595	2.20538	36	0.747553	1.82131	2.99807	23	0.477643	1.13656	2.05952	100	2.2792	6.43466	6.80826	114	2.85314	7.8928	8.90322	69	2.06034	5.76588	6.34768	140	2.98636	8.49204	8.71983	18	0.537359	1.29495	2.17198	34	0.857469	2.1138	3.47185	47	1.01794	2.63564	3.64081	25	0.543541
Gm10552	1	complement(85604085..85611896)	ENSMUSG00000073628	0	0	0	0	0	0	0	0	0	0	0	0	0	0	0	0	0	0	0	0	0	0	0	0	0	0	0	0	0	0	0	0	0	0	0	0	0	0	0	0	0	0	0	0	0	0
Gm17017	1	complement(85641222..85650585)	ENSMUSG00000090246	1	0.0335936	0.0808242	0.103858	0	0	0	0	0	0	0	0	0	0	0	0	0	0	0	0	0	0	0	0	0	0	0	0	0	0	0	0	0	0	0	0	0	0	0	0	0	0	0	0	1	0.0300857
Sp100	1	85649988..85709998	ENSMUSG00000026222	120	1.2831	3.08706	12.463	156	1.5693	3.88195	14.335	117	1.07008	2.6071	9.74373	113	1.03358	2.45943	10.1185	381	3.82471	10.798	25.9395	436	4.80613	13.2955	34.0509	278	3.65616	10.2318	25.5747	567	5.32707	15.1481	35.3153	97	1.27542	3.07356	11.7046	77	0.855306	2.10847	7.86272	182	1.73615	4.49522	14.0984	101	0.967176
n-R5s215	1	85674882..85674985	ENSMUSG00000064414	0	0	0	0	0	0	0	0	0	0	0	0	0	0	0	0	0	0	0	0	0	0	0	0	0	0	0	0	0	0	0	0	0	0	0	0	0	0	0	0	0	0	0	0	0	0
A630001G21Rik	1	complement(85717083..85778643)	ENSMUSG00000052760	4	0.119295	0.287017	0.415433	10	0.280586	0.694077	0.91891	5	0.127551	0.31076	0.416399	3	0.0765369	0.182121	0.268632	32	0.895997	2.52959	2.17864	38	1.16836	3.23209	2.96774	15	0.550243	1.53986	1.37993	41	1.07442	3.05522	2.55367	12	0.440096	1.06056	1.44799	7	0.216876	0.534636	0.714793	14	0.372501	0.964474	1.0845	6	0.160257
Mir8096	1	85751948..85752074	ENSMUSG00000098634	0	0	0	0	0	0	0	0	0	0	0	0	0	0	0	0	0	0	0	0	0	0	0	0	0	0	0	0	0	0	0	0	0	0	0	0	0	0	0	0	0	0	0	0	0	0
Gm25472	1	85763794..85763871	ENSMUSG00000094834	0	0	0	0	0	0	0	0	0	0	0	0	0	0	0	0	0	0	0	0	0	0	0	0	0	0	0	0	0	0	0	0	0	0	0	0	0	0	0	0	0	0	0	0	0	0
9930111H07Rik	1	85775271..85784694	ENSMUSG00000100217	0	0	0	0	0	0	0	0	0	0	0	0	0	0	0	0	0	0	0	0	0	0	0	0	0	0	0	0	0	0	0	0	0	0	0	0	0	0	0	0	0	0	0	0	0	0
Gm22906	1	85784713..85784962	ENSMUSG00000092932	0	0	0	0	0	0	0	0	0	0	0	0	0	0	0	0	0	0	0	0	0	0	0	0	0	0	0	0	0	0	0	0	0	0	0	0	0	0	0	0	0	0	0	0	0	0
Cab39	1	85793441..85851576	ENSMUSG00000036707	788	15.3557	36.9448	81.8403	947	17.3618	42.9475	87.0208	1000	16.6684	40.6101	83.2798	989	16.4864	39.2296	88.5592	939	17.1792	48.5004	63.9295	948	19.045	52.6852	74.0373	791	18.9592	53.0575	72.7684	1201	20.5642	58.4764	74.8037	677	16.2231	39.0951	81.6907	802	16.2356	40.0234	81.8948	1053	18.3066	47.3991	81.5696	767	13.3857
Itm2c	1	85894281..85908675	ENSMUSG00000026223	365	11.8384	28.4823	37.9083	343	10.4663	25.8903	31.5186	419	11.6242	28.3207	34.8942	384	10.6541	25.3516	34.3849	1052	32.0337	90.4381	71.6229	1052	35.1758	97.3086	82.1596	850	33.9092	94.8953	78.1961	1387	39.5276	112.401	86.3886	313	12.4838	30.0838	37.7684	405	13.646	33.6396	41.3559	606	17.5351	45.4015	46.9432	405	11.7641
4933407L21Rik	1	85928483..85940624	ENSMUSG00000026224	1	0.0663868	0.159722	0.103858	0	0	0	0	0	0	0	0	0	0	0	0	0	0	0	0	0	0	0	0	0	0	0	0	0	0	0	0	0	0	0	0	0	0	0	0	0	0	0	0	0	0
Gm28884	1	complement(85933247..85937332)	ENSMUSG00000099767	0	0	0	0	0	0	0	0	0	0	0	0	0	0	0	0	0	0	0	0	0	0	0	0	0	0	0	0	0	0	0	0	0	0	0	0	0	0	0	0	0	0	0	0	0	0
Gpr55	1	complement(85938318..85961007)	ENSMUSG00000049608	1	0.0217126	0.0522392	0.103858	1	0.0204275	0.0505309	0.091891	2	0.0371444	0.090497	0.16656	0	0	0	0	1	0.0203848	0.0575506	0.0680826	3	0.0671526	0.185768	0.234295	3	0.0801187	0.224213	0.275986	3	0.0572346	0.162753	0.186854	1	0.0267003	0.0643432	0.120666	0	0	0	0	6	0.116225	0.300928	0.464784	2	0.0388907
Gm28100	1	complement(85972365..85986917)	ENSMUSG00000100108	0	0	0	0	0	0	0	0	0	0	0	0	0	0	0	0	0	0	0	0	0	0	0	0	0	0	0	0	0	0	0	0	0	0	0	0	0	0	0	0	0	0	0	0	0	0
Gm18180	1	complement(86014403..86015886)	ENSMUSG00000099342	0	0	0	0	0	0	0	0	0	0	0	0	0	0	0	0	0	0	0	0	0	0	0	0	0	0	0	0	0	0	0	0	0	0	0	0	0	0	0	0	0	0	0	0	0	0
Spata3	1	86016816..86029958	ENSMUSG00000026226	0	0	0	0	1	0.0372419	0.0921242	0.091891	1	0.0338594	0.0824937	0.0832798	0	0	0	0	0	0	0	0	0	0	0	0	0	0	0	0	0	0	0	0	0	0	0	0	0	0	0	0	0	0	0	0	0	0
2810459M11Rik	1	86045863..86055456	ENSMUSG00000026227	625	15.1592	36.4722	64.9114	967	22.0661	54.5844	88.8586	1031	21.3898	52.1132	85.8614	853	17.6984	42.1135	76.3811	874	19.9023	56.1883	59.5042	521	13.0276	36.039	40.6893	392	11.6946	32.7274	36.0622	702	14.961	42.5431	43.7237	493	14.7044	35.4352	59.4882	591	14.8914	36.7098	60.3489	726	15.7098	40.6755	56.2388	558	12.1209
Psmd1	1	86064387..86139151	ENSMUSG00000026229	1175	20.8916	50.2639	122.033	1336	22.3482	55.2822	122.766	1493	22.7062	55.3204	124.337	1390	21.1415	50.3064	124.466	1461	24.3881	68.8527	99.4686	1285	23.5541	65.159	100.356	1036	22.6566	63.4046	95.3073	1473	23.0124	65.4382	91.7451	1083	23.6791	57.0627	130.681	1376	25.4157	62.654	140.508	1611	25.5544	66.165	124.794	1278	20.3502
Gm22786	1	86087301..86087422	ENSMUSG00000077274	0	0	0	0	0	0	0	0	0	0	0	0	0	0	0	0	0	0	0	0	0	0	0	0	0	0	0	0	0	0	0	0	0	0	0	0	0	0	0	0	0	0	0	0	0	0
Htr2b	1	complement(86099026..86111970)	ENSMUSG00000026228	0	0	0	0	0	0	0	0	0	0	0	0	0	0	0	0	0	0	0	0	1	0.0390857	0.108125	0.0780984	0	0	0	0	4	0.133252	0.378917	0.249138	0	0	0	0	0	0	0	0	1	0.033824	0.0875766	0.077464	0	0
Gm37914	1	86120883..86123561	ENSMUSG00000103272	0	0	0	0	0	0	0	0	0	0	0	0	0	0	0	0	0	0	0	0	0	0	0	0	0	0	0	0	0	0	0	0	0	0	0	0	0	0	0	0	0	0	0	0	0	0
Gm21972	1	86133637..86162788	ENSMUSG00000094638	25	2.60286	6.26231	2.59646	39	3.82012	9.44974	3.58375	40	3.56222	8.67885	3.33119	46	4.09689	9.74862	4.11903	43	4.20313	11.8663	2.92755	30	3.22004	8.90777	2.34295	28	3.58566	10.0345	2.57587	57	5.21447	14.8279	3.55022	33	4.22501	10.1816	3.98197	40	4.32634	10.6652	4.08453	56	5.20158	13.4678	4.33798	74	6.89995
Armc9	1	86154780..86278284	ENSMUSG00000062590	30	0.186359	0.448367	3.11575	44	0.257148	0.636101	4.0432	40	0.212539	0.517821	3.33119	35	0.185987	0.442559	3.13404	73	0.42574	1.20196	4.97003	40	0.256164	0.70864	3.12394	38	0.290344	0.81253	3.49583	54	0.294746	0.838141	3.36336	41	0.313195	0.754749	4.9473	52	0.335569	0.827234	5.30989	46	0.254931	0.660063	3.56334	30	0.166899
Gm16341	1	complement(86275509..86301375)	ENSMUSG00000087538	0	0	0	0	0	0	0	0	0	0	0	0	0	0	0	0	0	0	0	0	0	0	0	0	0	0	0	0	0	0	0	0	0	0	0	0	0	0	0	0	0	0	0	0	0	0
B3gnt7	1	86302832..86307305	ENSMUSG00000079445	0	0	0	0	0	0	0	0	0	0	0	0	0	0	0	0	10	0.231538	0.65368	0.680826	4	0.101699	0.281336	0.312394	12	0.364007	1.01868	1.10395	6	0.130018	0.369721	0.373707	0	0	0	0	0	0	0	0	0	0	0	0	0	0
Gm28626	1	complement(86303195..86304059)	ENSMUSG00000099644	0	0	0	0	0	0	0	0	0	0	0	0	0	0	0	0	0	0	0	0	0	0	0	0	0	0	0	0	0	0	0	0	0	0	0	0	0	0	0	0	0	0	0	0	0	0
Gm5258	1	86323267..86323593	ENSMUSG00000091806	0	0	0	0	0	0	0	0	0	0	0	0	0	0	0	0	0	0	0	0	0	0	0	0	0	0	0	0	0	0	0	0	0	0	0	0	0	0	0	0	0	0	0	0	0	0
Gm28627	1	86328039..86328873	ENSMUSG00000101853	0	0	0	0	0	0	0	0	0	0	0	0	0	0	0	0	0	0	0	0	0	0	0	0	0	0	0	0	0	0	0	0	0	0	0	0	0	0	0	0	0	0	0	0	0	0
Ncl	1	complement(86344719..86359400)	ENSMUSG00000026234	2122	16.8278	40.4867	220.387	2351	17.5403	43.3891	216.036	2739	18.5791	45.2654	228.103	2511	17.034	40.5326	224.845	3168	23.5864	66.5895	215.686	2732	22.3354	61.7876	213.365	2499	24.3753	68.2145	229.897	3176	22.1304	62.9301	197.816	1669	16.2758	39.222	201.391	1891	15.5785	38.4036	193.096	2677	18.9395	49.0378	207.371	2290	16.2638
Snora75	1	complement(86351169..86351301)	ENSMUSG00000064837	0	0	0	0	0	0	0	0	0	0	0	0	0	0	0	0	0	0	0	0	0	0	0	0	0	0	0	0	0	0	0	0	0	0	0	0	0	0	0	0	0	0	0	0	0	0
Mir3535	1	complement(86351981..86352127)	ENSMUSG00000104627	0	0	0	0	0	0	0	0	0	0	0	0	0	0	0	0	0	0	0	0	0	0	0	0	0	0	0	0	0	0	0	0	0	0	0	0	0	0	0	0	0	0	0	0	0	0
Gm24148	1	complement(86352008..86352087)	ENSMUSG00000064696	0	0	0	0	0	0	0	0	0	0	0	0	0	0	0	0	0	0	0	0	0	0	0	0	0	0	0	0	0	0	0	0	0	0	0	0	0	0	0	0	0	0	0	0	0	0
Snord82	1	complement(86356261..86356330)	ENSMUSG00000064823	0	0	0	0	0	0	0	0	0	0	0	0	0	0	0	0	0	0	0	0	0	0	0	0	0	0	0	0	0	0	0	0	0	0	0	0	0	0	0	0	0	0	0	0	0	0
C130036L24Rik	1	86359574..86373791	ENSMUSG00000073627	0	0	0	0	1	0.0207001	0.0512052	0.091891	2	0.03764	0.0917046	0.16656	2	0.0376431	0.0895725	0.179088	6	0.123941	0.349911	0.408495	4	0.0907316	0.250996	0.312394	3	0.0811878	0.227205	0.275986	10	0.193328	0.549749	0.622845	1	0.0270566	0.0652018	0.120666	1	0.022857	0.0563464	0.102113	2	0.0392587	0.101648	0.154928	4	0.0788194
Gm45908	1	complement(86377100..86378276)	ENSMUSG00000110510	0	0	0	0	0	0	0	0	0	0	0	0	0	0	0	0	0	0	0	0	0	0	0	0	0	0	0	0	0	0	0	0	0	0	0	0	0	0	0	0	0	0	0	0	0	0
Nmur1	1	complement(86386303..86426228)	ENSMUSG00000026237	0	0	0	0	0	0	0	0	0	0	0	0	0	0	0	0	1	0.0447503	0.12634	0.0680826	0	0	0	0	0	0	0	0	1	0.041882	0.119096	0.0622845	1	0.0586145	0.141251	0.120666	0	0	0	0	0	0	0	0	0	0
Tex44	1	86426329..86428052	ENSMUSG00000036574	0	0	0	0	0	0	0	0	0	0	0	0	0	0	0	0	0	0	0	0	0	0	0	0	0	0	0	0	0	0	0	0	0	0	0	0	0	0	0	0	0	0	0	0	0	0
Rpl30-ps6	1	86473659..86474006	ENSMUSG00000101328	0	0	0	0	0	0	0	0	0	0	0	0	0	0	0	0	0	0	0	0	0	0	0	0	0	0	0	0	0	0	0	0	0	0	0	0	0	0	0	0	0	0	0	0	0	0
Ptma	1	86526726..86530712	ENSMUSG00000026238	2318	128.097	308.193	240.743	2737	142.299	352.001	251.506	3285	155.278	378.313	273.574	3138	148.342	352.982	280.99	5069	262.991	742.479	345.111	4561	259.845	718.823	356.207	3552	241.434	675.655	326.768	5670	275.317	782.894	353.153	2481	168.599	406.295	299.372	2844	163.269	402.486	290.41	4181	206.13	533.709	323.877	3099	153.373
Pde6d	1	complement(86542994..86582629)	ENSMUSG00000026239	46	1.70637	4.10541	4.77748	34	1.18658	2.9352	3.12429	70	2.22107	5.41133	5.82958	66	2.09433	4.98349	5.90991	106	3.69159	10.4221	7.21675	107	4.09192	11.3197	8.35653	88	4.01511	11.2363	8.0956	147	4.79134	13.6247	9.15583	45	2.05272	4.94672	5.42996	54	2.08094	5.12985	5.51412	91	3.01156	7.79749	7.04922	54	1.79396
Gm37152	1	86580058..86581232	ENSMUSG00000102927	0	0	0	0	0	0	0	0	0	0	0	0	0	0	0	0	0	0	0	0	0	0	0	0	0	0	0	0	0	0	0	0	0	0	0	0	0	0	0	0	0	0	0	0	0	0
Cops7b	1	86582904..86609375	ENSMUSG00000026240	105	1.53821	3.70084	10.9051	123	1.69525	4.1935	11.3026	136	1.70418	4.152	11.326	117	1.46622	3.48889	10.4767	138	1.89801	5.35849	9.39539	113	1.70661	4.72109	8.82512	106	1.91	5.34515	9.75151	160	2.05955	5.85655	9.96552	77	1.38714	3.34278	9.29126	94	1.43056	3.52656	9.59865	119	1.55529	4.02692	9.21821	105	1.37759
Gm22955	1	complement(86637552..86637608)	ENSMUSG00000084468	0	0	0	0	0	0	0	0	0	0	0	0	0	0	0	0	0	0	0	0	0	0	0	0	0	0	0	0	0	0	0	0	0	0	0	0	0	0	0	0	0	0	0	0	0	0
Gm37022	1	86638201..86640454	ENSMUSG00000103609	0	0	0	0	0	0	0	0	0	0	0	0	0	0	0	0	0	0	0	0	0	0	0	0	0	0	0	0	0	0	0	0	0	0	0	0	0	0	0	0	0	0	0	0	0	0
Nppc	1	complement(86666291..86670571)	ENSMUSG00000026241	0	0	0	0	0	0	0	0	0	0	0	0	0	0	0	0	0	0	0	0	0	0	0	0	0	0	0	0	0	0	0	0	0	0	0	0	0	0	0	0	0	0	0	0	0	0
Dis3l2	1	86703808..87050095	ENSMUSG00000053333	167	1.65145	3.97329	17.3443	158	1.46997	3.63624	14.5188	118	0.99812	2.43178	9.82701	154	1.30274	3.09989	13.7898	222	2.06109	5.81889	15.1143	173	1.7637	4.87903	13.511	152	1.84882	5.17394	13.9833	215	1.86816	5.31231	13.3912	96	1.16741	2.81327	11.5839	169	1.73615	4.2799	17.2571	157	1.38512	3.58632	12.1618	145	1.28417
Gm29097	1	complement(86764944..86765365)	ENSMUSG00000100225	0	0	0	0	0	0	0	0	0	0	0	0	0	0	0	0	0	0	0	0	0	0	0	0	0	0	0	0	0	0	0	0	0	0	0	0	0	0	0	0	0	0	0	0	0	0
Gm29055	1	86774819..86776528	ENSMUSG00000100768	0	0	0	0	0	0	0	0	0	0	0	0	0	0	0	0	0	0	0	0	0	0	0	0	0	0	0	0	0	0	0	0	0	0	0	0	0	0	0	0	0	0	0	0	0	0
Gm37485	1	86801075..86804027	ENSMUSG00000104121	0	0	0	0	0	0	0	0	0	0	0	0	0	0	0	0	0	0	0	0	0	0	0	0	0	0	0	0	0	0	0	0	0	0	0	0	0	0	0	0	0	0	0	0	0	0
Gm38142	1	86826101..86829655	ENSMUSG00000102383	0	0	0	0	0	0	0	0	0	0	0	0	0	0	0	0	0	0	0	0	0	0	0	0	0	0	0	0	0	0	0	0	0	0	0	0	0	0	0	0	0	0	0	0	0	0
Gm38010	1	86834995..86837778	ENSMUSG00000104400	0	0	0	0	0	0	0	0	0	0	0	0	0	0	0	0	0	0	0	0	0	0	0	0	0	0	0	0	0	0	0	0	0	0	0	0	0	0	0	0	0	0	0	0	0	0
Gm37541	1	86874350..86876664	ENSMUSG00000102293	0	0	0	0	0	0	0	0	0	0	0	0	0	0	0	0	0	0	0	0	0	0	0	0	0	0	0	0	0	0	0	0	0	0	0	0	0	0	0	0	0	0	0	0	0	0
Gm38021	1	86893573..86895132	ENSMUSG00000102649	0	0	0	0	0	0	0	0	0	0	0	0	0	0	0	0	0	0	0	0	0	0	0	0	0	0	0	0	0	0	0	0	0	0	0	0	0	0	0	0	0	0	0	0	0	0
Gm6136	1	complement(86908793..86909683)	ENSMUSG00000084106	0	0	0	0	0	0	0	0	0	0	0	0	0	0	0	0	0	0	0	0	0	0	0	0	0	0	0	0	0	0	0	0	0	0	0	0	0	0	0	0	0	0	0	0	0	0
Gm37967	1	86917992..86920656	ENSMUSG00000102571	0	0	0	0	0	0	0	0	0	0	0	0	0	0	0	0	0	0	0	0	0	0	0	0	0	0	0	0	0	0	0	0	0	0	0	0	0	0	0	0	0	0	0	0	0	0
Gm28375	1	complement(86929387..87057596)	ENSMUSG00000099401	0	0	0	0	0	0	0	0	0	0	0	0	0	0	0	0	0	0	0	0	0	0	0	0	0	0	0	0	0	0	0	0	0	0	0	0	0	0	0	0	0	0	0	0	0	0
Gm37017	1	86988270..86989016	ENSMUSG00000102956	0	0	0	0	0	0	0	0	0	0	0	0	0	0	0	0	0	0	0	0	0	0	0	0	0	0	0	0	0	0	0	0	0	0	0	0	0	0	0	0	0	0	0	0	0	0
Gm37447	1	87036723..87039650	ENSMUSG00000103984	0	0	0	0	0	0	0	0	0	0	0	0	0	0	0	0	0	0	0	0	0	0	0	0	0	0	0	0	0	0	0	0	0	0	0	0	0	0	0	0	0	0	0	0	0	0
Akp-ps1	1	87067672..87071098	ENSMUSG00000101940	0	0	0	0	0	0	0	0	0	0	0	0	0	0	0	0	0	0	0	0	0	0	0	0	1	0.047891	0.134024	0.0919954	0	0	0	0	0	0	0	0	0	0	0	0	0	0	0	0	0	0
Gm29371	1	87080171..87096418	ENSMUSG00000101625	1	0.0912912	0.219641	0.103858	2	0.171775	0.424917	0.183782	1	0.0780871	0.190248	0.0832798	1	0.0780936	0.185825	0.0895441	2	0.171416	0.483945	0.136165	9	0.847034	2.3432	0.702886	16	1.79659	5.02778	1.47193	9	0.721933	2.05289	0.560561	0	0	0	0	0	0	0	0	1	0.0814452	0.210876	0.077464	3	0.245275
Alppl2	1	complement(87086694..87089928)	ENSMUSG00000026246	0	0	0	0	0	0	0	0	0	0	0	0	0	0	0	0	0	0	0	0	0	0	0	0	0	0	0	0	0	0	0	0	0	0	0	0	0	0	0	0	0	0	0	0	0	0
Alpi	1	complement(87098002..87101606)	ENSMUSG00000079440	0	0	0	0	0	0	0	0	0	0	0	0	0	0	0	0	0	0	0	0	0	0	0	0	0	0	0	0	0	0	0	0	0	0	0	0	0	0	0	0	0	0	0	0	0	0
Gm29372	1	complement(87116321..87117158)	ENSMUSG00000100940	0	0	0	0	0	0	0	0	0	0	0	0	0	0	0	0	0	0	0	0	0	0	0	0	0	0	0	0	0	0	0	0	0	0	0	0	0	0	0	0	0	0	0	0	0	0
Akp3	1	87124973..87127912	ENSMUSG00000036500	0	0	0	0	0	0	0	0	0	0	0	0	0	0	0	0	0	0	0	0	0	0	0	0	0	0	0	0	0	0	0	0	0	0	0	0	0	0	0	0	0	0	0	0	0	0
Gm29374	1	complement(87142874..87146983)	ENSMUSG00000099839	0	0	0	0	0	0	0	0	0	0	0	0	0	0	0	0	0	0	0	0	0	0	0	0	0	0	0	0	0	0	0	0	0	0	0	0	0	0	0	0	0	0	0	0	0	0
Ecel1	1	complement(87147655..87156521)	ENSMUSG00000026247	0	0	0	0	0	0	0	0	0	0	0	0	0	0	0	0	0	0	0	0	0	0	0	0	0	0	0	0	0	0	0	0	0	0	0	0	0	0	0	0	2	0.041188	0.106643	0.154928	0	0
Prss56	1	87183313..87188405	ENSMUSG00000036480	0	0	0	0	0	0	0	0	0	0	0	0	0	0	0	0	0	0	0	0	0	0	0	0	0	0	0	0	0	0	0	0	0	0	0	0	0	0	0	0	0	0	0	0	0	0
Chrnd	1	87190607..87200070	ENSMUSG00000026251	0	0	0	0	0	0	0	0	0	0	0	0	0	0	0	0	0	0	0	0	0	0	0	0	0	0	0	0	0	0	0	0	0	0	0	0	0	0	0	0	0	0	0	0	0	0
Chrng	1	87204657..87212694	ENSMUSG00000026253	0	0	0	0	0	0	0	0	0	0	0	0	0	0	0	0	0	0	0	0	0	0	0	0	0	0	0	0	0	0	0	0	0	0	0	0	0	0	0	0	0	0	0	0	0	0
Eif4e2	1	87213914..87240488	ENSMUSG00000026254	514	5.53921	13.327	53.3831	758	7.68522	19.0107	69.6534	799	7.36516	17.9442	66.5405	670	6.17655	14.6972	59.9946	633	6.40445	18.0811	43.0963	562	6.24382	17.2726	43.8913	482	6.38899	17.8797	44.3418	675	6.39166	18.1754	42.0421	446	5.91048	14.2433	53.8169	538	6.02306	14.8479	54.9369	619	5.9513	15.409	47.9502	602	5.81012
Gm26187	1	87251148..87251248	ENSMUSG00000088318	0	0	0	0	0	0	0	0	0	0	0	0	0	0	0	0	0	0	0	0	0	0	0	0	0	0	0	0	0	0	0	0	0	0	0	0	0	0	0	0	0	0	0	0	0	0
Efhd1	1	87264363..87310839	ENSMUSG00000026255	0	0	0	0	0	0	0	0	4	0.130084	0.316931	0.333119	2	0.0650473	0.154781	0.179088	5	0.178475	0.503872	0.340413	7	0.274372	0.759012	0.546689	2	0.0935284	0.26174	0.183991	8	0.267257	0.759973	0.498276	0	0	0	0	2	0.0789939	0.194733	0.204227	0	0	0	0	3	0.10215
Efhd1os	1	complement(87264481..87265174)	ENSMUSG00000089821	0	0	0	0	0	0	0	0	0	0	0	0	0	0	0	0	0	0	0	0	1	0.250878	0.694019	0.0780984	0	0	0	0	0	0	0	0	1	0.299252	0.721148	0.120666	0	0	0	0	0	0	0	0	0	0
Gigyf2	1	87326998..87450796	ENSMUSG00000048000	453	2.97529	7.15837	47.0478	669	4.1339	10.2259	61.4751	666	3.74159	9.11586	55.4643	647	3.63515	8.6499	57.9351	701	4.32258	12.2036	47.7259	667	4.51634	12.4938	52.0917	574	4.63707	12.9769	52.8054	804	4.63995	13.1942	50.0768	420	3.39222	8.17469	50.6796	513	3.50025	8.62871	52.3841	611	3.58022	9.26984	47.3305	567	3.33517
Gm22549	1	complement(87341455..87341561)	ENSMUSG00000095281	0	0	0	0	0	0	0	0	0	0	0	0	0	0	0	0	0	0	0	0	0	0	0	0	0	0	0	0	0	0	0	0	0	0	0	0	0	0	0	0	0	0	0	0	0	0
Kcnj13	1	complement(87386363..87394729)	ENSMUSG00000079436	0	0	0	0	0	0	0	0	0	0	0	0	0	0	0	0	0	0	0	0	0	0	0	0	0	0	0	0	0	0	0	0	0	0	0	0	0	0	0	0	0	0	0	0	0	0
Gm23504	1	complement(87415255..87415349)	ENSMUSG00000089613	0	0	0	0	0	0	0	0	0	0	0	0	0	0	0	0	0	0	0	0	0	0	0	0	0	0	0	0	0	0	0	0	0	0	0	0	0	0	0	0	0	0	0	0	0	0
3110079O15Rik	1	87470271..87475482	ENSMUSG00000026258	0	0	0	0	0	0	0	0	1	0.0957162	0.233199	0.0832798	0	0	0	0	0	0	0	0	0	0	0	0	1	0.137637	0.385179	0.0919954	0	0	0	0	0	0	0	0	0	0	0	0	0	0	0	0	0	0
Ngef	1	complement(87476834..87573870)	ENSMUSG00000026259	579	11.9793	28.8213	60.1339	655	12.7495	31.5382	60.1886	632	11.1846	27.2496	52.6328	528	9.34483	22.2362	47.2793	486	9.44019	26.6517	33.0881	319	6.80411	18.8226	24.9134	299	7.60891	21.2936	27.5066	521	9.4714	26.9329	32.4502	375	9.54081	22.9918	45.2497	359	7.71607	19.0214	36.6587	495	9.13677	23.6568	38.3447	531	9.83896
Neu2	1	87509889..87597845	ENSMUSG00000079434	16	0.499106	1.20082	1.66173	11	0.322825	0.798564	1.0108	19	0.506963	1.23514	1.58232	26	0.693796	1.6509	2.32815	24	0.702874	1.98436	1.63398	25	0.803973	2.22408	1.95246	20	0.767366	2.14748	1.83991	27	0.740051	2.10441	1.68168	11	0.421957	1.01685	1.32732	23	0.745334	1.83737	2.34861	27	0.751403	1.94552	2.09153	13	0.363178
Gm17181	1	87514175..87514297	ENSMUSG00000091123	0	0	0	0	0	0	0	0	0	0	0	0	0	0	0	0	0	0	0	0	0	0	0	0	0	0	0	0	0	0	0	0	0	0	0	0	0	0	0	0	0	0	0	0	0	0
Gm6153	1	complement(87543635..87544692)	ENSMUSG00000090994	0	0	0	0	0	0	0	0	0	0	0	0	0	0	0	0	0	0	0	0	0	0	0	0	0	0	0	0	0	0	0	0	0	0	0	0	0	0	0	0	0	0	0	0	0	0
Inpp5d	1	87620312..87720507	ENSMUSG00000026288	45	0.478252	1.15064	4.67362	80	0.799902	1.9787	7.35128	65	0.590892	1.43962	5.41318	51	0.463661	1.10329	4.56675	274	2.73394	7.71848	18.6546	321	3.51705	9.72941	25.0696	284	3.71247	10.3894	26.1267	432	4.03416	11.4716	26.9069	53	0.692665	1.66921	6.39528	59	0.651399	1.60581	6.02468	178	1.68772	4.36982	13.7886	34	0.323614
Atg16l1	1	87755870..87792428	ENSMUSG00000026289	337	2.82791	6.80378	35.0002	490	3.86843	9.56923	45.0266	453	3.25151	7.92184	37.7257	455	3.26613	7.77182	40.7426	504	3.97064	11.21	34.3136	370	3.20086	8.85472	28.8964	353	3.64344	10.1962	32.4744	496	3.65715	10.3995	30.8931	272	2.80678	6.76387	32.8211	325	2.83315	6.98419	33.1868	344	2.57532	6.66797	26.6476	372	2.79565
Gm25395	1	87776938..87777209	ENSMUSG00000087968	0	0	0	0	0	0	0	0	0	0	0	0	0	0	0	0	0	0	0	0	0	0	0	0	0	0	0	0	0	0	0	0	0	0	0	0	0	0	0	0	0	0	0	0	0	0
Scarna6	1	87784556..87784820	ENSMUSG00000089281	0	0	0	0	0	0	0	0	0	0	0	0	0	0	0	0	0	0	0	0	0	0	0	0	0	0	0	0	0	0	0	0	0	0	0	0	0	0	0	0	0	0	0	0	0	0
Sag	1	87803680..87845158	ENSMUSG00000056055	0	0	0	0	0	0	0	0	1	0.00776136	0.0189094	0.0832798	1	0.00776199	0.0184698	0.0895441	4	0.0340754	0.096202	0.27233	4	0.0374176	0.10351	0.312394	7	0.0781242	0.218631	0.643968	4	0.0318913	0.0906863	0.249138	0	0	0	0	1	0.00942622	0.0232372	0.102113	2	0.0161902	0.0419195	0.154928	0	0
Dgkd	1	87853287..87945180	ENSMUSG00000070738	275	3.2435	7.80366	28.561	380	4.21665	10.4306	34.9186	448	4.51971	11.0116	37.3093	301	3.03693	7.22642	26.9528	586	6.48893	18.3196	39.8964	465	5.6541	15.6413	36.3158	510	7.39864	20.7052	46.9177	640	6.63265	18.8606	39.8621	237	3.43742	8.28362	28.5978	302	3.70032	9.1219	30.8382	453	4.76668	12.3418	35.0912	328	3.46465
Gm19582	1	complement(87853347..87854299)	ENSMUSG00000101942	0	0	0	0	0	0	0	0	0	0	0	0	0	0	0	0	0	0	0	0	0	0	0	0	0	0	0	0	0	0	0	0	0	0	0	0	1	0.0997991	0.246021	0.102113	0	0	0	0	0	0
4833421G17Rik	1	87865073..87865916	ENSMUSG00000103996	0	0	0	0	0	0	0	0	0	0	0	0	0	0	0	0	0	0	0	0	0	0	0	0	0	0	0	0	0	0	0	0	0	0	0	0	0	0	0	0	0	0	0	0	0	0
Gm38365	1	87897540..87900532	ENSMUSG00000103591	0	0	0	0	0	0	0	0	0	0	0	0	0	0	0	0	0	0	0	0	0	0	0	0	0	0	0	0	0	0	0	0	0	0	0	0	0	0	0	0	0	0	0	0	0	0
Usp40	1	complement(87945119..88008551)	ENSMUSG00000005501	378	3.41073	8.20599	39.2584	301	2.55519	6.32072	27.6592	382	2.94828	7.18307	31.8129	436	3.36533	8.00786	39.0412	484	4.1001	11.5754	32.952	404	3.75808	10.3962	31.5518	333	3.69572	10.3425	30.6345	559	4.43192	12.6026	34.8171	333	3.6949	8.90409	40.1817	366	3.43073	8.45732	37.3735	494	3.97666	10.2963	38.2672	488	3.94347
Gm25198	1	88015924..88016033	ENSMUSG00000095942	0	0	0	0	0	0	0	0	0	0	0	0	0	0	0	0	0	0	0	0	0	0	0	0	0	0	0	0	0	0	0	0	0	0	0	0	0	0	0	0	0	0	0	0	0	0
Gm5832	1	88022381..88023962	ENSMUSG00000084021	0	0	0	0	0	0	0	0	0	0	0	0	0	0	0	0	0	0	0	0	0	0	0	0	0	0	0	0	0	0	0	0	0	0	0	0	0	0	0	0	0	0	0	0	0	0
Gm15375	1	88025211..88026059	ENSMUSG00000083478	0	0	0	0	0	0	0	0	0	0	0	0	0	0	0	0	0	0	0	0	0	0	0	0	0	0	0	0	0	0	0	0	0	0	0	0	0	0	0	0	0	0	0	0	0	0
Ugt1a10	1	88055388..88219004	ENSMUSG00000090165	76	2.70853	6.51656	7.89323	133	4.45938	11.0311	12.2215	98	2.98743	7.27844	8.16142	43	1.31092	3.11935	3.8504	62	2.07446	5.85665	4.22112	38	1.39615	3.86226	2.96774	31	1.35888	3.80286	2.85186	29	0.908121	2.58234	1.80625	54	2.36656	5.70302	6.51595	40	1.48092	3.65071	4.08453	31	0.985641	2.55201	2.40138	42	1.34052
Gm20528	1	complement(88055393..88218584)	ENSMUSG00000092220	27	2.05405	4.94192	2.80417	33	2.36191	5.8426	3.0324	30	1.95218	4.7562	2.49839	81	5.27131	12.5432	7.25308	39	2.78552	7.86411	2.65522	34	2.66659	7.37673	2.65535	16	1.49716	4.18982	1.47193	23	1.53745	4.3719	1.43254	43	4.02271	9.69408	5.18863	23	1.81772	4.48097	2.34861	80	5.42968	14.0584	6.19712	40	2.72528
Ugt1a9	1	88070800..88218997	ENSMUSG00000090175	1731	63.8594	153.642	179.779	2211	76.7395	189.829	203.171	2662	84.0014	204.657	221.691	1751	55.2587	131.489	156.792	1426	49.3902	139.439	97.0857	818	31.1108	86.0634	63.8845	585	26.5451	74.2868	53.8173	1035	33.5501	95.4033	64.4645	148	6.71418	16.1801	17.8585	588	22.5349	55.5523	60.0426	1156	38.0472	98.5111	89.5484	608	20.0879
Ugt1a8	1	88087813..88219004	ENSMUSG00000089675	32	1.16092	2.7931	3.32346	23	0.785022	1.94189	2.11349	40	1.24126	3.02415	3.33119	33	1.02412	2.43692	2.95496	33	1.12398	3.17324	2.24672	33	1.23423	3.41431	2.57725	23	1.02631	2.87215	2.11589	18	0.573786	1.63162	1.12112	48	2.14139	5.1604	5.79196	38	1.43214	3.53047	3.8803	36	1.16517	3.01685	2.7887	28	0.909733
Ugt1a7c	1	88095062..88220002	ENSMUSG00000090124	688	13.175	31.6983	71.4545	665	11.9808	29.6366	61.1075	751	12.3014	29.9705	62.5431	626	10.2547	24.4012	56.0546	445	8.00048	22.5871	30.2967	498	9.83153	27.1975	38.893	316	7.44303	20.8294	29.0706	629	10.5837	30.096	39.177	267	6.28748	15.1518	32.2178	457	9.09137	22.4117	46.6658	712	12.1641	31.495	55.1543	567	9.7241
Gm15373	1	88097918..88098131	ENSMUSG00000082837	0	0	0	0	0	0	0	0	0	0	0	0	0	0	0	0	0	0	0	0	0	0	0	0	0	0	0	0	0	0	0	0	0	0	0	0	0	0	0	0	0	0	0	0	0	0
Ugt1a6b	1	88103252..88219003	ENSMUSG00000090145	1188	40.2946	96.9463	123.384	1426	45.5043	112.563	131.037	1573	45.6362	111.186	130.999	2080	60.3504	143.605	186.252	1475	46.9695	132.605	100.422	1679	58.7098	162.412	131.127	1062	44.3053	123.989	97.6991	1550	46.1942	131.358	96.541	1296	54.0553	130.264	156.383	1370	48.2727	119	139.895	1802	54.5283	141.184	139.59	2116	64.2761
Gm15372	1	88126776..88127609	ENSMUSG00000084195	0	0	0	0	0	0	0	0	0	0	0	0	0	0	0	0	0	0	0	0	0	0	0	0	0	0	0	0	0	0	0	0	0	0	0	0	0	0	0	0	0	0	0	0	0	0
Gm15370	1	88129581..88129833	ENSMUSG00000081261	0	0	0	0	0	0	0	0	0	0	0	0	0	0	0	0	0	0	0	0	0	0	0	0	0	0	0	0	0	0	0	0	0	0	0	0	0	0	0	0	0	0	0	0	0	0
Ugt1a6a	1	88134809..88218997	ENSMUSG00000054545	95	1.77999	4.28254	9.86653	83	1.4631	3.61923	7.62695	75	1.202	2.92851	6.24598	200	3.2056	7.62778	17.9088	39	0.686043	1.93685	2.65522	37	0.714701	1.97712	2.88964	20	0.460918	1.28988	1.83991	20	0.329267	0.936307	1.24569	68	1.56677	3.77566	8.20527	88	1.71288	4.22253	8.98597	48	0.802363	2.07747	3.71827	119	1.99684
Gm15369	1	88146376..88146769	ENSMUSG00000081602	0	0	0	0	0	0	0	0	0	0	0	0	0	0	0	0	0	0	0	0	0	0	0	0	0	0	0	0	0	0	0	0	0	0	0	0	0	0	0	0	0	0	0	0	0	0
Gm15374	1	88151038..88151881	ENSMUSG00000082513	0	0	0	0	0	0	0	0	0	0	0	0	0	0	0	0	0	0	0	0	0	0	0	0	0	0	0	0	0	0	0	0	0	0	0	0	0	0	0	0	0	0	0	0	0	0
Gm15371	1	88153788..88154571	ENSMUSG00000082677	0	0	0	0	0	0	0	0	0	0	0	0	0	0	0	0	0	0	0	0	0	0	0	0	0	0	0	0	0	0	0	0	0	0	0	0	0	0	0	0	0	0	0	0	0	0
Ugt1a5	1	88166012..88218997	ENSMUSG00000089943	47	1.72368	4.14705	4.88134	63	2.1737	5.37704	5.78913	60	1.88217	4.58565	4.99679	58	1.81958	4.32973	5.19356	49	1.68713	4.76311	3.33605	38	1.43671	3.97446	2.96774	38	1.71412	4.79699	3.49583	34	1.09562	3.11553	2.11767	41	1.84903	4.45586	4.9473	40	1.52394	3.75677	4.08453	39	1.27602	3.30386	3.0211	58	1.90498
Gm15368	1	88186662..88187519	ENSMUSG00000081488	0	0	0	0	0	0	0	0	0	0	0	0	0	0	0	0	0	0	0	0	0	0	0	0	0	0	0	0	0	0	0	0	0	0	0	0	0	0	0	0	0	0	0	0	0	0
Gm15376	1	88191901..88192683	ENSMUSG00000083277	0	0	0	0	0	0	0	0	0	0	0	0	0	0	0	0	0	0	0	0	0	0	0	0	0	0	0	0	0	0	0	0	0	0	0	0	0	0	0	0	0	0	0	0	0	0
Ugt1a2	1	88200601..88218997	ENSMUSG00000090171	53	1.93669	4.65955	5.50449	49	1.68454	4.16701	4.50266	55	1.71908	4.1883	4.58039	57	1.78174	4.23968	5.10402	32	1.09781	3.09935	2.17864	29	1.09247	3.02217	2.26485	39	1.75286	4.90541	3.58782	30	0.96323	2.73905	1.86854	38	1.70754	4.11488	4.5853	47	1.78415	4.39823	4.79932	35	1.14101	2.95427	2.71124	54	1.76718
Dnajb3	1	complement(88204732..88205782)	ENSMUSG00000081984	0	0	0	0	0	0	0	0	0	0	0	0	0	0	0	0	0	0	0	0	0	0	0	0	0	0	0	0	2	0.13509	0.384144	0.124569	0	0	0	0	0	0	0	0	0	0	0	0	0	0
Ugt1a1	1	88211959..88218997	ENSMUSG00000089960	7940	288.442	693.972	824.634	8575	293.072	724.964	787.965	8852	275.061	670.147	737.192	8641	268.527	638.964	773.751	6583	224.52	633.867	448.188	4961	185.796	513.977	387.446	5181	231.5	647.856	476.628	7061	225.387	640.912	439.791	5297	236.63	570.24	639.166	6468	244.094	601.733	660.469	7161	232.085	600.911	554.72	7648	248.822
Mroh2a	1	88226986..88262289	ENSMUSG00000079429	74	0.704034	1.69386	7.68551	101	0.904036	2.23629	9.28099	152	1.23696	3.01368	12.6585	112	0.911521	2.16898	10.0289	153	1.36662	3.85825	10.4166	99	0.971016	2.68618	7.73175	124	1.45106	4.0608	11.4074	185	1.54653	4.39773	11.5226	57	0.666868	1.60704	6.87795	119	1.17614	2.89939	12.1515	106	0.899714	2.32952	8.21118	105	0.894654
Hjurp	1	complement(88262471..88277633)	ENSMUSG00000044783	1626	15.7687	37.9385	168.873	1588	14.4886	35.8402	145.923	2127	17.6438	42.9867	177.136	2027	16.8157	40.0132	181.506	2641	24.0457	67.886	179.806	2232	22.3151	61.7314	174.316	1593	19.0016	53.1763	146.549	2811	23.9531	68.1131	175.082	1274	15.1931	36.613	153.728	1415	14.2555	35.1421	144.49	2231	19.3024	49.9774	172.822	1899	16.4932
Trpm8	1	88277661..88389293	ENSMUSG00000036251	4	0.0682948	0.164313	0.415433	2	0.0321262	0.0794698	0.183782	1	0.0146042	0.0355811	0.0832798	2	0.0292108	0.0695076	0.179088	0	0	0	0	0	0	0	0	1	0.0210004	0.0587699	0.0919954	0	0	0	0	1	0.0209957	0.0505962	0.120666	0	0	0	0	1	0.0152322	0.0394391	0.077464	0	0
4930453O03Rik	1	complement(88347489..88352930)	ENSMUSG00000085420	0	0	0	0	0	0	0	0	0	0	0	0	0	0	0	0	0	0	0	0	0	0	0	0	0	0	0	0	0	0	0	0	0	0	0	0	0	0	0	0	0	0	0	0	0	0
Spp2	1	88406961..88426438	ENSMUSG00000026295	740	60.2688	145.003	76.8551	732	56.0885	138.745	67.2642	756	52.6663	128.314	62.9595	715	49.8142	118.534	64.0241	783	59.8709	169.028	53.3087	731	61.3772	169.791	57.09	561	56.1984	157.272	51.6094	720	51.525	146.517	44.8449	719	72.0099	173.532	86.7587	887	75.0472	185.004	90.5745	909	66.0482	171.011	70.4148	1017	74.1797
Gm29538	1	complement(88443969..88462608)	ENSMUSG00000099553	0	0	0	0	0	0	0	0	0	0	0	0	0	0	0	0	0	0	0	0	0	0	0	0	0	0	0	0	0	0	0	0	0	0	0	0	0	0	0	0	0	0	0	0	0	0
Gm28888	1	88459683..88465558	ENSMUSG00000100908	0	0	0	0	0	0	0	0	0	0	0	0	0	0	0	0	0	0	0	0	0	0	0	0	0	0	0	0	0	0	0	0	0	0	0	0	0	0	0	0	0	0	0	0	0	0
Glrp1	1	complement(88499871..88510066)	ENSMUSG00000062310	0	0	0	0	1	0.0388404	0.0960785	0.091891	1	0.0353128	0.0860345	0.0832798	0	0	0	0	5	0.193796	0.547127	0.340413	3	0.127683	0.353215	0.234295	0	0	0	0	2	0.0725499	0.206303	0.124569	0	0	0	0	0	0	0	0	2	0.0736627	0.190726	0.154928	0	0
Gm19589	1	88551517..88562167	ENSMUSG00000100798	0	0	0	0	0	0	0	0	0	0	0	0	0	0	0	0	0	0	0	0	0	0	0	0	0	0	0	0	0	0	0	0	0	0	0	0	0	0	0	0	1	0.0274796	0.0711497	0.077464	0	0
Gm38130	1	88653085..88654845	ENSMUSG00000104057	0	0	0	0	0	0	0	0	0	0	0	0	0	0	0	0	0	0	0	0	0	0	0	0	0	0	0	0	0	0	0	0	0	0	0	0	0	0	0	0	0	0	0	0	0	0
Gm29336	1	88656308..88658100	ENSMUSG00000100367	0	0	0	0	0	0	0	0	0	0	0	0	0	0	0	0	0	0	0	0	1	0.145361	0.402119	0.0780984	0	0	0	0	1	0.123892	0.3523	0.0622845	0	0	0	0	0	0	0	0	0	0	0	0	0	0
Arl4c	1	complement(88673125..88702221)	ENSMUSG00000049866	24	0.353064	0.849449	2.4926	31	0.429048	1.06132	2.84862	29	0.364914	0.88906	2.41511	15	0.188764	0.449167	1.34316	138	1.90596	5.38094	9.39539	128	1.94125	5.37018	9.9966	116	2.09894	5.87391	10.6715	207	2.6757	7.60864	12.8929	33	0.596978	1.43862	3.98197	29	0.44319	1.09254	2.96128	67	0.879332	2.27675	5.19009	34	0.447945
Gm29335	1	complement(88722366..88722824)	ENSMUSG00000101736	0	0	0	0	0	0	0	0	0	0	0	0	0	0	0	0	0	0	0	0	0	0	0	0	0	0	0	0	0	0	0	0	0	0	0	0	0	0	0	0	0	0	0	0	0	0
Platr5	1	88754890..88755736	ENSMUSG00000097398	0	0	0	0	0	0	0	0	0	0	0	0	0	0	0	0	0	0	0	0	0	0	0	0	0	0	0	0	0	0	0	0	0	0	0	0	0	0	0	0	0	0	0	0	0	0
Gm29337	1	complement(88868475..88875410)	ENSMUSG00000099848	0	0	0	0	0	0	0	0	0	0	0	0	0	0	0	0	0	0	0	0	0	0	0	0	0	0	0	0	0	0	0	0	0	0	0	0	0	0	0	0	0	0	0	0	0	0
Gm4753	1	88932319..88933573	ENSMUSG00000101333	0	0	0	0	0	0	0	0	0	0	0	0	0	0	0	0	0	0	0	0	0	0	0	0	0	0	0	0	0	0	0	0	0	0	0	0	0	0	0	0	0	0	0	0	0	0
1700067G17Rik	1	89016113..89022210	ENSMUSG00000099378	0	0	0	0	0	0	0	0	0	0	0	0	0	0	0	0	0	0	0	0	0	0	0	0	1	0.164799	0.461193	0.0919954	0	0	0	0	0	0	0	0	0	0	0	0	0	0	0	0	0	0
Gm18699	1	89048974..89049216	ENSMUSG00000099544	0	0	0	0	0	0	0	0	0	0	0	0	0	0	0	0	0	0	0	0	0	0	0	0	0	0	0	0	0	0	0	0	0	0	0	0	0	0	0	0	0	0	0	0	0	0
Sh3bp4	1	89070415..89155068	ENSMUSG00000036206	13	0.205459	0.494321	1.35016	21	0.31225	0.772406	1.92971	22	0.297409	0.724595	1.83215	12	0.162237	0.386045	1.07453	91	1.35026	3.81206	6.19551	61	0.993895	2.74947	4.764	85	1.65234	4.62411	7.81961	133	1.84696	5.25204	8.28384	23	0.447005	1.07721	2.77531	12	0.197021	0.48569	1.22536	25	0.352499	0.912684	1.9366	11	0.155696
Gm38312	1	89097073..89098818	ENSMUSG00000102700	0	0	0	0	0	0	0	0	0	0	0	0	0	0	0	0	0	0	0	0	0	0	0	0	0	0	0	0	0	0	0	0	0	0	0	0	0	0	0	0	0	0	0	0	0	0
Gm5259	1	complement(89256182..89256981)	ENSMUSG00000102083	0	0	0	0	0	0	0	0	0	0	0	0	0	0	0	0	0	0	0	0	0	0	0	0	0	0	0	0	0	0	0	0	0	0	0	0	0	0	0	0	0	0	0	0	0	0
Gm28342	1	complement(89302719..89358144)	ENSMUSG00000101288	0	0	0	0	0	0	0	0	0	0	0	0	0	0	0	0	0	0	0	0	0	0	0	0	0	0	0	0	0	0	0	0	0	0	0	0	0	0	0	0	0	0	0	0	0	0
C030007H22Rik	1	complement(89360342..89406133)	ENSMUSG00000099938	0	0	0	0	0	0	0	0	0	0	0	0	0	0	0	0	0	0	0	0	0	0	0	0	0	0	0	0	0	0	0	0	0	0	0	0	0	0	0	0	0	0	0	0	0	0
Agap1	1	89454806..89897617	ENSMUSG00000055013	128	0.769168	1.85057	13.2939	126	0.712335	1.76208	11.5783	148	0.760718	1.85338	12.3254	168	0.863589	2.05492	15.0434	284	1.60222	4.52342	19.3354	293	1.81513	5.0213	22.8828	345	2.54994	7.13605	31.7384	568	2.99906	8.52815	35.3776	114	0.842402	2.03005	13.7559	140	0.873957	2.15445	14.2959	225	1.20623	3.12315	17.4294	163	0.877208
Gm37297	1	89483438..89485821	ENSMUSG00000104114	0	0	0	0	0	0	0	0	0	0	0	0	0	0	0	0	0	0	0	0	0	0	0	0	0	0	0	0	0	0	0	0	0	0	0	0	0	0	0	0	0	0	0	0	0	0
Gm25180	1	89563360..89563474	ENSMUSG00000088371	0	0	0	0	0	0	0	0	0	0	0	0	0	0	0	0	0	0	0	0	0	0	0	0	0	0	0	0	0	0	0	0	0	0	0	0	0	0	0	0	0	0	0	0	0	0
Gm28499	1	89568765..89576602	ENSMUSG00000101662	0	0	0	0	0	0	0	0	0	0	0	0	0	0	0	0	0	0	0	0	1	0.125063	0.345967	0.0780984	0	0	0	0	0	0	0	0	0	0	0	0	0	0	0	0	0	0	0	0	0	0
4933400F21Rik	1	complement(89650529..89683908)	ENSMUSG00000102009	0	0	0	0	0	0	0	0	0	0	0	0	0	0	0	0	0	0	0	0	0	0	0	0	0	0	0	0	0	0	0	0	0	0	0	0	0	0	0	0	0	0	0	0	0	0
Gm26037	1	89684802..89685112	ENSMUSG00000088775	0	0	0	0	0	0	0	0	0	0	0	0	0	0	0	0	0	0	0	0	0	0	0	0	0	0	0	0	0	0	0	0	0	0	0	0	0	0	0	0	0	0	0	0	0	0
Gm37521	1	89825481..89827525	ENSMUSG00000103252	0	0	0	0	0	0	0	0	0	0	0	0	0	0	0	0	0	0	0	0	0	0	0	0	0	0	0	0	0	0	0	0	0	0	0	0	0	0	0	0	0	0	0	0	0	0
Gbx2	1	complement(89927956..89931179)	ENSMUSG00000034486	0	0	0	0	0	0	0	0	0	0	0	0	0	0	0	0	0	0	0	0	0	0	0	0	0	0	0	0	0	0	0	0	0	0	0	0	0	0	0	0	0	0	0	0	0	0
D130058E05Rik	1	89930234..89933290	ENSMUSG00000092627	1	0.0588868	0.141678	0.103858	0	0	0	0	0	0	0	0	0	0	0	0	1	0.0552855	0.156083	0.0680826	0	0	0	0	0	0	0	0	0	0	0	0	0	0	0	0	0	0	0	0	0	0	0	0	0	0
Asb18	1	complement(89950220..90014666)	ENSMUSG00000067081	3	0.061346	0.147595	0.311575	0	0	0	0	0	0	0	0	0	0	0	0	0	0	0	0	0	0	0	0	0	0	0	0	0	0	0	0	0	0	0	0	0	0	0	0	0	0	0	0	0	0
Iqca	1	complement(90042132..90153401)	ENSMUSG00000026301	0	0	0	0	1	0.0177678	0.0439518	0.091891	0	0	0	0	0	0	0	0	1	0.0177307	0.0500574	0.0680826	0	0	0	0	0	0	0	0	0	0	0	0	0	0	0	0	0	0	0	0	1	0.0168488	0.0436245	0.077464	0	0
4930434B07Rik	1	90153628..90159462	ENSMUSG00000100850	0	0	0	0	0	0	0	0	0	0	0	0	0	0	0	0	0	0	0	0	0	0	0	0	0	0	0	0	0	0	0	0	0	0	0	0	0	0	0	0	0	0	0	0	0	0
Ackr3	1	90203980..90216751	ENSMUSG00000044337	3	0.0723949	0.174178	0.311575	4	0.0908132	0.224642	0.367564	7	0.144489	0.352027	0.582958	2	0.041286	0.0982408	0.179088	26	0.589052	1.66302	1.77015	20	0.497561	1.37643	1.56197	21	0.623313	1.74435	1.9319	29	0.614908	1.74856	1.80625	6	0.17805	0.42907	0.723994	8	0.200552	0.494394	0.816906	11	0.236819	0.613167	0.852104	16	0.345788
Gm38277	1	complement(90227160..90228526)	ENSMUSG00000104087	0	0	0	0	0	0	0	0	0	0	0	0	0	0	0	0	0	0	0	0	0	0	0	0	0	0	0	0	0	0	0	0	0	0	0	0	0	0	0	0	0	0	0	0	0	0
Gm28721	1	complement(90255276..90260120)	ENSMUSG00000101951	0	0	0	0	0	0	0	0	0	0	0	0	0	0	0	0	0	0	0	0	0	0	0	0	0	0	0	0	0	0	0	0	0	0	0	0	0	0	0	0	0	0	0	0	0	0
Gm28723	1	90280458..90283912	ENSMUSG00000101028	0	0	0	0	0	0	0	0	0	0	0	0	0	0	0	0	0	0	0	0	0	0	0	0	0	0	0	0	0	0	0	0	0	0	0	0	0	0	0	0	0	0	0	0	0	0
Gm27648	1	90327312..90327418	ENSMUSG00000098368	0	0	0	0	0	0	0	0	0	0	0	0	0	0	0	0	0	0	0	0	0	0	0	0	0	0	0	0	0	0	0	0	0	0	0	0	0	0	0	0	0	0	0	0	0	0
Gm28722	1	complement(90453394..90454501)	ENSMUSG00000101997	0	0	0	0	0	0	0	0	0	0	0	0	0	0	0	0	0	0	0	0	1	0.0803973	0.222408	0.0780984	0	0	0	0	0	0	0	0	0	0	0	0	0	0	0	0	0	0	0	0	0	0
Gm35048	1	90520496..90523297	ENSMUSG00000103292	0	0	0	0	0	0	0	0	0	0	0	0	0	0	0	0	0	0	0	0	0	0	0	0	0	0	0	0	0	0	0	0	0	0	0	0	0	0	0	0	0	0	0	0	0	0
Cops8	1	90602981..90613341	ENSMUSG00000034432	240	4.35932	10.4882	24.926	322	5.50257	13.6116	29.5889	382	5.93501	14.4598	31.8129	369	5.7335	13.643	33.0418	360	6.13908	17.3319	24.5097	387	7.24682	20.0473	30.2241	275	6.14385	17.1936	25.2987	417	6.65532	18.9251	25.9726	235	5.24902	12.6493	28.3564	264	4.98152	12.2803	26.9579	351	5.68789	14.727	27.1899	287	4.66867
Gm9991	1	90675161..90679793	ENSMUSG00000056128	0	0	0	0	0	0	0	0	0	0	0	0	0	0	0	0	2	0.125686	0.354839	0.136165	1	0.0690072	0.190898	0.0780984	2	0.164663	0.460811	0.183991	0	0	0	0	0	0	0	0	0	0	0	0	0	0	0	0	0	0
Col6a3	1	complement(90765923..90843971)	ENSMUSG00000048126	76	0.51327	1.23489	7.89323	70	0.444767	1.10021	6.43237	112	0.646995	1.57631	9.32733	104	0.60083	1.42969	9.31259	2309	14.6403	41.3326	157.203	1609	11.2026	30.9903	125.66	1720	14.2876	39.9842	158.232	3457	20.5143	58.3346	215.318	120	0.996589	2.40162	14.4799	157	1.10149	2.71537	16.0318	385	2.31969	6.00609	29.8236	203	1.22781
Gm36970	1	complement(90837275..90839133)	ENSMUSG00000103061	0	0	0	0	0	0	0	0	0	0	0	0	0	0	0	0	0	0	0	0	0	0	0	0	0	0	0	0	0	0	0	0	0	0	0	0	0	0	0	0	0	0	0	0	0	0
4930474B08Rik	1	complement(90870583..90871419)	ENSMUSG00000103978	0	0	0	0	0	0	0	0	0	0	0	0	0	0	0	0	0	0	0	0	0	0	0	0	0	0	0	0	0	0	0	0	0	0	0	0	0	0	0	0	0	0	0	0	0	0
Mlph	1	90915085..90951142	ENSMUSG00000026303	18	0.271471	0.653141	1.86945	9	0.127701	0.315891	0.827019	13	0.167704	0.408588	1.08264	9	0.116113	0.276292	0.805897	105	1.48673	4.19737	7.14867	80	1.24385	3.44094	6.24788	68	1.26142	3.5301	6.25569	116	1.53721	4.37123	7.22501	17	0.315284	0.759783	2.05132	15	0.235013	0.579347	1.5317	36	0.484384	1.25416	2.7887	24	0.324165
Prlh	1	90953108..90954027	ENSMUSG00000090550	0	0	0	0	0	0	0	0	0	0	0	0	0	0	0	0	0	0	0	0	0	0	0	0	0	0	0	0	0	0	0	0	0	0	0	0	0	0	0	0	0	0	0	0	0	0
Rab17	1	complement(90958133..90969661)	ENSMUSG00000026304	172	6.97608	16.784	17.8636	157	5.9908	14.8193	14.4269	149	5.16916	12.5939	12.4087	142	4.92672	11.7232	12.7153	172	6.54945	18.4905	11.7102	192	8.02811	22.2086	14.9949	102	5.08842	14.24	9.38353	215	7.66208	21.7879	13.3912	143	7.13217	17.1874	17.2552	174	7.33133	18.0729	17.7677	164	5.93421	15.3648	12.7041	191	6.93777
Gm28199	1	complement(90974459..90975260)	ENSMUSG00000100791	0	0	0	0	0	0	0	0	0	0	0	0	0	0	0	0	0	0	0	0	0	0	0	0	0	0	0	0	0	0	0	0	0	0	0	0	0	0	0	0	0	0	0	0	0	0
Lrrfip1	1	90998737..91128944	ENSMUSG00000026305	431	5.38285	12.9508	44.7629	383	4.50024	11.1321	35.1942	437	4.66839	11.3739	36.3933	490	5.23501	12.4568	43.8766	772	9.05203	25.5558	52.5597	696	8.96135	24.7903	54.3565	663	10.1847	28.502	60.993	967	10.6117	30.1756	60.2291	354	5.43677	13.1017	42.7157	437	5.66979	13.977	44.6235	666	7.42071	19.2136	51.591	535	5.98401
Rbm44	1	91145089..91170795	ENSMUSG00000070732	0	0	0	0	2	0.0388106	0.0960049	0.183782	0	0	0	0	0	0	0	0	0	0	0	0	2	0.0425283	0.117648	0.156197	0	0	0	0	1	0.0181236	0.0515363	0.0622845	0	0	0	0	0	0	0	0	0	0	0	0	0	0
Gm7776	1	complement(91171429..91172148)	ENSMUSG00000100018	0	0	0	0	0	0	0	0	0	0	0	0	0	0	0	0	0	0	0	0	0	0	0	0	0	0	0	0	0	0	0	0	0	0	0	0	0	0	0	0	0	0	0	0	0	0
Ramp1	1	91179822..91225196	ENSMUSG00000034353	33	0.88225	2.12264	3.42732	37	0.93064	2.3021	3.39997	45	1.02906	2.50716	3.74759	31	0.708966	1.687	2.77587	98	2.45979	6.9445	6.67209	48	1.32296	3.65979	3.74873	72	2.36761	6.62579	6.62367	144	3.38271	9.61911	8.96897	21	0.690399	1.66375	2.53398	30	0.8332	2.05398	3.0634	53	1.26413	3.27305	4.10559	45	1.07744
Ube2f	1	91250304..91290337	ENSMUSG00000034343	297	3.18242	7.6567	30.8459	462	4.65742	11.5209	42.4536	585	5.36176	13.0632	48.7187	580	5.31637	12.6504	51.9356	382	3.84289	10.8493	26.0075	376	4.15353	11.4902	29.365	346	4.56013	12.7616	31.8304	497	4.67932	13.3061	30.9554	291	3.83439	9.24026	35.1137	386	4.29674	10.5922	39.4157	503	4.80845	12.45	38.9644	441	4.23198
Gm7785	1	91296045..91296936	ENSMUSG00000083064	0	0	0	0	0	0	0	0	0	0	0	0	0	0	0	0	0	0	0	0	0	0	0	0	0	0	0	0	0	0	0	0	0	0	0	0	0	0	0	0	0	0	0	0	0	0
Gm26683	1	complement(91297203..91304405)	ENSMUSG00000097285	0	0	0	0	1	0.161725	0.400054	0.091891	1	0.147036	0.358233	0.0832798	3	0.441145	1.04971	0.268632	0	0	0	0	1	0.177216	0.490243	0.0780984	2	0.422868	1.1834	0.183991	1	0.151043	0.429506	0.0622845	0	0	0	0	1	0.178577	0.440221	0.102113	1	0.15336	0.397076	0.077464	2	0.307899
Scly	1	91298338..91321075	ENSMUSG00000026307	960	17.0501	41.0215	99.7039	936	15.6399	38.6881	86.01	970	14.736	35.9021	80.7814	1064	16.1653	38.4656	95.275	892	14.8735	41.9912	60.7297	936	17.138	47.4099	73.1001	588	12.845	35.9469	54.0933	889	13.8734	39.4505	55.3709	822	17.9528	43.2632	99.1872	901	16.6238	40.9806	92.0041	1055	16.7165	43.2821	81.7245	961	15.2856
Gm17090	1	complement(91305092..91321101)	ENSMUSG00000090322	1	0.164883	0.396698	0.103858	1	0.155124	0.383726	0.091891	0	0	0	0	1	0.141047	0.335623	0.0895441	0	0	0	0	0	0	0	0	1	0.202804	0.567549	0.0919954	0	0	0	0	2	0.405517	0.977229	0.241331	0	0	0	0	0	0	0	0	1	0.147666
Espnl	1	91322075..91348306	ENSMUSG00000049515	5	0.0741898	0.178496	0.519291	0	0	0	0	8	0.101535	0.247375	0.666238	2	0.0253858	0.0604059	0.179088	1	0.0139305	0.0393289	0.0680826	0	0	0	0	0	0	0	0	1	0.0130377	0.037074	0.0622845	1	0.0182464	0.0439708	0.120666	2	0.0308287	0.0759978	0.204227	0	0	0	0	0	0
Klhl30	1	91351016..91362416	ENSMUSG00000026308	0	0	0	0	0	0	0	0	0	0	0	0	1	0.0223738	0.0532389	0.0895441	0	0	0	0	0	0	0	0	1	0.0321703	0.0900289	0.0919954	0	0	0	0	0	0	0	0	1	0.0271709	0.0669809	0.102113	0	0	0	0	0	0
Erfe	1	91366430..91374217	ENSMUSG00000047443	0	0	0	0	0	0	0	0	0	0	0	0	1	0.0245516	0.058421	0.0895441	0	0	0	0	0	0	0	0	1	0.0353016	0.0987919	0.0919954	2	0.050437	0.143423	0.124569	0	0	0	0	0	0	0	0	0	0	0	0	0	0
Ilkap	1	complement(91373861..91398815)	ENSMUSG00000026309	292	4.24613	10.2159	30.3266	357	4.88405	12.0816	32.8051	354	4.40315	10.7277	29.481	337	4.19205	9.97504	30.1764	444	6.06159	17.1132	30.2287	390	5.8466	16.1738	30.4584	288	5.15113	14.4155	26.4947	461	5.89028	16.7497	28.7132	250	4.47047	10.7731	30.1664	294	4.44128	10.9485	30.0213	359	4.65737	12.0588	27.8096	343	4.46692
1700020N18Rik	1	complement(91404879..91406029)	ENSMUSG00000100253	0	0	0	0	0	0	0	0	0	0	0	0	0	0	0	0	0	0	0	0	0	0	0	0	0	0	0	0	0	0	0	0	0	0	0	0	0	0	0	0	0	0	0	0	0	0
Hes6	1	complement(91411483..91414038)	ENSMUSG00000067071	684	30.5654	73.5384	71.039	1300	54.6537	135.195	119.458	2200	84.0905	204.875	183.215	1987	75.9553	180.737	177.924	548	22.9905	64.907	37.3092	440	20.2701	56.0743	34.3633	271	14.8951	41.6841	24.9308	640	25.1292	71.4576	39.8621	887	48.7417	117.459	107.031	1016	47.1648	116.269	103.747	726	28.9432	74.9393	56.2388	744	29.7749
Per2	1	complement(91415982..91459324)	ENSMUSG00000055866	522	7.20181	17.3271	54.214	1011	13.1227	32.4614	92.9018	1373	16.2029	39.476	114.343	1318	15.5551	37.0136	118.019	834	10.8027	30.4982	56.7809	485	6.8983	19.0831	37.8777	626	10.623	29.7285	57.5891	1107	13.4197	38.1605	68.949	461	7.82123	18.8479	55.6269	548	7.8542	19.3619	55.9581	752	9.25604	23.9656	58.2529	673	8.31553
Gm28381	1	complement(91469906..91470098)	ENSMUSG00000101911	0	0	0	0	0	0	0	0	0	0	0	0	0	0	0	0	0	0	0	0	0	0	0	0	0	0	0	0	0	0	0	0	0	0	0	0	0	0	0	0	0	0	0	0	0	0
Gm28382	1	91483024..91484774	ENSMUSG00000100151	0	0	0	0	1	0.0455426	0.112658	0.091891	0	0	0	0	0	0	0	0	0	0	0	0	0	0	0	0	0	0	0	0	0	0	0	0	0	0	0	0	0	0	0	0	1	0.0431869	0.111819	0.077464	0	0
Gm19085	1	complement(91487729..91490009)	ENSMUSG00000101958	0	0	0	0	0	0	0	0	0	0	0	0	0	0	0	0	0	0	0	0	0	0	0	0	0	0	0	0	0	0	0	0	0	0	0	0	0	0	0	0	0	0	0	0	0	0
Traf3ip1	1	91494647..91529307	ENSMUSG00000034292	80	1.74122	4.18927	8.30866	112	2.29342	5.67319	10.2918	157	2.9229	7.12124	13.0749	137	2.55077	6.0696	12.2675	134	2.73818	7.73047	9.12306	114	2.55799	7.0763	8.90322	96	2.57002	7.19222	8.83156	154	2.94517	8.3749	9.59182	76	2.03414	4.90194	9.1706	108	2.44196	6.01984	11.0282	103	2.00004	5.17846	7.97879	126	2.45606
Asb1	1	91540544..91559589	ENSMUSG00000026311	106	1.33147	3.20344	11.009	213	2.51714	6.22659	19.5728	186	1.99843	4.8689	15.49	127	1.36463	3.24717	11.3721	135	1.59204	4.49466	9.19115	137	1.77409	4.90777	10.6995	135	2.08574	5.83697	12.4194	158	1.74385	4.95882	9.84096	69	1.06581	2.56842	8.32594	114	1.48758	3.66714	11.6409	155	1.73698	4.49735	12.0069	158	1.77741
Gm28380	1	91611406..91624500	ENSMUSG00000101705	0	0	0	0	0	0	0	0	0	0	0	0	0	0	0	0	0	0	0	0	0	0	0	0	0	0	0	0	0	0	0	0	0	0	0	0	0	0	0	0	0	0	0	0	0	0
Gm29100	1	complement(91798528..91802937)	ENSMUSG00000100980	0	0	0	0	0	0	0	0	0	0	0	0	0	0	0	0	0	0	0	0	0	0	0	0	0	0	0	0	0	0	0	0	0	0	0	0	0	0	0	0	0	0	0	0	0	0
Twist2	1	91801461..91848028	ENSMUSG00000007805	1	0.0254545	0.061242	0.103858	0	0	0	0	1	0.0217729	0.0530465	0.0832798	1	0.0217747	0.0518132	0.0895441	6	0.143387	0.404812	0.408495	6	0.157451	0.435566	0.468591	4	0.125235	0.350472	0.367982	8	0.178929	0.508804	0.498276	3	0.0939052	0.226296	0.361997	1	0.0264433	0.0651872	0.102113	2	0.0454184	0.117597	0.154928	1	0.0227965
Gm29101	1	91822515..91823985	ENSMUSG00000101414	0	0	0	0	0	0	0	0	0	0	0	0	0	0	0	0	0	0	0	0	0	0	0	0	0	0	0	0	0	0	0	0	0	0	0	0	0	0	0	0	0	0	0	0	0	0
Gm37600	1	91916260..91919551	ENSMUSG00000102745	0	0	0	0	0	0	0	0	0	0	0	0	0	0	0	0	0	0	0	0	0	0	0	0	0	0	0	0	0	0	0	0	0	0	0	0	0	0	0	0	0	0	0	0	0	0
Hdac4	1	complement(91928779..92195699)	ENSMUSG00000026313	113	0.979884	2.35754	11.736	124	1.01163	2.50243	11.3945	119	0.88266	2.15048	9.91029	123	0.912405	2.17108	11.0139	198	1.61196	4.55091	13.4803	172	1.53764	4.25365	13.4329	157	1.67454	4.68623	14.4433	200	1.52388	4.33332	12.4569	98	1.04502	2.51833	11.8252	123	1.10803	2.73148	12.5599	146	1.1295	2.92448	11.3097	136	1.05618
Gm37048	1	91975987..91981564	ENSMUSG00000103101	0	0	0	0	0	0	0	0	0	0	0	0	0	0	0	0	0	0	0	0	0	0	0	0	0	0	0	0	0	0	0	0	0	0	0	0	0	0	0	0	0	0	0	0	0	0
Gm26720	1	91989051..91992628	ENSMUSG00000096941	0	0	0	0	0	0	0	0	0	0	0	0	0	0	0	0	0	0	0	0	0	0	0	0	0	0	0	0	0	0	0	0	0	0	0	0	0	0	0	0	0	0	0	0	0	0
Gm37036	1	complement(92019592..92022097)	ENSMUSG00000102565	0	0	0	0	0	0	0	0	0	0	0	0	0	0	0	0	0	0	0	0	0	0	0	0	0	0	0	0	0	0	0	0	0	0	0	0	0	0	0	0	0	0	0	0	0	0
Gm29099	1	92324510..92329888	ENSMUSG00000101265	0	0	0	0	0	0	0	0	0	0	0	0	0	0	0	0	0	0	0	0	0	0	0	0	0	0	0	0	0	0	0	0	0	0	0	0	0	0	0	0	0	0	0	0	0	0
Gm7837	1	complement(92430121..92430532)	ENSMUSG00000101522	0	0	0	0	0	0	0	0	0	0	0	0	0	0	0	0	0	0	0	0	0	0	0	0	0	0	0	0	0	0	0	0	0	0	0	0	0	0	0	0	0	0	0	0	0	0
Ndufa10	1	complement(92439010..92473860)	ENSMUSG00000026260	1895	62.5673	150.533	196.811	1869	58.0564	143.613	171.744	2142	60.4934	147.384	178.385	2098	59.2557	141	187.864	1518	47.0548	132.846	103.349	1114	37.9186	104.896	87.0017	1224	49.7073	139.106	112.602	1721	49.928	141.976	107.192	1311	53.2285	128.272	158.193	1703	58.4122	143.996	173.899	1922	56.6146	146.585	148.886	1986	58.7247
Mir6900	1	complement(92464483..92464542)	ENSMUSG00000098288	0	0	0	0	0	0	0	0	0	0	0	0	0	0	0	0	0	0	0	0	0	0	0	0	0	0	0	0	0	0	0	0	0	0	0	0	0	0	0	0	0	0	0	0	0	0
Olfr1416	1	complement(92475925..92485113)	ENSMUSG00000067064	0	0	0	0	0	0	0	0	0	0	0	0	0	0	0	0	0	0	0	0	0	0	0	0	0	0	0	0	0	0	0	0	0	0	0	0	0	0	0	0	0	0	0	0	0	0
Olfr1415	1	complement(92489101..92496101)	ENSMUSG00000057464	0	0	0	0	0	0	0	0	0	0	0	0	0	0	0	0	0	0	0	0	0	0	0	0	0	0	0	0	0	0	0	0	0	0	0	0	0	0	0	0	0	0	0	0	0	0
Olfr1414	1	complement(92506366..92518661)	ENSMUSG00000042849	0	0	0	0	0	0	0	0	0	0	0	0	0	0	0	0	0	0	0	0	0	0	0	0	0	0	0	0	0	0	0	0	0	0	0	0	0	0	0	0	0	0	0	0	0	0
Olfr1413	1	92571322..92574397	ENSMUSG00000058904	0	0	0	0	0	0	0	0	0	0	0	0	0	0	0	0	0	0	0	0	0	0	0	0	0	0	0	0	0	0	0	0	0	0	0	0	0	0	0	0	0	0	0	0	0	0
1700054K02Rik	1	complement(92572374..92572749)	ENSMUSG00000097001	0	0	0	0	0	0	0	0	0	0	0	0	0	0	0	0	0	0	0	0	0	0	0	0	0	0	0	0	0	0	0	0	0	0	0	0	0	0	0	0	0	0	0	0	0	0
Gm28478	1	92574614..92574796	ENSMUSG00000099363	0	0	0	0	0	0	0	0	0	0	0	0	0	0	0	0	0	0	0	0	0	0	0	0	0	0	0	0	0	0	0	0	0	0	0	0	0	0	0	0	0	0	0	0	0	0
Olfr1412	1	92585779..92591375	ENSMUSG00000046300	0	0	0	0	0	0	0	0	0	0	0	0	0	0	0	0	0	0	0	0	0	0	0	0	0	0	0	0	0	0	0	0	0	0	0	0	0	0	0	0	0	0	0	0	0	0
Gm44098	1	92589872..92589917	ENSMUSG00000107778	0	0	0	0	0	0	0	0	0	0	0	0	0	0	0	0	0	0	0	0	0	0	0	0	0	0	0	0	0	0	0	0	0	0	0	0	0	0	0	0	0	0	0	0	0	0
Olfr1411	1	92594411..92597753	ENSMUSG00000062497	0	0	0	0	0	0	0	0	0	0	0	0	0	0	0	0	0	0	0	0	0	0	0	0	0	0	0	0	0	0	0	0	0	0	0	0	0	0	0	0	0	0	0	0	0	0
Gm44099	1	92595365..92595476	ENSMUSG00000108131	0	0	0	0	0	0	0	0	0	0	0	0	0	0	0	0	0	0	0	0	0	0	0	0	0	0	0	0	0	0	0	0	0	0	0	0	0	0	0	0	0	0	0	0	0	0
Olfr1410	1	92605782..92614806	ENSMUSG00000063583	1	0.0101921	0.0245215	0.103858	0	0	0	0	0	0	0	0	0	0	0	0	0	0	0	0	0	0	0	0	0	0	0	0	0	0	0	0	0	0	0	0	0	0	0	0	0	0	0	0	0	0
Olfr12	1	92617788..92623412	ENSMUSG00000061616	0	0	0	0	0	0	0	0	0	0	0	0	0	0	0	0	0	0	0	0	0	0	0	0	0	0	0	0	0	0	0	0	0	0	0	0	0	0	0	0	0	0	0	0	0	0
Cops9	1	complement(92637145..92641985)	ENSMUSG00000073616	288	15.5225	37.3463	29.9112	294	14.908	36.8776	27.0159	341	15.7208	38.3016	28.3984	330	15.215	36.2042	29.5496	356	18.0142	50.8578	24.2374	320	17.7807	49.1878	24.9915	266	17.6341	49.3491	24.4708	444	21.0271	59.7927	27.6543	231	15.3104	36.8955	27.8738	271	15.1737	37.4056	27.6727	344	16.5411	42.828	26.6476	372	17.9563
Otos	1	complement(92644218..92648841)	ENSMUSG00000044055	0	0	0	0	0	0	0	0	0	0	0	0	0	0	0	0	0	0	0	0	2	0.0540504	0.149523	0.156197	0	0	0	0	0	0	0	0	0	0	0	0	0	0	0	0	0	0	0	0	0	0
Gm29483	1	complement(92714234..92717202)	ENSMUSG00000100546	0	0	0	0	0	0	0	0	0	0	0	0	0	0	0	0	0	0	0	0	0	0	0	0	2	0.184367	0.515954	0.183991	0	0	0	0	1	0.092163	0.222098	0.120666	0	0	0	0	1	0.0668636	0.173122	0.077464	0	0
Gm29482	1	complement(92759213..92760480)	ENSMUSG00000099665	0	0	0	0	0	0	0	0	0	0	0	0	0	0	0	0	0	0	0	0	0	0	0	0	0	0	0	0	0	0	0	0	0	0	0	0	0	0	0	0	0	0	0	0	0	0
Gm29481	1	complement(92820958..92837896)	ENSMUSG00000100781	0	0	0	0	0	0	0	0	0	0	0	0	0	0	0	0	0	0	0	0	0	0	0	0	0	0	0	0	0	0	0	0	0	0	0	0	0	0	0	0	0	0	0	0	0	0
Gpc1	1	92831645..92860779	ENSMUSG00000034220	77	1.20586	2.90123	7.99708	74	1.09029	2.69701	6.79993	142	1.90215	4.63433	11.8257	142	1.90231	4.52658	12.7153	699	10.2773	29.0149	47.5897	517	8.34692	23.0906	40.3769	626	12.0582	33.7449	57.5891	711	9.78366	27.8209	44.2843	282	5.43074	13.0872	34.0277	538	8.75265	21.5767	54.9369	775	10.8279	28.0355	60.0346	451	6.32538
Gm29480	1	complement(92842177..92848771)	ENSMUSG00000101995	0	0	0	0	0	0	0	0	0	0	0	0	0	0	0	0	0	0	0	0	0	0	0	0	0	0	0	0	0	0	0	0	0	0	0	0	0	0	0	0	0	0	0	0	0	0
Mir149	1	92850378..92850443	ENSMUSG00000065470	0	0	0	0	0	0	0	0	0	0	0	0	0	0	0	0	0	0	0	0	0	0	0	0	0	0	0	0	0	0	0	0	0	0	0	0	0	0	0	0	0	0	0	0	0	0
Ankmy1	1	complement(92859803..92902906)	ENSMUSG00000034212	1	0.016672	0.0401119	0.103858	0	0	0	0	0	0	0	0	1	0.0142618	0.0339362	0.0895441	1	0.0156524	0.0441902	0.0680826	1	0.0171877	0.0475473	0.0780984	1	0.0205064	0.0573874	0.0919954	2	0.0292984	0.0833132	0.124569	1	0.0205018	0.0494059	0.120666	0	0	0	0	2	0.0297478	0.0770226	0.154928	0	0
Dusp28	1	92906981..92908435	ENSMUSG00000047067	53	3.25876	7.84038	5.50449	106	6.13176	15.168	9.74044	128	6.7319	16.4013	10.6598	109	5.7331	13.642	9.76031	89	5.1376	14.5045	6.05935	57	3.61311	9.99514	4.45161	56	4.23511	11.852	5.15174	61	3.29558	9.37134	3.79936	62	4.68783	11.2969	7.48128	92	5.87645	14.4864	9.39442	122	6.69227	17.3275	9.4506	138	7.59906
5033417F24Rik	1	complement(92908378..92910764)	ENSMUSG00000097251	2	0.0904227	0.217551	0.207716	5	0.212677	0.526093	0.459455	3	0.116016	0.282657	0.249839	7	0.270727	0.6442	0.626809	11	0.466911	1.31819	0.748908	5	0.233049	0.644696	0.390492	5	0.278047	0.778117	0.459977	8	0.317807	0.903717	0.498276	7	0.389178	0.937856	0.84466	6	0.281805	0.694697	0.61268	8	0.322682	0.835481	0.619712	4	0.161961
Rnpepl1	1	92910783..92924384	ENSMUSG00000026269	706	7.56293	18.1959	73.3239	680	6.85325	16.9527	62.4859	904	8.28332	20.1811	75.2849	838	7.6792	18.2728	75.038	1062	10.6808	30.1542	72.3037	1009	11.1431	30.8258	78.8013	935	12.3196	34.4766	86.0157	1251	11.7752	33.484	77.9179	565	7.44281	17.936	68.1761	654	7.27803	17.9416	66.7821	895	8.55353	22.1466	69.3303	801	7.68461
9430060I03Rik	1	complement(92933526..92950590)	ENSMUSG00000100632	2	0.0956693	0.230174	0.207716	5	0.225017	0.556618	0.459455	2	0.081832	0.199372	0.16656	1	0.0409194	0.0973683	0.0895441	3	0.134728	0.380365	0.204248	0	0	0	0	1	0.058836	0.164653	0.0919954	3	0.126092	0.358557	0.186854	1	0.0588228	0.141753	0.120666	3	0.149078	0.367503	0.30634	6	0.256053	0.662969	0.464784	5	0.214198
Capn10	1	92934376..92947941	ENSMUSG00000026270	123	2.28659	5.50138	12.7746	173	3.02573	7.48468	15.8971	233	3.70501	9.02672	19.4042	179	2.84657	6.77346	16.0284	276	4.81709	13.5997	18.7908	187	3.58388	9.91428	14.6044	173	3.95575	11.0702	15.9152	281	4.59001	13.0522	17.502	115	2.62896	6.33535	13.8766	164	3.16721	7.8077	16.7466	204	3.38337	8.76016	15.8027	202	3.36308
Gpr35	1	92950865..92986391	ENSMUSG00000026271	3	0.0500885	0.12051	0.311575	9	0.141371	0.349707	0.827019	9	0.128532	0.313149	0.749518	7	0.0999772	0.237897	0.626809	60	0.940506	2.65525	4.08495	88	1.51471	4.19022	6.87266	49	1.00627	2.81605	4.50778	58	0.850883	2.41958	3.6125	10	0.205314	0.494774	1.20666	16	0.277515	0.684122	1.63381	54	0.804353	2.08262	4.18305	5	0.0747636
Gm18697	1	complement(92999396..93002771)	ENSMUSG00000100021	0	0	0	0	0	0	0	0	0	0	0	0	0	0	0	0	0	0	0	0	0	0	0	0	0	0	0	0	0	0	0	0	0	0	0	0	0	0	0	0	0	0	0	0	0	0
Aqp12	1	93006334..93012269	ENSMUSG00000045091	0	0	0	0	0	0	0	0	0	0	0	0	0	0	0	0	0	0	0	0	0	0	0	0	0	0	0	0	0	0	0	0	0	0	0	0	0	0	0	0	0	0	0	0	0	0
Kif1a	1	complement(93015464..93101951)	ENSMUSG00000014602	4	0.0346378	0.0833364	0.415433	1	0.00814691	0.0201528	0.091891	2	0.014814	0.0360921	0.16656	2	0.0148152	0.035253	0.179088	62	0.504052	1.42305	4.22112	31	0.276746	0.765578	2.42105	62	0.660363	1.84803	5.70372	76	0.578268	1.64437	4.73362	2	0.0212972	0.0513229	0.241331	2	0.0179917	0.0443524	0.204227	5	0.0386275	0.100014	0.38732	3	0.0232657
Gm28086	1	complement(93122931..93124103)	ENSMUSG00000101378	0	0	0	0	2	0.479563	1.18628	0.183782	1	0.218004	0.531134	0.0832798	2	0.436043	1.03757	0.179088	4	0.95712	2.70215	0.27233	3	0.788249	2.18058	0.234295	2	0.626965	1.75457	0.183991	1	0.223943	0.636807	0.0622845	1	0.313412	0.755272	0.120666	0	0	0	0	0	0	0	0	0	0
Agxt	1	93135240..93145421	ENSMUSG00000026272	2058	97.9796	235.733	213.74	2011	90.0751	222.816	184.793	1615	65.7678	160.234	134.497	1674	68.1761	162.226	149.897	1613	72.0972	203.546	109.817	1023	50.2106	138.9	79.8947	952	55.7478	156.011	87.5796	1005	42.0418	119.55	62.596	1998	116.974	281.888	241.09	1880	92.982	229.216	191.973	1529	64.9433	168.15	118.442	1724	73.5074
2310007B03Rik	1	complement(93151349..93160948)	ENSMUSG00000034159	0	0	0	0	0	0	0	0	0	0	0	0	0	0	0	0	0	0	0	0	1	0.0351738	0.0973033	0.0780984	0	0	0	0	2	0.0599578	0.170496	0.124569	2	0.0839119	0.202214	0.241331	1	0.0354439	0.087375	0.102113	1	0.0304388	0.0788115	0.077464	0	0
Crocc2	1	93168725..93231072	ENSMUSG00000084989	0	0	0	0	0	0	0	0	0	0	0	0	0	0	0	0	0	0	0	0	2	0.0233572	0.0646142	0.156197	0	0	0	0	0	0	0	0	2	0.0278608	0.06714	0.241331	0	0	0	0	0	0	0	0	0	0
Sned1	1	93235841..93301065	ENSMUSG00000047793	154	1.31093	3.15403	15.9942	156	1.24936	3.09051	14.335	184	1.33976	3.26415	15.3235	170	1.23793	2.94567	15.2225	443	3.54044	9.99542	30.1606	173	1.51822	4.19994	13.511	198	2.07313	5.80167	18.2151	427	3.19384	9.08203	26.5955	142	1.48645	3.58211	17.1345	140	1.23805	3.052	14.2959	149	1.13157	2.92985	11.5421	190	1.4485
Mir6901	1	93274549..93274610	ENSMUSG00000098997	0	0	0	0	0	0	0	0	0	0	0	0	0	0	0	0	0	0	0	0	0	0	0	0	0	0	0	0	0	0	0	0	0	0	0	0	0	0	0	0	0	0	0	0	0	0
Mterf4	1	complement(93299211..93305915)	ENSMUSG00000026273	142	2.17654	5.23663	14.7479	125	1.80257	4.45896	11.4864	166	2.1764	5.30248	13.8244	151	1.9799	4.7112	13.5212	175	2.51832	7.10975	11.9144	115	1.81721	5.02706	8.98132	104	1.96071	5.48706	9.56752	215	2.89563	8.23403	13.3912	108	2.03566	4.90561	13.0319	127	2.02224	4.98517	12.9684	162	2.21529	5.73579	12.5492	206	2.82781
Gm28535	1	93305964..93317309	ENSMUSG00000101172	1	0.0912912	0.219641	0.103858	1	0.0858877	0.212458	0.091891	1	0.0780871	0.190248	0.0832798	1	0.0780936	0.185825	0.0895441	0	0	0	0	0	0	0	0	0	0	0	0	0	0	0	0	1	0.112262	0.270532	0.120666	1	0.0948374	0.23379	0.102113	1	0.0814452	0.210876	0.077464	1	0.0817584
Gm7867	1	complement(93306694..93307239)	ENSMUSG00000100351	0	0	0	0	0	0	0	0	0	0	0	0	0	0	0	0	0	0	0	0	0	0	0	0	0	0	0	0	0	0	0	0	0	0	0	0	0	0	0	0	0	0	0	0	0	0
Pask	1	complement(93308770..93343482)	ENSMUSG00000026274	6	0.0535051	0.12873	0.623149	19	0.159404	0.394314	1.74593	14	0.106788	0.260174	1.16592	8	0.0610267	0.145214	0.716353	9	0.0753494	0.212727	0.612743	13	0.119513	0.330616	1.01528	11	0.120653	0.337648	1.01195	30	0.235066	0.668436	1.86854	5	0.0548298	0.132131	0.603329	6	0.0555835	0.137023	0.61268	20	0.159115	0.411977	1.54928	3	0.023959
Ppp1r7	1	93342854..93373489	ENSMUSG00000026275	309	2.37875	5.72311	32.0922	244	1.76718	4.37144	22.4214	311	2.04786	4.98932	25.9	313	2.0612	4.90466	28.0273	308	2.22605	6.2846	20.9694	286	2.26979	6.27904	22.3362	220	2.08311	5.82962	20.239	375	2.53657	7.213	23.3567	212	2.00691	4.83633	25.5811	265	2.11927	5.22435	27.06	327	2.24582	5.81483	25.3307	278	1.91663
Mir6902	1	93346092..93346155	ENSMUSG00000106302	0	0	0	0	0	0	0	0	0	0	0	0	0	0	0	0	0	0	0	0	0	0	0	0	0	0	0	0	0	0	0	0	0	0	0	0	0	0	0	0	0	0	0	0	0	0
Mir6345	1	93352158..93352285	ENSMUSG00000098689	0	0	0	0	0	0	0	0	0	0	0	0	0	0	0	0	0	0	0	0	0	0	0	0	0	0	0	0	0	0	0	0	0	0	0	0	0	0	0	0	0	0	0	0	0	0
Gm26446	1	93363255..93363357	ENSMUSG00000064389	0	0	0	0	0	0	0	0	0	0	0	0	0	0	0	0	0	0	0	0	0	0	0	0	0	0	0	0	0	0	0	0	0	0	0	0	0	0	0	0	0	0	0	0	0	0
Ano7	1	93373930..93404303	ENSMUSG00000034107	0	0	0	0	0	0	0	0	1	0.0173462	0.0422614	0.0832798	0	0	0	0	2	0.0380782	0.107503	0.136165	5	0.104533	0.289174	0.390492	1	0.0249433	0.069804	0.0919954	2	0.0356376	0.101339	0.124569	0	0	0	0	0	0	0	0	0	0	0	0	1	0.0181617
Hdlbp	1	complement(93405940..93478815)	ENSMUSG00000034088	5181	50.5357	121.586	538.09	6307	57.8775	143.17	579.556	7895	65.8699	160.483	657.494	6404	53.4345	127.148	573.441	7169	65.6503	185.345	488.084	7259	72.9946	201.929	566.917	6075	72.8838	203.966	558.872	8270	70.8786	201.551	515.093	5338	64.0274	154.296	644.114	6477	65.631	161.791	661.388	7085	61.6539	159.633	548.832	6162	53.8282
Gm17415	1	93421700..93422488	ENSMUSG00000090489	0	0	0	0	0	0	0	0	0	0	0	0	0	0	0	0	0	0	0	0	0	0	0	0	0	0	0	0	0	0	0	0	0	0	0	0	0	0	0	0	0	0	0	0	0	0
Sept2_1	1	93478964..93510260	ENSMUSG00000026276	915	14.7203	35.4161	95.0303	949	14.3636	35.5309	87.2045	1058	14.559	35.4709	88.11	1094	15.0556	35.8251	97.9613	1352	20.4205	57.6513	92.0476	1423	23.601	65.2886	111.134	1178	23.3099	65.2331	108.371	1596	22.5608	64.1539	99.4061	632	12.503	30.1303	76.2607	784	13.1027	32.3004	80.0568	1132	16.2472	42.067	87.6892	827	11.9153
Sept2_2	1	93478993..93509733	ENSMUSG00000112508	0	0	0	0	0	0	0	0	0	0	0	0	0	0	0	0	0	0	0	0	0	0	0	0	0	0	0	0	0	0	0	0	0	0	0	0	0	0	0	0	0	0	0	0	0	0
Farp2	1	93512079..93621976	ENSMUSG00000034066	290	4.47562	10.7681	30.1189	296	4.29783	10.6314	27.1997	354	4.67315	11.3855	29.481	296	3.90781	9.2987	26.5051	209	3.02828	8.54946	14.2293	163	2.59342	7.17431	12.73	159	3.01823	8.44656	14.6273	240	3.25456	9.25468	14.9483	179	3.39712	8.18651	21.5992	226	3.62338	8.93225	23.0776	283	3.89653	10.0888	21.9223	262	3.62127
Gm37250	1	93531815..93534202	ENSMUSG00000103854	0	0	0	0	0	0	0	0	0	0	0	0	0	0	0	0	0	0	0	0	0	0	0	0	0	0	0	0	0	0	0	0	0	0	0	0	0	0	0	0	0	0	0	0	0	0
Stk25	1	complement(93619751..93658659)	ENSMUSG00000026277	483	6.71419	16.1539	50.1635	560	7.32381	18.1167	51.4589	586	6.96779	16.976	48.8019	519	6.17163	14.6855	46.4734	794	10.3624	29.2553	54.0576	690	9.88837	27.3548	53.8879	576	9.84848	27.5611	52.9894	759	9.27072	26.3623	47.274	406	6.94026	16.7249	48.9903	494	7.13385	17.5861	50.444	618	7.66428	19.8442	47.8727	529	6.58576
Gm28536	1	93635193..93636509	ENSMUSG00000100927	0	0	0	0	0	0	0	0	0	0	0	0	0	0	0	0	0	0	0	0	0	0	0	0	0	0	0	0	0	0	0	0	0	0	0	0	0	0	0	0	0	0	0	0	0	0
Bok	1	93685660..93695764	ENSMUSG00000026278	71	3.11754	7.50062	7.37393	43	1.77634	4.39408	3.95131	71	2.66663	6.49687	5.91286	51	1.91563	4.55826	4.56675	252	10.3884	29.3286	17.1568	218	9.86825	27.2991	17.0255	156	8.42518	23.578	14.3513	261	10.0698	28.6345	16.2563	73	3.94167	9.49877	8.8086	100	4.56147	11.2448	10.2113	152	5.95435	15.4169	11.7745	72	2.83133
Thap4	1	complement(93701935..93754864)	ENSMUSG00000026279	146	1.80944	4.3534	15.1633	124	1.44582	3.5765	11.3945	150	1.59013	3.87413	12.492	126	1.33582	3.17861	11.2826	166	1.93149	5.45301	11.3017	129	1.6482	4.55951	10.0747	109	1.66157	4.64992	10.0275	195	2.12349	6.03838	12.1455	96	1.46307	3.52576	11.5839	127	1.6351	4.0308	12.9684	163	1.80225	4.66636	12.6266	119	1.32081
Gm10550	1	93731104..93751072	ENSMUSG00000101952	1	0.0822736	0.197945	0.103858	2	0.154808	0.382944	0.183782	4	0.281495	0.685823	0.333119	1	0.0703796	0.167469	0.0895441	6	0.463453	1.30843	0.408495	7	0.593729	1.64246	0.546689	2	0.202391	0.566393	0.183991	3	0.216874	0.616704	0.186854	6	0.607037	1.46286	0.723994	5	0.427348	1.05348	0.510566	5	0.367001	0.950233	0.38732	4	0.29473
Atg4b	1	93751500..93790610	ENSMUSG00000026280	278	2.71326	6.52793	28.8726	353	3.24133	8.018	32.4375	375	3.13061	7.62728	31.2299	328	2.73846	6.51622	29.3705	339	3.10628	8.76968	23.08	312	3.13928	8.68437	24.3667	264	3.16921	8.86907	24.2868	381	3.26736	9.29109	23.7304	235	2.82044	6.79681	28.3564	290	2.94032	7.24839	29.6128	382	3.32619	8.61211	29.5912	279	2.43868
Dtymk	1	complement(93792576..93801934)	ENSMUSG00000026281	185	5.68098	13.6681	19.2138	167	4.8247	11.9347	15.3458	211	5.54223	13.5028	17.572	213	5.59522	13.3139	19.0729	208	5.99664	16.9298	14.1612	205	6.48985	17.9532	16.0102	131	4.94792	13.8468	12.0514	255	6.88045	19.5653	15.8826	116	4.38038	10.556	13.9972	134	4.27471	10.5379	13.6832	217	5.94494	15.3925	16.8097	161	4.42773
Ing5	1	93803965..93822101	ENSMUSG00000026283	138	2.35766	5.67239	14.3324	162	2.60388	6.44114	14.8863	170	2.48429	6.05262	14.1576	131	1.91452	4.55564	11.7303	166	2.66259	7.51706	11.3017	188	3.31123	9.16005	14.6825	141	2.96294	8.29181	12.9714	246	3.69286	10.5011	15.322	114	2.39503	5.77162	13.7559	121	2.14753	5.29401	12.3557	158	2.40822	6.23533	12.2393	150	2.29508
Gm22089	1	complement(93808570..93808671)	ENSMUSG00000088961	0	0	0	0	0	0	0	0	0	0	0	0	0	0	0	0	0	0	0	0	0	0	0	0	0	0	0	0	0	0	0	0	0	0	0	0	0	0	0	0	0	0	0	0	0	0
D2hgdh	1	93824909..93852348	ENSMUSG00000073609	441	8.32273	20.024	45.8015	459	8.14971	20.1597	42.178	504	8.13595	19.8221	41.973	463	7.47471	17.7862	41.4589	451	7.99092	22.5601	30.7052	434	8.44395	23.359	33.8947	349	8.10126	22.6715	32.1064	542	8.98776	25.5577	33.7582	330	7.6585	18.4557	39.8197	420	8.2343	20.2989	42.8876	544	9.1593	23.7151	42.1404	500	8.45086
Gal3st2	1	93861306..93876494	ENSMUSG00000094651	0	0	0	0	0	0	0	0	0	0	0	0	0	0	0	0	4	0.0990555	0.279655	0.27233	0	0	0	0	2	0.0648867	0.181586	0.183991	8	0.185413	0.527242	0.498276	0	0	0	0	0	0	0	0	0	0	0	0	0	0
Gm18666	1	93906244..93916768	ENSMUSG00000101660	0	0	0	0	2	0.158686	0.392538	0.183782	0	0	0	0	3	0.216428	0.514995	0.268632	1	0.0791772	0.223534	0.0680826	0	0	0	0	1	0.103731	0.290291	0.0919954	2	0.148205	0.421436	0.124569	1	0.103707	0.249918	0.120666	1	0.0876107	0.215975	0.102113	0	0	0	0	1	0.0755284
Gal3st2b	1	93918311..93942650	ENSMUSG00000093805	4	0.117602	0.282943	0.415433	1	0.0276604	0.0684227	0.091891	0	0	0	0	7	0.176052	0.418917	0.626809	14	0.386436	1.09099	0.953156	6	0.181859	0.503088	0.468591	8	0.289298	0.809605	0.735963	23	0.594167	1.68958	1.43254	4	0.144617	0.348502	0.482663	1	0.0305426	0.0752926	0.102113	1	0.0262296	0.0679133	0.077464	0	0
Gm7889	1	93975353..93985816	ENSMUSG00000099624	1	0.0843348	0.202904	0.103858	0	0	0	0	0	0	0	0	0	0	0	0	1	0.0791772	0.223534	0.0680826	0	0	0	0	2	0.207461	0.580583	0.183991	2	0.148205	0.421436	0.124569	3	0.311122	0.749753	0.361997	1	0.0876107	0.215975	0.102113	2	0.150478	0.389615	0.154928	0	0
Gal3st2c	1	93990509..94017147	ENSMUSG00000073608	0	0	0	0	0	0	0	0	0	0	0	0	0	0	0	0	1	0.00784646	0.0221522	0.0680826	2	0.0172322	0.0476703	0.156197	3	0.0308391	0.0863037	0.275986	2	0.0146871	0.0417643	0.124569	0	0	0	0	0	0	0	0	0	0	0	0	0	0
Neu4	1	94020451..94028334	ENSMUSG00000034000	0	0	0	0	1	0.0163922	0.040549	0.091891	2	0.0298068	0.0726201	0.16656	0	0	0	0	0	0	0	0	0	0	0	0	0	0	0	0	0	0	0	0	0	0	0	0	1	0.0181003	0.0446202	0.102113	0	0	0	0	0	0
Pdcd1	1	complement(94038305..94052553)	ENSMUSG00000026285	0	0	0	0	0	0	0	0	0	0	0	0	0	0	0	0	1	0.0393014	0.110956	0.0680826	7	0.302094	0.835699	0.546689	2	0.102978	0.288186	0.183991	11	0.404606	1.15054	0.68513	0	0	0	0	0	0	0	0	3	0.11204	0.290092	0.232392	0	0
Gm7891	1	94204417..94205259	ENSMUSG00000100990	0	0	0	0	0	0	0	0	0	0	0	0	0	0	0	0	0	0	0	0	0	0	0	0	0	0	0	0	0	0	0	0	0	0	0	0	0	0	0	0	0	0	0	0	0	0
Gm7895	1	complement(94468715..94469887)	ENSMUSG00000100347	0	0	0	0	0	0	0	0	0	0	0	0	0	0	0	0	0	0	0	0	0	0	0	0	0	0	0	0	0	0	0	0	0	0	0	0	0	0	0	0	0	0	0	0	0	0
Gm23389	1	complement(94615636..94615704)	ENSMUSG00000077413	0	0	0	0	0	0	0	0	0	0	0	0	0	0	0	0	0	0	0	0	0	0	0	0	0	0	0	0	0	0	0	0	0	0	0	0	0	0	0	0	0	0	0	0	0	0
4930440C22Rik	1	94797083..94802472	ENSMUSG00000100518	0	0	0	0	0	0	0	0	0	0	0	0	0	0	0	0	0	0	0	0	0	0	0	0	0	0	0	0	0	0	0	0	0	0	0	0	0	0	0	0	0	0	0	0	0	0
Gm23181	1	complement(95039934..95040043)	ENSMUSG00000089310	0	0	0	0	0	0	0	0	0	0	0	0	0	0	0	0	0	0	0	0	0	0	0	0	0	0	0	0	0	0	0	0	0	0	0	0	0	0	0	0	0	0	0	0	0	0
Gm5264	1	complement(95255963..95256810)	ENSMUSG00000099592	0	0	0	0	0	0	0	0	0	0	0	0	0	0	0	0	0	0	0	0	0	0	0	0	0	0	0	0	0	0	0	0	0	0	0	0	0	0	0	0	0	0	0	0	0	0
Fam174a	1	95313623..95335284	ENSMUSG00000051185	153	2.56778	6.17791	15.8903	132	2.08421	5.15567	12.1296	142	2.03847	4.96645	11.8257	152	2.18221	5.1926	13.6107	204	3.21433	9.07472	13.8888	226	3.91024	10.8171	17.6502	167	3.44733	9.64739	15.3632	288	4.24701	12.0768	17.9379	132	2.72423	6.56493	15.9279	166	2.89417	7.13462	16.9508	194	2.90472	7.52085	15.028	187	2.81068
BC055308	1	95328681..95331218	ENSMUSG00000103973	0	0	0	0	0	0	0	0	0	0	0	0	0	0	0	0	0	0	0	0	0	0	0	0	0	0	0	0	0	0	0	0	0	0	0	0	0	0	0	0	0	0	0	0	0	0
Gm15427	1	95498621..95499151	ENSMUSG00000081051	0	0	0	0	0	0	0	0	0	0	0	0	0	0	0	0	0	0	0	0	0	0	0	0	0	0	0	0	0	0	0	0	0	0	0	0	0	0	0	0	0	0	0	0	0	0
St8sia4	1	complement(95587682..95667571)	ENSMUSG00000040710	8	0.0382541	0.092037	0.830866	11	0.0494861	0.122412	1.0108	11	0.0449916	0.109616	0.916077	8	0.0327239	0.077867	0.716353	75	0.3367	0.950575	5.10619	72	0.354936	0.981879	5.62309	61	0.358772	1.00403	5.61172	135	0.567214	1.61294	8.40841	10	0.0588019	0.141703	1.20666	6	0.0298051	0.0734744	0.61268	34	0.145045	0.375549	2.63378	12	0.0513894
Gm37642	1	complement(95646774..95648508)	ENSMUSG00000103197	0	0	0	0	0	0	0	0	0	0	0	0	0	0	0	0	0	0	0	0	0	0	0	0	0	0	0	0	0	0	0	0	0	0	0	0	0	0	0	0	0	0	0	0	0	0
4930598F16Rik	1	complement(95701184..95716518)	ENSMUSG00000100777	0	0	0	0	0	0	0	0	0	0	0	0	0	0	0	0	0	0	0	0	0	0	0	0	0	0	0	0	0	0	0	0	0	0	0	0	0	0	0	0	0	0	0	0	0	0
Gm37761	1	95738196..95740293	ENSMUSG00000102718	0	0	0	0	0	0	0	0	0	0	0	0	0	0	0	0	0	0	0	0	0	0	0	0	0	0	0	0	0	0	0	0	0	0	0	0	0	0	0	0	0	0	0	0	0	0
Gm22360	1	complement(95832129..95832235)	ENSMUSG00000095955	0	0	0	0	0	0	0	0	0	0	0	0	0	0	0	0	0	0	0	0	0	0	0	0	0	0	0	0	0	0	0	0	0	0	0	0	0	0	0	0	0	0	0	0	0	0
1700063A18Rik	1	complement(95990659..96021758)	ENSMUSG00000100062	0	0	0	0	0	0	0	0	0	0	0	0	0	0	0	0	0	0	0	0	0	0	0	0	0	0	0	0	0	0	0	0	0	0	0	0	0	0	0	0	0	0	0	0	0	0
Gm24586	1	complement(96266853..96266941)	ENSMUSG00000080345	0	0	0	0	0	0	0	0	0	0	0	0	0	0	0	0	0	0	0	0	0	0	0	0	0	0	0	0	0	0	0	0	0	0	0	0	0	0	0	0	0	0	0	0	0	0
Gm22917	1	96303146..96303255	ENSMUSG00000096585	0	0	0	0	0	0	0	0	0	0	0	0	0	0	0	0	0	0	0	0	0	0	0	0	0	0	0	0	0	0	0	0	0	0	0	0	0	0	0	0	0	0	0	0	0	0
Gm37076	1	96313242..96315535	ENSMUSG00000102658	0	0	0	0	0	0	0	0	0	0	0	0	0	0	0	0	0	0	0	0	0	0	0	0	0	0	0	0	0	0	0	0	0	0	0	0	0	0	0	0	0	0	0	0	0	0
Gm29601	1	complement(96543059..96556703)	ENSMUSG00000100336	0	0	0	0	0	0	0	0	0	0	0	0	0	0	0	0	1	0.0562281	0.158744	0.0680826	0	0	0	0	0	0	0	0	0	0	0	0	0	0	0	0	0	0	0	0	0	0	0	0	0	0
4930533P14Rik	1	complement(96612057..96662573)	ENSMUSG00000100589	0	0	0	0	0	0	0	0	0	0	0	0	0	0	0	0	0	0	0	0	0	0	0	0	0	0	0	0	0	0	0	0	0	0	0	0	0	0	0	0	0	0	0	0	0	0
Gm26245	1	96617099..96617205	ENSMUSG00000095610	0	0	0	0	0	0	0	0	0	0	0	0	0	0	0	0	0	0	0	0	0	0	0	0	0	0	0	0	0	0	0	0	0	0	0	0	0	0	0	0	0	0	0	0	0	0
Gm1833	1	96645420..96646170	ENSMUSG00000100362	0	0	0	0	0	0	0	0	0	0	0	0	0	0	0	0	0	0	0	0	0	0	0	0	0	0	0	0	0	0	0	0	0	0	0	0	0	0	0	0	0	0	0	0	0	0
Gm26078	1	96762031..96762158	ENSMUSG00000077255	0	0	0	0	0	0	0	0	0	0	0	0	0	0	0	0	0	0	0	0	0	0	0	0	0	0	0	0	0	0	0	0	0	0	0	0	0	0	0	0	0	0	0	0	0	0
Slco4c1	1	complement(96816270..96872171)	ENSMUSG00000040693	0	0	0	0	1	0.0154871	0.03831	0.091891	1	0.0140805	0.0343051	0.0832798	0	0	0	0	5	0.0772736	0.21816	0.340413	0	0	0	0	3	0.060742	0.169987	0.275986	3	0.0433924	0.123391	0.186854	1	0.0202428	0.0487818	0.120666	0	0	0	0	0	0	0	0	0	0
Panct2	1	96871126..96907796	ENSMUSG00000097814	1	0.0196099	0.0471801	0.103858	0	0	0	0	0	0	0	0	0	0	0	0	5	0.0920531	0.259885	0.340413	5	0.101082	0.279629	0.390492	4	0.0964795	0.269999	0.367982	18	0.310151	0.881947	1.12112	0	0	0	0	0	0	0	0	0	0	0	0	3	0.0526866
Slco6b1	1	complement(96906176..96997577)	ENSMUSG00000045463	0	0	0	0	0	0	0	0	0	0	0	0	0	0	0	0	0	0	0	0	0	0	0	0	0	0	0	0	0	0	0	0	0	0	0	0	0	0	0	0	0	0	0	0	0	0
Gm9499	1	complement(97001820..97002783)	ENSMUSG00000097480	0	0	0	0	0	0	0	0	0	0	0	0	0	0	0	0	0	0	0	0	0	0	0	0	0	0	0	0	0	0	0	0	0	0	0	0	0	0	0	0	0	0	0	0	0	0
Gm28901	1	complement(97024516..97025565)	ENSMUSG00000100454	7	1.19314	2.87062	0.727008	10	1.6036	3.96678	0.91891	7	1.02057	2.48647	0.582958	5	0.729038	1.73476	0.447721	4	0.640099	1.80714	0.27233	3	0.527162	1.45832	0.234295	6	1.2579	3.52024	0.551973	10	1.49768	4.25881	0.622845	3	0.628808	1.51532	0.361997	6	1.06242	2.61904	0.61268	4	0.608261	1.5749	0.309856	4	0.610601
Gm6430	1	97024681..97025928	ENSMUSG00000044757	0	0	0	0	0	0	0	0	0	0	0	0	0	0	0	0	0	0	0	0	0	0	0	0	0	0	0	0	0	0	0	0	0	0	0	0	0	0	0	0	0	0	0	0	0	0
Slco6c1	1	complement(97059038..97128301)	ENSMUSG00000026331	0	0	0	0	0	0	0	0	0	0	0	0	0	0	0	0	0	0	0	0	0	0	0	0	0	0	0	0	0	0	0	0	0	0	0	0	0	0	0	0	0	0	0	0	0	0
Gm7133	1	97162860..97310664	ENSMUSG00000100484	0	0	0	0	0	0	0	0	0	0	0	0	0	0	0	0	0	0	0	0	0	0	0	0	0	0	0	0	0	0	0	0	0	0	0	0	0	0	0	0	0	0	0	0	0	0
Gm7135	1	97346475..97573015	ENSMUSG00000101348	0	0	0	0	0	0	0	0	0	0	0	0	0	0	0	0	0	0	0	0	0	0	0	0	0	0	0	0	0	0	0	0	0	0	0	0	0	0	0	0	1	0.0319641	0.0827608	0.077464	0	0
Gm37171	1	complement(97544264..97545448)	ENSMUSG00000103179	0	0	0	0	0	0	0	0	0	0	0	0	0	0	0	0	0	0	0	0	0	0	0	0	0	0	0	0	0	0	0	0	0	0	0	0	0	0	0	0	0	0	0	0	0	0
D1Ertd622e	1	complement(97606318..97662074)	ENSMUSG00000044768	261	0.510282	1.22771	27.107	388	0.713681	1.76541	35.6537	425	0.710738	1.73161	35.3939	333	0.55693	1.32522	29.8182	386	0.708518	2.0003	26.2799	335	0.675218	1.86789	26.163	302	0.726235	2.03238	27.7826	428	0.735256	2.09078	26.6578	221	0.531331	1.28042	26.6671	313	0.635718	1.56715	31.9615	376	0.655834	1.69808	29.1265	374	0.654855
Ppip5k2	1	complement(97706048..97770411)	ENSMUSG00000040648	701	4.6787	11.2567	72.8046	739	4.64039	11.4788	67.9074	801	4.57289	11.1412	66.7071	870	4.96721	11.8196	77.9034	720	4.51163	12.7373	49.0195	684	4.70644	13.0197	53.4193	702	5.76295	16.1277	64.5808	1077	6.31609	17.9605	67.0804	542	4.44846	10.7201	65.4008	753	5.22099	12.8706	76.8913	1013	6.03189	15.6177	78.471	906	5.41551
Gin1	1	97770172..97793709	ENSMUSG00000026333	130	2.71537	6.53301	13.5016	122	2.39744	5.93049	11.2107	138	2.46556	6.00698	11.4926	128	2.28708	5.44215	11.4616	118	2.31399	6.53288	8.03374	129	2.77782	7.68445	10.0747	125	3.21141	8.98718	11.4994	170	3.12004	8.87216	10.5884	103	2.64561	6.37549	12.4286	174	3.7756	9.30747	17.7677	286	5.32952	13.7991	22.1547	229	4.28376
Pam	1	complement(97795114..98095646)	ENSMUSG00000026335	257	2.59611	6.24609	26.6916	311	2.95565	7.31132	28.5781	365	3.1538	7.68378	30.3971	251	2.16896	5.16107	22.4756	1148	10.8875	30.7376	78.1588	985	10.2578	28.3768	76.927	951	11.816	33.0673	87.4876	1547	13.7311	39.0459	96.3542	312	3.87568	9.33976	37.6477	376	3.94575	9.72692	38.3946	644	5.80381	15.0271	49.8868	312	2.8226
Gm37140	1	complement(97878382..97880065)	ENSMUSG00000104140	0	0	0	0	0	0	0	0	0	0	0	0	0	0	0	0	0	0	0	0	0	0	0	0	0	0	0	0	0	0	0	0	0	0	0	0	0	0	0	0	0	0	0	0	0	0
Gm25413	1	97936400..97936711	ENSMUSG00000089169	0	0	0	0	0	0	0	0	0	0	0	0	0	0	0	0	0	0	0	0	0	0	0	0	0	0	0	0	0	0	0	0	0	0	0	0	0	0	0	0	0	0	0	0	0	0
Gm3531	1	complement(97948901..97949389)	ENSMUSG00000089782	0	0	0	0	0	0	0	0	0	0	0	0	0	0	0	0	0	0	0	0	0	0	0	0	0	0	0	0	0	0	0	0	0	0	0	0	0	0	0	0	0	0	0	0	0	0
B230216N24Rik	1	complement(98031116..98057680)	ENSMUSG00000089706	0	0	0	0	0	0	0	0	1	0.0174161	0.0424319	0.0832798	0	0	0	0	0	0	0	0	0	0	0	0	0	0	0	0	1	0.0178906	0.0508739	0.0622845	0	0	0	0	0	0	0	0	0	0	0	0	0	0
Gm24465	1	98049822..98049928	ENSMUSG00000096085	0	0	0	0	0	0	0	0	0	0	0	0	0	0	0	0	0	0	0	0	0	0	0	0	0	0	0	0	0	0	0	0	0	0	0	0	0	0	0	0	0	0	0	0	0	0
1810006J02Rik	1	98131456..98144655	ENSMUSG00000100182	0	0	0	0	0	0	0	0	0	0	0	0	0	0	0	0	2	0.0806076	0.227572	0.136165	0	0	0	0	0	0	0	0	0	0	0	0	0	0	0	0	0	0	0	0	0	0	0	0	0	0
Gm29461	1	98173648..98190698	ENSMUSG00000100711	0	0	0	0	0	0	0	0	0	0	0	0	0	0	0	0	0	0	0	0	0	0	0	0	0	0	0	0	0	0	0	0	0	0	0	0	0	0	0	0	1	0.0172603	0.0446901	0.077464	0	0
Gm7952	1	98263523..98264506	ENSMUSG00000097608	0	0	0	0	0	0	0	0	0	0	0	0	0	0	0	0	0	0	0	0	0	0	0	0	0	0	0	0	0	0	0	0	0	0	0	0	0	0	0	0	0	0	0	0	0	0
Gm29462	1	98267151..98267438	ENSMUSG00000099634	0	0	0	0	0	0	0	0	0	0	0	0	0	0	0	0	0	0	0	0	0	0	0	0	0	0	0	0	0	0	0	0	0	0	0	0	0	0	0	0	0	0	0	0	0	0
Slco6d1	1	98421124..98516991	ENSMUSG00000026336	0	0	0	0	0	0	0	0	0	0	0	0	0	0	0	0	0	0	0	0	0	0	0	0	0	0	0	0	0	0	0	0	0	0	0	0	0	0	0	0	0	0	0	0	0	0
Gm3555	1	98457768..98459162	ENSMUSG00000089791	0	0	0	0	0	0	0	0	0	0	0	0	0	0	0	0	0	0	0	0	0	0	0	0	0	0	0	0	0	0	0	0	0	0	0	0	0	0	0	0	0	0	0	0	0	0
Gm26134	1	98549451..98549560	ENSMUSG00000096193	0	0	0	0	0	0	0	0	0	0	0	0	0	0	0	0	0	0	0	0	0	0	0	0	0	0	0	0	0	0	0	0	0	0	0	0	0	0	0	0	0	0	0	0	0	0
Gm7967	1	98589517..98607384	ENSMUSG00000100009	3	0.231056	0.555907	0.311575	0	0	0	0	0	0	0	0	0	0	0	0	0	0	0	0	0	0	0	0	0	0	0	0	0	0	0	0	2	0.189422	0.456475	0.241331	0	0	0	0	1	0.0687121	0.177908	0.077464	1	0.0689764
Gm29460	1	98764841..98765554	ENSMUSG00000099686	0	0	0	0	0	0	0	0	0	0	0	0	0	0	0	0	0	0	0	0	0	0	0	0	0	0	0	0	0	0	0	0	0	0	0	0	0	0	0	0	0	0	0	0	0	0
Gm23434	1	99017364..99017463	ENSMUSG00000087804	0	0	0	0	0	0	0	0	0	0	0	0	0	0	0	0	0	0	0	0	0	0	0	0	0	0	0	0	0	0	0	0	0	0	0	0	0	0	0	0	0	0	0	0	0	0
Gm18248	1	complement(99638396..99640241)	ENSMUSG00000099453	0	0	0	0	0	0	0	0	0	0	0	0	0	0	0	0	0	0	0	0	0	0	0	0	0	0	0	0	0	0	0	0	0	0	0	0	0	0	0	0	0	0	0	0	0	0
Cntnap5b	1	99772765..100485942	ENSMUSG00000067028	0	0	0	0	0	0	0	0	0	0	0	0	0	0	0	0	0	0	0	0	0	0	0	0	0	0	0	0	0	0	0	0	0	0	0	0	0	0	0	0	0	0	0	0	0	0
Tdpx-ps1	1	complement(99790429..99791025)	ENSMUSG00000082431	0	0	0	0	0	0	0	0	0	0	0	0	0	0	0	0	0	0	0	0	0	0	0	0	0	0	0	0	0	0	0	0	0	0	0	0	0	0	0	0	0	0	0	0	0	0
Gm37877	1	99847984..99850692	ENSMUSG00000104104	0	0	0	0	0	0	0	0	0	0	0	0	0	0	0	0	0	0	0	0	0	0	0	0	0	0	0	0	0	0	0	0	0	0	0	0	0	0	0	0	0	0	0	0	0	0
Gm19029	1	100006021..100006584	ENSMUSG00000100662	0	0	0	0	0	0	0	0	0	0	0	0	0	0	0	0	0	0	0	0	0	0	0	0	0	0	0	0	0	0	0	0	0	0	0	0	0	0	0	0	0	0	0	0	0	0
Gm23602	1	complement(100252917..100253048)	ENSMUSG00000087883	0	0	0	0	0	0	0	0	0	0	0	0	0	0	0	0	0	0	0	0	0	0	0	0	0	0	0	0	0	0	0	0	0	0	0	0	0	0	0	0	0	0	0	0	0	0
Gm29668	1	complement(100282329..100282643)	ENSMUSG00000099835	0	0	0	0	0	0	0	0	0	0	0	0	0	0	0	0	0	0	0	0	0	0	0	0	0	0	0	0	0	0	0	0	0	0	0	0	0	0	0	0	0	0	0	0	0	0
Gm29667	1	100282791..100283280	ENSMUSG00000100794	0	0	0	0	0	0	0	0	0	0	0	0	0	0	0	0	0	0	0	0	0	0	0	0	0	0	0	0	0	0	0	0	0	0	0	0	0	0	0	0	0	0	0	0	0	0
Gm18700	1	100597075..100597627	ENSMUSG00000099427	0	0	0	0	0	0	0	0	0	0	0	0	0	0	0	0	0	0	0	0	0	0	0	0	0	0	0	0	0	0	0	0	0	0	0	0	0	0	0	0	0	0	0	0	0	0
Gm18185	1	100643582..100644248	ENSMUSG00000099892	0	0	0	0	0	0	0	0	0	0	0	0	0	0	0	0	0	0	0	0	0	0	0	0	0	0	0	0	0	0	0	0	0	0	0	0	0	0	0	0	0	0	0	0	0	0
Gm29334	1	100653800..100654156	ENSMUSG00000100977	0	0	0	0	0	0	0	0	0	0	0	0	0	0	0	0	0	0	0	0	0	0	0	0	0	0	0	0	0	0	0	0	0	0	0	0	0	0	0	0	0	0	0	0	0	0
Gm25537	1	100861793..100861901	ENSMUSG00000077039	0	0	0	0	0	0	0	0	0	0	0	0	0	0	0	0	0	0	0	0	0	0	0	0	0	0	0	0	0	0	0	0	0	0	0	0	0	0	0	0	0	0	0	0	0	0
Gm20268	1	101155809..101175202	ENSMUSG00000100684	0	0	0	0	0	0	0	0	0	0	0	0	0	0	0	0	0	0	0	0	0	0	0	0	0	0	0	0	0	0	0	0	0	0	0	0	0	0	0	0	0	0	0	0	0	0
Gm28801	1	101371628..101372076	ENSMUSG00000100088	0	0	0	0	0	0	0	0	0	0	0	0	0	0	0	0	0	0	0	0	0	0	0	0	0	0	0	0	0	0	0	0	0	0	0	0	0	0	0	0	0	0	0	0	0	0
Psmb6-ps2	1	101385886..101386590	ENSMUSG00000100222	0	0	0	0	0	0	0	0	0	0	0	0	0	0	0	0	0	0	0	0	0	0	0	0	0	0	0	0	0	0	0	0	0	0	0	0	0	0	0	0	0	0	0	0	0	0
Gm18969	1	complement(101753814..101754543)	ENSMUSG00000100065	0	0	0	0	0	0	0	0	0	0	0	0	0	0	0	0	0	0	0	0	0	0	0	0	0	0	0	0	0	0	0	0	0	0	0	0	0	0	0	0	0	0	0	0	0	0
Gm28188	1	complement(101880506..101880741)	ENSMUSG00000100349	0	0	0	0	0	0	0	0	0	0	0	0	0	0	0	0	0	0	0	0	0	0	0	0	0	0	0	0	0	0	0	0	0	0	0	0	0	0	0	0	0	0	0	0	0	0
Gm28187	1	complement(101892958..101895091)	ENSMUSG00000099375	0	0	0	0	0	0	0	0	0	0	0	0	0	0	0	0	0	0	0	0	0	0	0	0	0	0	0	0	0	0	0	0	0	0	0	0	0	0	0	0	0	0	0	0	0	0
Gm24122	1	complement(102106449..102106580)	ENSMUSG00000077295	0	0	0	0	0	0	0	0	0	0	0	0	0	0	0	0	0	0	0	0	0	0	0	0	0	0	0	0	0	0	0	0	0	0	0	0	0	0	0	0	0	0	0	0	0	0
Gm28623	1	102161367..102161939	ENSMUSG00000099770	0	0	0	0	0	0	0	0	0	0	0	0	0	0	0	0	0	0	0	0	0	0	0	0	0	0	0	0	0	0	0	0	0	0	0	0	0	0	0	0	0	0	0	0	0	0
Gm23036	1	complement(102413923..102414021)	ENSMUSG00000088510	0	0	0	0	0	0	0	0	0	0	0	0	0	0	0	0	0	0	0	0	0	0	0	0	0	0	0	0	0	0	0	0	0	0	0	0	0	0	0	0	0	0	0	0	0	0
Gm3116	1	102449353..102537656	ENSMUSG00000101890	0	0	0	0	0	0	0	0	0	0	0	0	0	0	0	0	0	0	0	0	0	0	0	0	0	0	0	0	0	0	0	0	0	0	0	0	0	0	0	0	0	0	0	0	0	0
Gm20281	1	complement(102458656..102458922)	ENSMUSG00000099989	0	0	0	0	0	0	0	0	0	0	0	0	0	0	0	0	0	0	0	0	0	0	0	0	0	0	0	0	0	0	0	0	0	0	0	0	0	0	0	0	0	0	0	0	0	0
Gm22034	1	complement(102953415..102953548)	ENSMUSG00000087908	0	0	0	0	0	0	0	0	0	0	0	0	0	0	0	0	0	0	0	0	0	0	0	0	0	0	0	0	0	0	0	0	0	0	0	0	0	0	0	0	0	0	0	0	0	0
Gm18728	1	103171926..103268593	ENSMUSG00000100955	0	0	0	0	0	0	0	0	0	0	0	0	0	0	0	0	0	0	0	0	0	0	0	0	0	0	0	0	0	0	0	0	0	0	0	0	0	0	0	0	0	0	0	0	0	0
Gm23965	1	complement(103236626..103236767)	ENSMUSG00000088594	0	0	0	0	0	0	0	0	0	0	0	0	0	0	0	0	0	0	0	0	0	0	0	0	0	0	0	0	0	0	0	0	0	0	0	0	0	0	0	0	0	0	0	0	0	0
Gm29141	1	103363986..103423658	ENSMUSG00000099469	0	0	0	0	0	0	0	0	0	0	0	0	0	0	0	0	0	0	0	0	0	0	0	0	0	0	0	0	0	0	0	0	0	0	0	0	0	0	0	0	0	0	0	0	0	0
Gm37789	1	103724345..103727233	ENSMUSG00000102325	0	0	0	0	0	0	0	0	0	0	0	0	0	0	0	0	0	0	0	0	0	0	0	0	0	0	0	0	0	0	0	0	0	0	0	0	0	0	0	0	0	0	0	0	0	0
Gm18447	1	104311721..104312027	ENSMUSG00000101297	0	0	0	0	0	0	0	0	0	0	0	0	0	0	0	0	0	0	0	0	0	0	0	0	0	0	0	0	0	0	0	0	0	0	0	0	0	0	0	0	0	0	0	0	0	0
Gm29140	1	complement(104470941..104471416)	ENSMUSG00000100059	0	0	0	0	0	0	0	0	0	0	0	0	0	0	0	0	0	0	0	0	0	0	0	0	0	0	0	0	0	0	0	0	0	0	0	0	0	0	0	0	0	0	0	0	0	0
Gm23537	1	104485957..104486286	ENSMUSG00000088161	0	0	0	0	0	0	0	0	0	0	0	0	0	0	0	0	0	0	0	0	0	0	0	0	0	0	0	0	0	0	0	0	0	0	0	0	0	0	0	0	0	0	0	0	0	0
Gm5260	1	104513001..104514068	ENSMUSG00000099464	0	0	0	0	0	0	0	0	0	0	0	0	0	0	0	0	0	0	0	0	0	0	0	0	0	0	0	0	0	0	0	0	0	0	0	0	0	0	0	0	0	0	0	0	0	0
Gm29592	1	104609524..104610883	ENSMUSG00000100935	0	0	0	0	0	0	0	0	0	0	0	0	0	0	0	0	0	0	0	0	0	0	0	0	0	0	0	0	0	0	0	0	0	0	0	0	0	0	0	0	0	0	0	0	0	0
Gm29011	1	complement(104632584..104633358)	ENSMUSG00000099801	0	0	0	0	0	0	0	0	0	0	0	0	0	0	0	0	0	0	0	0	0	0	0	0	0	0	0	0	1	0.0997051	0.283522	0.0622845	0	0	0	0	0	0	0	0	0	0	0	0	0	0
Cdh20	1	104768529..104995481	ENSMUSG00000050840	0	0	0	0	0	0	0	0	0	0	0	0	0	0	0	0	0	0	0	0	0	0	0	0	0	0	0	0	0	0	0	0	0	0	0	0	0	0	0	0	0	0	0	0	0	0
Gm38031	1	104776114..104779128	ENSMUSG00000103991	0	0	0	0	0	0	0	0	0	0	0	0	0	0	0	0	0	0	0	0	0	0	0	0	0	0	0	0	0	0	0	0	0	0	0	0	0	0	0	0	0	0	0	0	0	0
n-R5s216	1	complement(104880924..104881035)	ENSMUSG00000084704	0	0	0	0	0	0	0	0	0	0	0	0	0	0	0	0	0	0	0	0	0	0	0	0	0	0	0	0	0	0	0	0	0	0	0	0	0	0	0	0	0	0	0	0	0	0
Gm36969	1	104906523..104909331	ENSMUSG00000103060	0	0	0	0	0	0	0	0	0	0	0	0	0	0	0	0	0	0	0	0	0	0	0	0	0	0	0	0	0	0	0	0	0	0	0	0	0	0	0	0	0	0	0	0	0	0
Gm15699	1	complement(104911431..104912333)	ENSMUSG00000089866	0	0	0	0	0	0	0	0	0	0	0	0	0	0	0	0	0	0	0	0	0	0	0	0	0	0	0	0	0	0	0	0	0	0	0	0	0	0	0	0	0	0	0	0	0	0
Gm29012	1	105116454..105127366	ENSMUSG00000099669	0	0	0	0	0	0	0	0	1	0.14735	0.358997	0.0832798	1	0.147362	0.35065	0.0895441	1	0.161731	0.456601	0.0680826	2	0.355188	0.982577	0.156197	3	0.635654	1.77889	0.275986	3	0.454094	1.29127	0.186854	3	0.635512	1.53148	0.361997	0	0	0	0	4	0.614746	1.59169	0.309856	3	0.462833
Gm29013	1	105244425..105244661	ENSMUSG00000099702	0	0	0	0	0	0	0	0	0	0	0	0	0	0	0	0	0	0	0	0	0	0	0	0	0	0	0	0	0	0	0	0	0	0	0	0	0	0	0	0	0	0	0	0	0	0
Rnf152	1	complement(105276914..105356710)	ENSMUSG00000047496	462	4.37485	10.5256	47.9825	425	3.78628	9.36602	39.0537	365	2.95641	7.20287	30.3971	232	1.8793	4.47182	20.7742	626	5.56531	15.712	42.6197	330	3.22155	8.91194	25.7725	234	2.72545	7.62719	21.5269	444	3.69428	10.5051	27.6543	362	4.21534	10.1583	43.681	370	3.63977	8.97263	37.7819	458	3.86922	10.0181	35.4785	415	3.51944
Gm29014	1	105321121..105321446	ENSMUSG00000099582	0	0	0	0	0	0	0	0	0	0	0	0	0	0	0	0	0	0	0	0	0	0	0	0	0	0	0	0	0	0	0	0	0	0	0	0	0	0	0	0	0	0	0	0	0	0
Gm17634	1	105356007..105361737	ENSMUSG00000097482	23	1.33494	3.21177	2.38874	14	0.764475	1.89106	1.28647	16	0.794335	1.93528	1.33248	23	1.14195	2.71729	2.05952	15	0.817368	2.3076	1.02124	4	0.239344	0.66211	0.312394	14	0.99945	2.79697	1.28794	13	0.662982	1.88526	0.809699	13	0.927853	2.23597	1.56865	12	0.723544	1.78366	1.22536	19	0.983837	2.54733	1.47182	15	0.779701
Gm28403	1	complement(105382260..105569139)	ENSMUSG00000101214	0	0	0	0	0	0	0	0	0	0	0	0	0	0	0	0	1	0.0279896	0.0790205	0.0680826	1	0.0307349	0.0850237	0.0780984	0	0	0	0	0	0	0	0	0	0	0	0	0	0	0	0	0	0	0	0	0	0
Gm3608	1	105455971..105458829	ENSMUSG00000067017	3	0.0848069	0.20404	0.311575	2	0.0531915	0.131578	0.183782	2	0.0483605	0.117823	0.16656	4	0.0967289	0.230168	0.358177	4	0.106161	0.299714	0.27233	3	0.08743	0.241862	0.234295	6	0.208623	0.583833	0.551973	1	0.0248391	0.0706325	0.0622845	6	0.208576	0.502634	0.723994	2	0.0587341	0.144789	0.204227	0	0	0	0	4	0.101268
Pign	1	complement(105518422..105663677)	ENSMUSG00000056536	98	0.582397	1.40121	10.1781	94	0.525561	1.30007	8.63775	90	0.457495	1.11462	7.49518	101	0.513453	1.22177	9.04396	186	1.03777	2.92983	12.6634	173	1.05991	2.93208	13.511	130	0.950247	2.65928	11.9594	226	1.18012	3.3558	14.0763	65	0.475017	1.14471	7.84327	74	0.456852	1.12622	7.55638	135	0.715753	1.85322	10.4576	112	0.596094
Gm28404	1	complement(105564126..105564578)	ENSMUSG00000100672	0	0	0	0	0	0	0	0	0	0	0	0	0	0	0	0	0	0	0	0	0	0	0	0	0	0	0	0	0	0	0	0	0	0	0	0	0	0	0	0	0	0	0	0	0	0
Gm20302	1	105574537..105574811	ENSMUSG00000101219	0	0	0	0	0	0	0	0	0	0	0	0	0	0	0	0	0	0	0	0	0	0	0	0	0	0	0	0	0	0	0	0	0	0	0	0	0	0	0	0	0	0	0	0	0	0
Gm22426	1	105574687..105574782	ENSMUSG00000076999	0	0	0	0	0	0	0	0	0	0	0	0	0	0	0	0	0	0	0	0	0	0	0	0	0	0	0	0	0	0	0	0	0	0	0	0	0	0	0	0	0	0	0	0	0	0
Gm8004	1	105615742..105616358	ENSMUSG00000101656	0	0	0	0	0	0	0	0	0	0	0	0	0	0	0	0	0	0	0	0	0	0	0	0	0	0	0	0	0	0	0	0	0	0	0	0	0	0	0	0	0	0	0	0	0	0
2310035C23Rik	1	105663861..105755191	ENSMUSG00000026319	255	2.16865	5.21763	26.4838	163	1.30418	3.22612	14.9782	212	1.54218	3.7573	17.6553	199	1.44773	3.4449	17.8193	344	2.74663	7.75433	23.4204	316	2.77054	7.66431	24.6791	248	2.59418	7.25985	22.8149	386	2.88444	8.20221	24.0418	209	2.18574	5.26726	25.2191	198	1.7493	4.31232	20.2184	247	1.87405	4.85227	19.1336	195	1.48521
Gm37566	1	105708573..105712927	ENSMUSG00000104044	0	0	0	0	0	0	0	0	0	0	0	0	0	0	0	0	0	0	0	0	0	0	0	0	0	0	0	0	0	0	0	0	0	0	0	0	0	0	0	0	0	0	0	0	0	0
Gm10193	1	105764444..105764674	ENSMUSG00000101330	0	0	0	0	0	0	0	0	0	0	0	0	0	0	0	0	0	0	0	0	0	0	0	0	0	0	0	0	0	0	0	0	0	0	0	0	0	0	0	0	0	0	0	0	0	0
Tnfrsf11a	1	105780718..105847981	ENSMUSG00000026321	10	0.134992	0.324782	1.03858	17	0.215903	0.534074	1.56215	17	0.196294	0.478243	1.41576	16	0.184763	0.439646	1.43271	95	1.204	3.39914	6.46784	119	1.65609	4.58134	9.29371	72	1.19548	3.34555	6.62367	167	1.98084	5.63274	10.4015	3	0.0498003	0.120011	0.361997	23	0.322542	0.79512	2.34861	38	0.457644	1.18492	2.94363	10	0.120896
Gm37779	1	complement(105887633..105891012)	ENSMUSG00000102690	0	0	0	0	0	0	0	0	0	0	0	0	0	0	0	0	0	0	0	0	0	0	0	0	0	0	0	0	0	0	0	0	0	0	0	0	0	0	0	0	0	0	0	0	0	0
Gm26214	1	105945554..105945660	ENSMUSG00000089206	0	0	0	0	0	0	0	0	0	0	0	0	0	0	0	0	0	0	0	0	0	0	0	0	0	0	0	0	0	0	0	0	0	0	0	0	0	0	0	0	0	0	0	0	0	0
Gm18801	1	complement(105955775..105956310)	ENSMUSG00000099448	0	0	0	0	0	0	0	0	0	0	0	0	0	0	0	0	0	0	0	0	0	0	0	0	0	0	0	0	0	0	0	0	0	0	0	0	0	0	0	0	0	0	0	0	0	0
Gm7160	1	complement(105979350..105990282)	ENSMUSG00000099843	3	0.514603	1.2381	0.311575	4	0.645526	1.59682	0.367564	11	1.61397	3.9322	0.916077	10	1.46736	3.49161	0.895441	6	0.966265	2.72797	0.408495	1	0.17684	0.489202	0.0780984	2	0.42197	1.18089	0.183991	2	0.301444	0.857188	0.124569	2	0.421875	1.01665	0.241331	6	1.06919	2.63572	0.61268	8	1.22427	3.16986	0.619712	5	0.768113
Zcchc2	1	105990406..106034074	ENSMUSG00000038866	430	5.12856	12.339	44.659	478	5.36361	13.2678	43.9239	557	5.68241	13.8444	46.3868	549	5.60126	13.3283	49.1597	471	5.27402	14.8897	32.0669	456	5.60688	15.5106	35.6129	397	5.82395	16.2984	36.5222	636	6.66514	18.953	39.613	285	4.17999	10.0731	34.3897	351	4.34895	10.7209	35.8418	484	5.15002	13.3343	37.4926	611	6.52637
Gm37372	1	complement(106072584..106075894)	ENSMUSG00000102501	0	0	0	0	0	0	0	0	0	0	0	0	0	0	0	0	0	0	0	0	0	0	0	0	0	0	0	0	0	0	0	0	0	0	0	0	0	0	0	0	0	0	0	0	0	0
Gm26509	1	106090068..106091015	ENSMUSG00000097612	0	0	0	0	0	0	0	0	0	0	0	0	0	0	0	0	0	0	0	0	0	0	0	0	0	0	0	0	0	0	0	0	0	0	0	0	0	0	0	0	0	0	0	0	0	0
Gm20753	1	complement(106152625..106171524)	ENSMUSG00000101583	0	0	0	0	1	0.139469	0.345001	0.091891	0	0	0	0	0	0	0	0	1	0.139178	0.392928	0.0680826	0	0	0	0	0	0	0	0	0	0	0	0	0	0	0	0	0	0	0	0	2	0.26451	0.684865	0.154928	0	0
Phlpp1	1	106171752..106394250	ENSMUSG00000044340	284	3.39827	8.17603	29.4957	285	3.20839	7.93651	26.1889	272	2.78394	6.78266	22.6521	210	2.14954	5.11486	18.8043	296	3.32526	9.3879	20.1524	298	3.67608	10.1693	23.2733	227	3.34092	9.3496	20.883	387	4.06889	11.5703	24.1041	287	4.22303	10.1768	34.6311	270	3.35625	8.27371	27.5706	362	3.86442	10.0057	28.042	290	3.10772
Gm38235	1	106219314..106224265	ENSMUSG00000103291	0	0	0	0	0	0	0	0	0	0	0	0	0	0	0	0	0	0	0	0	0	0	0	0	0	0	0	0	0	0	0	0	0	0	0	0	0	0	0	0	0	0	0	0	0	0
A530053M12Rik	1	complement(106400178..106401987)	ENSMUSG00000100247	0	0	0	0	0	0	0	0	0	0	0	0	0	0	0	0	0	0	0	0	0	0	0	0	0	0	0	0	0	0	0	0	0	0	0	0	0	0	0	0	0	0	0	0	0	0
Gm6651	1	106439600..106439870	ENSMUSG00000099604	0	0	0	0	0	0	0	0	0	0	0	0	0	0	0	0	0	0	0	0	0	0	0	0	0	0	0	0	0	0	0	0	0	0	0	0	0	0	0	0	0	0	0	0	0	0
Bcl2	1	complement(106538178..106714274)	ENSMUSG00000057329	16	0.141169	0.339643	1.66173	22	0.182618	0.451738	2.0216	31	0.233954	0.569996	2.58167	23	0.173593	0.413068	2.05952	124	1.02715	2.89986	8.44224	78	0.709484	1.96269	6.09168	99	1.07437	3.00664	9.10755	132	1.02334	2.90997	8.22156	29	0.314644	0.758241	3.49931	28	0.256642	0.632665	2.85917	71	0.558874	1.44703	5.49994	22	0.173838
D630008O14Rik	1	106541943..106575045	ENSMUSG00000054006	0	0	0	0	0	0	0	0	1	0.0336124	0.0818918	0.0832798	1	0.0336152	0.0799879	0.0895441	0	0	0	0	0	0	0	0	0	0	0	0	1	0.0345282	0.0981847	0.0622845	0	0	0	0	0	0	0	0	0	0	0	0	0	0
Mir3473f	1	complement(106546496..106546631)	ENSMUSG00000098344	0	0	0	0	0	0	0	0	0	0	0	0	0	0	0	0	0	0	0	0	0	0	0	0	0	0	0	0	0	0	0	0	0	0	0	0	0	0	0	0	0	0	0	0	0	0
Gm37053	1	complement(106604784..106606870)	ENSMUSG00000103348	0	0	0	0	0	0	0	0	0	0	0	0	0	0	0	0	0	0	0	0	0	0	0	0	0	0	0	0	0	0	0	0	0	0	0	0	0	0	0	0	0	0	0	0	0	0
Kdsr	1	complement(106720459..106759727)	ENSMUSG00000009905	323	4.57424	11.0053	33.5462	374	4.98299	12.3263	34.3672	386	4.67578	11.3919	32.146	267	3.23455	7.69667	23.9083	500	6.64783	18.7682	34.0413	449	6.55529	18.1343	35.0662	375	6.53203	18.28	34.4983	540	6.71948	19.1076	33.6336	212	3.69195	8.89698	25.5811	298	4.38413	10.8076	30.4298	437	5.52121	14.2954	33.8518	368	4.66733
Vps4b	1	complement(106764071..106796728)	ENSMUSG00000009907	783	7.10395	17.0917	81.321	752	6.41887	15.8782	69.102	789	6.12302	14.9179	65.7077	670	5.19995	12.3734	59.9946	904	7.70017	21.7392	61.5466	884	8.26837	22.8732	69.039	680	7.58835	21.2361	62.5569	1015	8.09151	23.0091	63.2188	579	6.45981	15.5671	69.8655	683	6.43739	15.8692	69.7434	876	7.09053	18.3587	67.8584	660	5.36273
Serpinb5	1	106861173..106883348	ENSMUSG00000067006	0	0	0	0	0	0	0	0	0	0	0	0	0	0	0	0	0	0	0	0	0	0	0	0	0	0	0	0	0	0	0	0	0	0	0	0	1	0.0305204	0.0752378	0.102113	0	0	0	0	0	0
Pou2f3-rs1	1	complement(106887852..106888897)	ENSMUSG00000083613	0	0	0	0	0	0	0	0	0	0	0	0	0	0	0	0	0	0	0	0	0	0	0	0	0	0	0	0	0	0	0	0	0	0	0	0	0	0	0	0	0	0	0	0	0	0
Serpinb12	1	106934449..106957080	ENSMUSG00000059956	0	0	0	0	0	0	0	0	0	0	0	0	0	0	0	0	1	0.030365	0.0857268	0.0680826	4	0.133373	0.368958	0.312394	1	0.0397814	0.111329	0.0919954	2	0.0568375	0.161624	0.124569	0	0	0	0	0	0	0	0	0	0	0	0	0	0
Serpinb13	1	106980984..107001195	ENSMUSG00000048775	0	0	0	0	0	0	0	0	0	0	0	0	0	0	0	0	0	0	0	0	0	0	0	0	0	0	0	0	0	0	0	0	0	0	0	0	0	0	0	0	0	0	0	0	0	0
Gm8080	1	complement(107020137..107025325)	ENSMUSG00000084228	0	0	0	0	0	0	0	0	0	0	0	0	0	0	0	0	0	0	0	0	0	0	0	0	0	0	0	0	0	0	0	0	0	0	0	0	0	0	0	0	0	0	0	0	0	0
Serpinb3a	1	complement(107045587..107052303)	ENSMUSG00000044594	0	0	0	0	0	0	0	0	0	0	0	0	0	0	0	0	0	0	0	0	0	0	0	0	0	0	0	0	0	0	0	0	0	0	0	0	0	0	0	0	0	0	0	0	0	0
Serpinb3d	1	complement(107078167..107083506)	ENSMUSG00000058017	0	0	0	0	0	0	0	0	0	0	0	0	0	0	0	0	0	0	0	0	0	0	0	0	0	0	0	0	0	0	0	0	0	0	0	0	0	0	0	0	0	0	0	0	0	0
Gm15388	1	complement(107137844..107138569)	ENSMUSG00000083884	0	0	0	0	0	0	0	0	0	0	0	0	0	0	0	0	0	0	0	0	0	0	0	0	0	0	0	0	0	0	0	0	0	0	0	0	0	0	0	0	0	0	0	0	0	0
Serpinb3b	1	complement(107153940..107278361)	ENSMUSG00000073602	0	0	0	0	0	0	0	0	0	0	0	0	0	0	0	0	0	0	0	0	0	0	0	0	0	0	0	0	0	0	0	0	0	0	0	0	0	0	0	0	0	0	0	0	0	0
Gm8084	1	complement(107191475..107193557)	ENSMUSG00000080729	0	0	0	0	0	0	0	0	0	0	0	0	0	0	0	0	0	0	0	0	0	0	0	0	0	0	0	0	0	0	0	0	0	0	0	0	0	0	0	0	0	0	0	0	0	0
Gm15390	1	complement(107253553..107254290)	ENSMUSG00000081114	0	0	0	0	0	0	0	0	0	0	0	0	0	0	0	0	0	0	0	0	0	0	0	0	0	0	0	0	0	0	0	0	0	0	0	0	0	0	0	0	0	0	0	0	0	0
Serpinb3c	1	complement(107271201..107278371)	ENSMUSG00000073601	0	0	0	0	0	0	0	0	0	0	0	0	0	0	0	0	0	0	0	0	0	0	0	0	0	0	0	0	0	0	0	0	0	0	0	0	0	0	0	0	0	0	0	0	0	0
Gm8089	1	complement(107290341..107302354)	ENSMUSG00000084189	0	0	0	0	0	0	0	0	0	0	0	0	0	0	0	0	0	0	0	0	0	0	0	0	0	0	0	0	0	0	0	0	0	0	0	0	0	0	0	0	0	0	0	0	0	0
Serpinb11	1	107361198..107380475	ENSMUSG00000026327	0	0	0	0	0	0	0	0	0	0	0	0	0	0	0	0	0	0	0	0	0	0	0	0	0	0	0	0	0	0	0	0	0	0	0	0	0	0	0	0	0	0	0	0	0	0
Gm15391	1	complement(107385200..107387412)	ENSMUSG00000087210	0	0	0	0	0	0	0	0	0	0	0	0	0	0	0	0	0	0	0	0	0	0	0	0	0	0	0	0	0	0	0	0	0	0	0	0	0	0	0	0	0	0	0	0	0	0
Serpinb7	1	107399655..107452689	ENSMUSG00000067001	1	0.041284	0.0993266	0.103858	0	0	0	0	0	0	0	0	0	0	0	0	0	0	0	0	0	0	0	0	1	0.0507787	0.142105	0.0919954	0	0	0	0	0	0	0	0	0	0	0	0	1	0.0368314	0.0953631	0.077464	0	0
Gm24553	1	complement(107440047..107440177)	ENSMUSG00000089278	0	0	0	0	0	0	0	0	0	0	0	0	0	0	0	0	0	0	0	0	0	0	0	0	0	0	0	0	0	0	0	0	0	0	0	0	0	0	0	0	0	0	0	0	0	0
Serpinb2	1	107511423..107535478	ENSMUSG00000062345	0	0	0	0	0	0	0	0	0	0	0	0	0	0	0	0	1	0.0322911	0.0911646	0.0680826	0	0	0	0	0	0	0	0	1	0.0302214	0.0859378	0.0622845	0	0	0	0	0	0	0	0	0	0	0	0	0	0
Serpinb10	1	107529003..107549271	ENSMUSG00000092572	0	0	0	0	0	0	0	0	0	0	0	0	0	0	0	0	1	0.021734	0.0613598	0.0680826	2	0.0477316	0.132043	0.156197	0	0	0	0	2	0.040682	0.115684	0.124569	1	0.0284675	0.068602	0.120666	0	0	0	0	1	0.020653	0.0534744	0.077464	0	0
Serpinb8	1	107590006..107610484	ENSMUSG00000026315	37	0.623427	1.49992	3.84275	33	0.523118	1.29402	3.0324	30	0.43237	1.05341	2.49839	23	0.331511	0.788835	2.05952	133	2.10392	5.93981	9.05498	104	1.80653	4.99751	8.12224	71	1.47144	4.11784	6.53167	149	2.20595	6.27285	9.28039	48	0.994553	2.39671	5.79196	62	1.08524	2.6753	6.33102	77	1.15747	2.99691	5.96473	53	0.799766
Gm15389	1	107687008..107693514	ENSMUSG00000086161	0	0	0	0	0	0	0	0	0	0	0	0	0	0	0	0	0	0	0	0	0	0	0	0	0	0	0	0	0	0	0	0	0	0	0	0	0	0	0	0	0	0	0	0	1	0.108643
Gm24267	1	complement(107756602..107756708)	ENSMUSG00000096241	0	0	0	0	0	0	0	0	0	0	0	0	0	0	0	0	0	0	0	0	0	0	0	0	0	0	0	0	0	0	0	0	0	0	0	0	0	0	0	0	0	0	0	0	0	0
Gm22438	1	107892974..107893105	ENSMUSG00000077237	0	0	0	0	0	0	0	0	0	0	0	0	0	0	0	0	0	0	0	0	0	0	0	0	0	0	0	0	0	0	0	0	0	0	0	0	0	0	0	0	0	0	0	0	0	0
D830032E09Rik	1	107917259..108028337	ENSMUSG00000100457	0	0	0	0	0	0	0	0	0	0	0	0	1	0.0190446	0.0453169	0.0895441	0	0	0	0	0	0	0	0	0	0	0	0	2	0.0391237	0.111253	0.124569	3	0.0821314	0.197923	0.361997	5	0.115639	0.28507	0.510566	3	0.0595858	0.154279	0.232392	6	0.11963
Gm18448	1	107952837..107953435	ENSMUSG00000101477	0	0	0	0	0	0	0	0	0	0	0	0	0	0	0	0	0	0	0	0	0	0	0	0	0	0	0	0	0	0	0	0	0	0	0	0	0	0	0	0	0	0	0	0	0	0
Gm28282	1	complement(107963122..107963307)	ENSMUSG00000099484	0	0	0	0	0	0	0	0	0	0	0	0	0	0	0	0	0	0	0	0	0	0	0	0	0	0	0	0	0	0	0	0	0	0	0	0	0	0	0	0	0	0	0	0	0	0
Gm5702	1	complement(108376970..108379438)	ENSMUSG00000100041	0	0	0	0	0	0	0	0	0	0	0	0	0	0	0	0	0	0	0	0	0	0	0	0	0	0	0	0	0	0	0	0	0	0	0	0	0	0	0	0	0	0	0	0	0	0
Gm38212	1	108417077..108419832	ENSMUSG00000104478	0	0	0	0	0	0	0	0	0	0	0	0	0	0	0	0	0	0	0	0	0	0	0	0	0	0	0	0	0	0	0	0	0	0	0	0	0	0	0	0	0	0	0	0	0	0
Gm28283	1	complement(108612337..108612514)	ENSMUSG00000101231	0	0	0	0	0	0	0	0	0	0	0	0	0	0	0	0	0	0	0	0	0	0	0	0	0	0	0	0	0	0	0	0	0	0	0	0	0	0	0	0	0	0	0	0	0	0
Gm6679	1	108770135..108772003	ENSMUSG00000101097	0	0	0	0	0	0	0	0	0	0	0	0	0	0	0	0	0	0	0	0	0	0	0	0	0	0	0	0	0	0	0	0	0	0	0	0	0	0	0	0	0	0	0	0	0	0
Gm17847	1	complement(108997634..108998760)	ENSMUSG00000100831	0	0	0	0	0	0	0	0	0	0	0	0	0	0	0	0	0	0	0	0	0	0	0	0	0	0	0	0	0	0	0	0	0	0	0	0	0	0	0	0	0	0	0	0	0	0
Gm28281	1	complement(109574943..109575129)	ENSMUSG00000100884	0	0	0	0	0	0	0	0	0	0	0	0	0	0	0	0	0	0	0	0	0	0	0	0	0	0	0	0	0	0	0	0	0	0	0	0	0	0	0	0	0	0	0	0	0	0
Gm22159	1	complement(109623008..109623137)	ENSMUSG00000089037	0	0	0	0	0	0	0	0	0	0	0	0	0	0	0	0	0	0	0	0	0	0	0	0	0	0	0	0	0	0	0	0	0	0	0	0	0	0	0	0	0	0	0	0	0	0
Gm25293	1	109804760..109805044	ENSMUSG00000084741	0	0	0	0	0	0	0	0	0	0	0	0	0	0	0	0	0	0	0	0	0	0	0	0	0	0	0	0	0	0	0	0	0	0	0	0	0	0	0	0	0	0	0	0	0	0
Gm8141	1	109833024..109834746	ENSMUSG00000100025	0	0	0	0	0	0	0	0	0	0	0	0	0	0	0	0	0	0	0	0	0	0	0	0	0	0	0	0	0	0	0	0	0	0	0	0	0	0	0	0	0	0	0	0	0	0
Cdh7	1	109982431..110140157	ENSMUSG00000026312	0	0	0	0	0	0	0	0	0	0	0	0	0	0	0	0	0	0	0	0	0	0	0	0	0	0	0	0	0	0	0	0	0	0	0	0	0	0	0	0	0	0	0	0	0	0
Gm18552	1	complement(110410743..110411280)	ENSMUSG00000100290	0	0	0	0	0	0	0	0	0	0	0	0	0	0	0	0	0	0	0	0	0	0	0	0	0	0	0	0	0	0	0	0	0	0	0	0	0	0	0	0	0	0	0	0	0	0
Gm3332	1	110475603..110476530	ENSMUSG00000100758	0	0	0	0	0	0	0	0	0	0	0	0	0	0	0	0	0	0	0	0	0	0	0	0	0	0	0	0	0	0	0	0	0	0	0	0	0	0	0	0	0	0	0	0	0	0
Gm6693	1	110600021..110600833	ENSMUSG00000099926	0	0	0	0	0	0	0	0	0	0	0	0	0	0	0	0	0	0	0	0	0	0	0	0	0	0	0	0	0	0	0	0	0	0	0	0	0	0	0	0	0	0	0	0	0	0
Cdh19	1	complement(110888326..110977584)	ENSMUSG00000047216	3	0.0566304	0.136249	0.311575	1	0.0177595	0.0439312	0.091891	1	0.0161465	0.0393387	0.0832798	3	0.0484435	0.115272	0.268632	0	0	0	0	0	0	0	0	1	0.0232182	0.0649764	0.0919954	2	0.0331729	0.0943308	0.124569	3	0.069639	0.167819	0.361997	0	0	0	0	3	0.0505227	0.130812	0.232392	0	0
Gm38255	1	complement(110957831..110960826)	ENSMUSG00000102788	0	0	0	0	0	0	0	0	0	0	0	0	0	0	0	0	0	0	0	0	0	0	0	0	0	0	0	0	0	0	0	0	0	0	0	0	0	0	0	0	0	0	0	0	0	0
Gm36944	1	complement(110964679..110967437)	ENSMUSG00000102160	0	0	0	0	0	0	0	0	0	0	0	0	0	0	0	0	0	0	0	0	0	0	0	0	0	0	0	0	0	0	0	0	0	0	0	0	0	0	0	0	0	0	0	0	0	0
Gm29088	1	complement(111385690..111446645)	ENSMUSG00000101253	0	0	0	0	0	0	0	0	0	0	0	0	0	0	0	0	0	0	0	0	0	0	0	0	0	0	0	0	0	0	0	0	0	0	0	0	0	0	0	0	0	0	0	0	0	0
Gm19927	1	111385918..111386698	ENSMUSG00000101846	0	0	0	0	0	0	0	0	0	0	0	0	0	0	0	0	0	0	0	0	0	0	0	0	0	0	0	0	0	0	0	0	0	0	0	0	0	0	0	0	0	0	0	0	0	0
Gm8173	1	complement(111804934..111807775)	ENSMUSG00000100555	0	0	0	0	0	0	0	0	1	0.0349555	0.0851642	0.0832798	0	0	0	0	0	0	0	0	0	0	0	0	0	0	0	0	1	0.035908	0.102108	0.0622845	0	0	0	0	0	0	0	0	0	0	0	0	0	0
Gm37934	1	111833823..111834224	ENSMUSG00000102728	0	0	0	0	0	0	0	0	0	0	0	0	0	0	0	0	0	0	0	0	0	0	0	0	0	0	0	0	0	0	0	0	0	0	0	0	0	0	0	0	0	0	0	0	0	0
Dsel	1	complement(111858702..111864918)	ENSMUSG00000038702	13	0.18225	0.438481	1.35016	10	0.131894	0.326263	0.91891	15	0.179873	0.438234	1.2492	13	0.155903	0.370973	1.16407	47	0.618607	1.74646	3.19988	31	0.448038	1.23943	2.42105	30	0.517303	1.44768	2.75986	65	0.800686	2.27684	4.04849	10	0.172396	0.415445	1.20666	6	0.0873827	0.215413	0.61268	34	0.425245	1.10104	2.63378	14	0.175774
Gm6028	1	complement(111880735..111881308)	ENSMUSG00000101875	0	0	0	0	0	0	0	0	0	0	0	0	0	0	0	0	0	0	0	0	0	0	0	0	0	0	0	0	0	0	0	0	0	0	0	0	0	0	0	0	0	0	0	0	0	0
Gm17752	1	complement(112051069..112055275)	ENSMUSG00000099732	0	0	0	0	0	0	0	0	0	0	0	0	0	0	0	0	0	0	0	0	0	0	0	0	0	0	0	0	0	0	0	0	0	0	0	0	0	0	0	0	0	0	0	0	0	0
Gm6717	1	112137868..112138705	ENSMUSG00000101220	0	0	0	0	0	0	0	0	0	0	0	0	0	0	0	0	0	0	0	0	0	0	0	0	0	0	0	0	0	0	0	0	0	0	0	0	0	0	0	0	0	0	0	0	0	0
Gm19086	1	112151089..112151753	ENSMUSG00000100020	0	0	0	0	0	0	0	0	0	0	0	0	0	0	0	0	0	0	0	0	0	0	0	0	0	0	0	0	0	0	0	0	0	0	0	0	0	0	0	0	0	0	0	0	0	0
Gm18406	1	complement(112404187..112404855)	ENSMUSG00000101054	0	0	0	0	0	0	0	0	0	0	0	0	0	0	0	0	0	0	0	0	0	0	0	0	0	0	0	0	0	0	0	0	0	0	0	0	0	0	0	0	0	0	0	0	0	0
Gm22331	1	112467911..112468046	ENSMUSG00000088691	0	0	0	0	0	0	0	0	0	0	0	0	0	0	0	0	0	0	0	0	0	0	0	0	0	0	0	0	0	0	0	0	0	0	0	0	0	0	0	0	0	0	0	0	0	0
Gm8204	1	complement(112873845..112875988)	ENSMUSG00000099884	0	0	0	0	0	0	0	0	0	0	0	0	0	0	0	0	0	0	0	0	0	0	0	0	0	0	0	0	0	0	0	0	0	0	0	0	0	0	0	0	0	0	0	0	0	0
Gm28190	1	complement(112965542..112966931)	ENSMUSG00000100304	0	0	0	0	0	0	0	0	0	0	0	0	0	0	0	0	0	0	0	0	0	0	0	0	0	0	0	0	0	0	0	0	0	0	0	0	0	0	0	0	0	0	0	0	0	0
Gm28189	1	113289340..113290365	ENSMUSG00000101453	0	0	0	0	0	0	0	0	0	0	0	0	0	0	0	0	0	0	0	0	0	0	0	0	0	0	0	0	0	0	0	0	0	0	0	0	0	0	0	0	0	0	0	0	0	0
Gm17946	1	complement(113565446..113565983)	ENSMUSG00000102105	0	0	0	0	0	0	0	0	0	0	0	0	0	0	0	0	0	0	0	0	0	0	0	0	0	0	0	0	0	0	0	0	0	0	0	0	0	0	0	0	0	0	0	0	0	0
Gm18181	1	complement(113582771..113583506)	ENSMUSG00000099943	0	0	0	0	0	0	0	0	0	0	0	0	0	0	0	0	0	0	0	0	0	0	0	0	0	0	0	0	0	0	0	0	0	0	0	0	0	0	0	0	0	0	0	0	0	0
Gm24937	1	complement(113717914..113718047)	ENSMUSG00000084546	0	0	0	0	0	0	0	0	0	0	0	0	0	0	0	0	0	0	0	0	0	0	0	0	0	0	0	0	0	0	0	0	0	0	0	0	0	0	0	0	0	0	0	0	0	0
9330185C12Rik	1	complement(113891385..113964134)	ENSMUSG00000097648	2	0.160144	0.385297	0.207716	0	0	0	0	0	0	0	0	1	0.0684963	0.162988	0.0895441	2	0.15035	0.424471	0.136165	0	0	0	0	0	0	0	0	1	0.0703568	0.200067	0.0622845	2	0.196931	0.474571	0.241331	0	0	0	0	0	0	0	0	0	0
Gm4854	1	complement(115219190..115219763)	ENSMUSG00000101687	0	0	0	0	0	0	0	0	0	0	0	0	0	0	0	0	0	0	0	0	0	0	0	0	0	0	0	0	0	0	0	0	0	0	0	0	0	0	0	0	0	0	0	0	0	0
Gm17916	1	complement(115668988..115684624)	ENSMUSG00000100515	0	0	0	0	0	0	0	0	0	0	0	0	0	0	0	0	0	0	0	0	0	0	0	0	0	0	0	0	0	0	0	0	0	0	0	0	0	0	0	0	0	0	0	0	0	0
Cntnap5a	1	115684756..116587323	ENSMUSG00000070695	0	0	0	0	0	0	0	0	0	0	0	0	0	0	0	0	0	0	0	0	0	0	0	0	0	0	0	0	0	0	0	0	0	0	0	0	0	0	0	0	0	0	0	0	0	0
Gm23393	1	complement(116394342..116394413)	ENSMUSG00000092948	0	0	0	0	0	0	0	0	0	0	0	0	0	0	0	0	0	0	0	0	0	0	0	0	0	0	0	0	0	0	0	0	0	0	0	0	0	0	0	0	0	0	0	0	0	0
Gm28263	1	116633777..116634176	ENSMUSG00000102033	0	0	0	0	0	0	0	0	0	0	0	0	0	0	0	0	0	0	0	0	0	0	0	0	0	0	0	0	0	0	0	0	0	0	0	0	0	0	0	0	0	0	0	0	0	0
Gm19965	1	116802983..116823410	ENSMUSG00000094429	0	0	0	0	0	0	0	0	0	0	0	0	0	0	0	0	0	0	0	0	0	0	0	0	0	0	0	0	0	0	0	0	0	0	0	0	0	0	0	0	0	0	0	0	0	0
Gm17777	1	complement(117392257..117393532)	ENSMUSG00000101154	0	0	0	0	0	0	0	0	0	0	0	0	0	0	0	0	0	0	0	0	0	0	0	0	0	0	0	0	0	0	0	0	0	0	0	0	0	0	0	0	0	0	0	0	0	0
Gm24030	1	117536301..117536464	ENSMUSG00000065865	0	0	0	0	0	0	0	0	0	0	0	0	0	0	0	0	0	0	0	0	0	0	0	0	0	0	0	0	0	0	0	0	0	0	0	0	0	0	0	0	0	0	0	0	0	0
Gm27785	1	117561230..117561339	ENSMUSG00000098815	0	0	0	0	0	0	0	0	0	0	0	0	0	0	0	0	0	0	0	0	0	0	0	0	0	0	0	0	0	0	0	0	0	0	0	0	0	0	0	0	0	0	0	0	0	0
Gm28361	1	117578391..117578864	ENSMUSG00000101573	0	0	0	0	0	0	0	0	0	0	0	0	0	0	0	0	0	0	0	0	0	0	0	0	0	0	0	0	0	0	0	0	0	0	0	0	0	0	0	0	0	0	0	0	0	0
Zfp813-ps_1	1	117603878..117606484	ENSMUSG00000107979	0	0	0	0	0	0	0	0	0	0	0	0	0	0	0	0	0	0	0	0	0	0	0	0	0	0	0	0	0	0	0	0	0	0	0	0	0	0	0	0	0	0	0	0	0	0
Zfp813-ps_2	1	117625522..117628027	ENSMUSG00000101373	0	0	0	0	0	0	0	0	0	0	0	0	0	0	0	0	0	0	0	0	0	0	0	0	0	0	0	0	0	0	0	0	0	0	0	0	0	0	0	0	0	0	0	0	0	0
Gm28362	1	117662291..117678373	ENSMUSG00000099615	0	0	0	0	0	0	0	0	0	0	0	0	0	0	0	0	0	0	0	0	0	0	0	0	0	0	0	0	0	0	0	0	0	0	0	0	0	0	0	0	0	0	0	0	0	0
Gm28363	1	117697131..117727441	ENSMUSG00000100265	0	0	0	0	0	0	0	0	0	0	0	0	0	0	0	0	0	0	0	0	0	0	0	0	0	0	0	0	0	0	0	0	0	0	0	0	0	0	0	0	0	0	0	0	0	0
Gm28359	1	117741367..117768622	ENSMUSG00000100527	0	0	0	0	0	0	0	0	0	0	0	0	0	0	0	0	0	0	0	0	0	0	0	0	0	0	0	0	0	0	0	0	0	0	0	0	0	0	0	0	0	0	0	0	0	0
Gm18182	1	complement(117747031..117751372)	ENSMUSG00000099571	0	0	0	0	0	0	0	0	0	0	0	0	0	0	0	0	0	0	0	0	0	0	0	0	0	0	0	0	0	0	0	0	0	0	0	0	0	0	0	0	0	0	0	0	0	0
B020011L13Rik	1	117781133..117803359	ENSMUSG00000101303	0	0	0	0	0	0	0	0	0	0	0	0	0	0	0	0	0	0	0	0	0	0	0	0	0	0	0	0	0	0	0	0	0	0	0	0	0	0	0	0	0	0	0	0	0	0
Gm28360	1	117830081..117854496	ENSMUSG00000100305	0	0	0	0	0	0	0	0	0	0	0	0	0	0	0	0	0	0	0	0	0	0	0	0	0	0	0	0	0	0	0	0	0	0	0	0	0	0	0	0	0	0	0	0	0	0
Gm28169	1	117842962..117843306	ENSMUSG00000099534	0	0	0	0	0	0	0	0	0	0	0	0	0	0	0	0	0	0	0	0	0	0	0	0	0	0	0	0	0	0	0	0	0	0	0	0	0	0	0	0	0	0	0	0	0	0
Gm7195	1	117868522..117899722	ENSMUSG00000100886	0	0	0	0	0	0	0	0	0	0	0	0	0	0	0	0	0	0	0	0	0	0	0	0	0	0	0	0	0	0	0	0	0	0	0	0	0	0	0	0	0	0	0	0	0	0
Gm28168	1	117928015..117949988	ENSMUSG00000101415	0	0	0	0	0	0	0	0	0	0	0	0	0	0	0	0	0	0	0	0	0	0	0	0	0	0	0	0	0	0	0	0	0	0	0	0	0	0	0	0	0	0	0	0	0	0
Gm7145	1	117965939..117986884	ENSMUSG00000100617	0	0	0	0	0	0	0	0	0	0	0	0	1	0.0385244	0.0916695	0.0895441	0	0	0	0	0	0	0	0	0	0	0	0	0	0	0	0	0	0	0	0	0	0	0	0	0	0	0	0	0	0
Gm28358	1	118008769..118030415	ENSMUSG00000100703	0	0	0	0	0	0	0	0	0	0	0	0	0	0	0	0	0	0	0	0	0	0	0	0	0	0	0	0	0	0	0	0	0	0	0	0	0	0	0	0	0	0	0	0	0	0
Gm29489	1	118030315..118046849	ENSMUSG00000100177	0	0	0	0	0	0	0	0	0	0	0	0	0	0	0	0	0	0	0	0	0	0	0	0	0	0	0	0	0	0	0	0	0	0	0	0	0	0	0	0	0	0	0	0	0	0
Gm29490	1	118040649..118040990	ENSMUSG00000101363	0	0	0	0	0	0	0	0	0	0	0	0	0	0	0	0	0	0	0	0	0	0	0	0	0	0	0	0	0	0	0	0	0	0	0	0	0	0	0	0	0	0	0	0	0	0
Gm29104	1	118064118..118064959	ENSMUSG00000101590	0	0	0	0	0	0	0	0	0	0	0	0	0	0	0	0	0	0	0	0	0	0	0	0	0	0	0	0	0	0	0	0	0	0	0	0	0	0	0	0	0	0	0	0	0	0
Gm29106	1	118176542..118202307	ENSMUSG00000102030	0	0	0	0	0	0	0	0	0	0	0	0	0	0	0	0	0	0	0	0	0	0	0	0	0	0	0	0	0	0	0	0	0	0	0	0	0	0	0	0	0	0	0	0	0	0
Gm7200	1	118249863..118251025	ENSMUSG00000099870	0	0	0	0	0	0	0	0	0	0	0	0	0	0	0	0	0	0	0	0	0	0	0	0	0	0	0	0	0	0	0	0	0	0	0	0	0	0	0	0	0	0	0	0	0	0
Tsn	1	complement(118294778..118311739)	ENSMUSG00000026374	494	4.72383	11.3652	51.306	535	4.81308	11.906	49.1617	572	4.67857	11.3987	47.636	637	5.21066	12.3988	57.0396	654	5.87135	16.5761	44.526	594	5.85575	16.1991	46.3905	450	5.29273	14.8118	41.3979	717	6.02436	17.1309	44.658	432	5.07988	12.2417	52.1276	520	5.1656	12.7341	53.0989	686	5.85231	15.1527	53.1403	518	4.43609
Nifk	1	118321839..118333822	ENSMUSG00000026377	226	9.29219	22.3564	23.472	272	10.5216	26.027	24.9943	303	10.6562	25.9623	25.2338	356	12.5212	29.7944	31.8777	253	9.76616	27.5719	17.2249	253	10.7241	29.6666	19.7589	186	9.40639	26.3239	17.1111	248	8.95956	25.4775	15.4466	154	7.78634	18.7638	18.5825	183	7.81648	19.2689	18.6867	191	7.00615	18.1402	14.7956	186	6.84899
Gm28867	1	118357312..118363449	ENSMUSG00000099936	0	0	0	0	0	0	0	0	0	0	0	0	0	0	0	0	0	0	0	0	0	0	0	0	0	0	0	0	0	0	0	0	0	0	0	0	0	0	0	0	0	0	0	0	0	0
[truncated: 50,639 more rows]
[truncated: 2 more columns]
